# Supplementary material for: Transcriptional Responses Reveal Similarities Between Preclinical Rat Liver Testing Systems
Source: Front Genet. 2018 Mar 20;9:74. doi: 10.3389/fgene.2018.00074 (PMC5870427; doi:10.3389/fgene.2018.00074)
Supplement: TABLE S1 — Information of 120 common drugs among three rat toxicogenomics systems. [file Table_1.XLSX]

## Sheet: Sheet1
Names	Name Abbr.	Drugbank ID	CAS No.	PubChem ID	ATC codes
acarbose	ACA	DB00284	56180-94-0	441184	A10BF01
acetamidofluorene	AAF		9006-42-2	5897
acetaminophen	APAP	DB00316	103-90-2	1983	N02BE01
acetazolamide	ACZ	DB00819	59-66-5	1986	S01EC01
ajmaline	AJM	DB01426	4360-12-07	20367	C01BA05%C01BA08
allopurinol	APL	DB00437	315-30-0	2094	M04AA01
allyl alcohol	AA		107-18-6	7858
amiodarone	AM	DB01118	1951-25-3	2157	C01BD01
amitriptyline	AMT	DB00321	50-48-6	2160	N06AA09
aspirin	ASA	DB00945	50-78-2	2244	A01AD05%B01AC06%N02BA01
azathioprine	AZP	DB00993	446-86-6	2265	L04AX01
bendazac	BDZ		20187-55-7	2313	M02AA11%S01BC07
benzbromarone	BBr		3562-84-3	2333	M04AB03
benziodarone	BZD		68-90-6	6237	C01DX04
bromobenzene	BBZ		108-86-1	7961
bromoethylamine	BEA		107-09-5	7851
bucetin	BCT		1083-57-4	14130	N02BE04
caffeine	CAF	DB00201	1958-08-02	2519	N06BC01%N02BE01
captopril	CAP	DB01197	62571-86-2	44093	C09AA01
carbamazepine	CBZ	DB00564	298-46-4	2554	N03AF01
carboplatin	CBP	DB00958	41575-94-4	38904	L01XA02
cephalothin	CLT	DB02247	58-71-9	5288660
chloramphenicol	CMP	DB00446	56-75-7	298	D06AX02%D10AF03%G01AA05%J01BA01%S01AA01%S02AA01%S03AA08
chlormadinone	CLM		1961-77-9	16065	G03DB06
chlormezanone	CMN	DB01178	80-77-3	2717	M03BB02
chlorpheniramine	CHL	DB01114	132-22-9	2725	R06AB02%R06AB04
chlorpropamide	CPP	DB00672	94-20-2	2727	A10BB02
cimetidine	CIM	DB00501	51481-61-9	2756	A02BA01
ciprofloxacin	CPX	DB00537	85721-33-1	2764	J01MA02%S01AX13%S03AA07%S02AA15
cisplatin	CSP	DB00515	15663-27-1	441203	L01XA01
clofibrate	CFB	DB00636	637-07-0	2796	C10AB01%C10AB03
clomipramine	CPM	DB01242	303-49-1	2801	N06AA04
colchicine	COL	DB01394	64-86-8	6167	M04AC01
coumarin	CMA		91-64-5	323
cyclophosphamide	CPA	DB00531	6055-19-2	2907	L01AA01%L01DB07
cyclosporine A	CSA	DB00091	59865-13-3	2909	L04AA01
danazol	DNZ	DB01406	17230-88-5	28417	G03XA01
dantrolene	DTL	DB01219	7261-97-4	6914273	M03CA01
diazepam	DZP	DB00829	439-14-5	3016	N05BA01%N05BA17
diclofenac	DFNa	DB00586	15307-86-5	3033	M01AB05%M02AA15%S01BC03%D11AX18
diltiazem	DIL	DB00343	42399-41-7	39186	C08DB01
disopyramide	DIS	DB00280	3737-09-05	3114	C01BA03
disulfiram	DSF	DB00822	97-77-8	3117	N07BB01%P03AA04
doxorubicin	DOX	DB00997	23214-92-8	31703	L01DB01
enalapril	ENA	DB00584	75847-73-3	5362032	C09AA02
erythromycin ethylsuccinate	EME	DB00199	114-07-8	12560	D10AF02%J01FA01%S01AA17
ethambutol	EBU	DB00330	74-55-5	3279	J04AK02
ethanol	ETN	DB00898	64-17-5	702	D01AE06%D08AX08%V03AB16%V03AZ01
ethinylestradiol	EE	DB00977	57-63-6	5991	G03CA01
ethionine	ET		13073-35-3	25674	V03AB26
etoposide	ETP	DB00773	33419-42-0	36462	L01CB01
famotidine	FAM	DB00927	76824-35-6	5702160	A02BA03
fenofibrate	FFB	DB01039	49562-28-9	3339	C10AB05
fluphenazine	FP	DB00623	69-23-8	3372	N05AB02
flutamide	FT	DB00499	13311-84-7	3397	L02BB01
furosemide	FUR	DB00695	54-31-9	3440	C03CA01
gemfibrozil	GFZ	DB01241	25812-30-0	3463	C10AB04
gentamicin	GMC	DB00798	1403-66-3	3467	D06AX07%J01GB03%S01AA11%S02AA14%S03AA06
glibenclamide	GBC	DB01016	10238-21-8	3488	A10BB01
griseofulvin	GF	DB00400	126-07-8	441140	D01AA08%D01BA01
haloperidol	HPL	DB00502	52-86-8	3559	N05AD01
hexachlorobenzene	HCB		118-74-1	8370
hydroxyzine	HYZ	DB00557	68-88-2	3658	N05BB01
ibuprofen	IBU	DB01050	15687-27-1	3672	C01EB16%G02CC01%M01AE01%M01AE14%M02AA13
imipramine	IMI	DB00458	50-49-7	3696	N06AA02%N06AA03%N06AA06
iproniazid	IPA	DB04818	54-92-2	3748	N06AF05
isoniazid	INAH	DB00951	54-85-3	3767	J04AC01
ketoconazole	KC	DB01026	65277-42-1	47576	D01AC08%G01AF11%J02AB02
labetalol	LBT	DB00598	36894-69-6	3869	C07AG01
lomustine	LS	DB01206	13010-47-4	3950	L01AD02
mefenamic acid	MEF	DB00784	61-68-7	4044	M01AG01
metformin	MFM	DB00331	657-24-9	4091	A10BA02
methapyrilene	MP	DB04819	91-80-5	8667	R06AC05
methimazole	MTZ	DB00763	60-56-0	1349907	H03BB02
methyldopa	MDP	DB00968	555-30-6	38853	C02AB01%C02AB02
methyltestosterone	MTS	DB06710	58-18-4	6429880	G03BA02
mexiletine	MEX	DB00379	31828-71-4	4178	C01BB02
moxisylyte	MXS		54-32-0	4260	C04AX10%G04BE06
naphthyl isothiocyanate	ANIT		551-06-4	11080
nicotinic acid	NIC	DB00627	59-67-6	938	C04AC01%C10AD02
nifedipine	NIF	DB01115	21829-25-4	4485	C08CA05
nimesulide	NIM	DB04743	51803-78-2	4495	M01AX17%M02AA26
nitrofurantoin	NFT	DB00698	67-20-9	5353830	J01XE01
nitrofurazone	NFZ	DB00336	59-87-0	5447130	J01XE01%C03CA01
omeprazole	OPZ	DB00338	73590-58-6	4594	A02BC01%A02BC05
papaverine	PAP	DB01113	61-25-6	4680	A03AD01%G04BE02
pemoline	PML	DB01230	2152-34-3	4723	N06BA05
penicillamine	PEN	DB00859	52-67-5	5852	M01CC01
perhexiline	PH	DB01074	6621-47-2	4746	C08EX02
phenacetin	PCT	DB03783	62-44-2	4754	N02BE03
phenobarbital	PB	DB01174	1950-06-06	4763	N03AA01%N03AA02
phenylanthranilic acid	NPAA		91-40-7	4386
phenylbutazone	PhB	DB00812	50-33-9	4781	M01AA01%M02AA01
phenytoin	PHE	DB00252	57-41-0	1775	N03AB02%N03AB04%N03AB05
promethazine	PMZ	DB01069	60-87-7	4927	D04AA10%R06AD02%R06AD05
propylthiouracil	PTU	DB00550	51-52-5	657298	H03BA02
quinidine	QND	DB00908	56-54-2	441074	C01BA01
ranitidine	RAN	DB00863	66357-35-5	3001055	A02BA02%A02BA07
rifampicin	RIF	DB01045	13292-46-1	5360416	J04AB02
simvastatin	SST	DB00641	79902-63-9	6419910	C10AA01
sulfasalazine	SS	DB00795	599-79-1	5359476	A07EC01
sulindac	SUL	DB00605	38194-50-2	1548885	M01AB02
sulpiride	SLP	DB00391	15676-16-1	5355	N05AL01%N05AL07
tacrine	TAC	DB00382	321-64-2	1935	N06AA18%N06DA01
tamoxifen	TMX	DB00675	10540-29-1	2733526	L02BA01
tannic acid	TAN		18483-17-5	16129778
terbinafine	TBF	DB00857	91161-71-6	1549008	D01AE15%D01BA02
tetracycline	TC	DB00759	60-54-8	5280962	A01AB13%D06AA04%J01AA07%S01AA09%S02AA08%S03AA02%A01AB21%S01AA02%J01AA06%J01AA09%S01AA04%G01AA07%D06AA02%D06AA03%J01AA03
theophylline	TEO	DB00277	58-55-9	2153	R03DA04%R03DA05
thioacetamide	TAA		62-55-5	2723949
thioridazine	TRZ	DB00679	50-52-2	5452	N05AC02
ticlopidine	TCP	DB00208	55142-85-3	5472	B01AC05
tiopronin	TIO		1953-02-02	5483	R05CB12
tolbutamide	TLB	DB01124	64-77-7	5505	A10BB03%V04CA01
triamterene	TRI	DB00384	396-01-0	5546	C03DB02
triazolam	TZM	DB00897	28911-01-5	5556	N05CD05
trimethadione	TMD	DB00347	127-48-0	5576	N03AC02
valproic acid	VPA	DB00313	99-66-1	3121	N03AG01
vitamin A	VA	DB00162	68-26-8	445354	V04CB01%A11CA01
WY-14643	WY		50892-23-4	5694

## Sheet: Compatibility Report
	Compatibility Report for Drug Information.xls
	Run on 11/16/2012 15:10
	The following features in this workbook are not supported by earlier versions of Excel. These features may be lost or degraded when you save this workbook in an earlier file format.
	Minor loss of fidelity			# of occurrences
	Some cells or styles in this workbook contain formatting that is not supported by the selected file format. These formats will be converted to the closest format available.			1
