# Supplementary material for: Transcriptional Responses Reveal Similarities Between Preclinical Rat Liver Testing Systems
Source: Front Genet. 2018 Mar 20;9:74. doi: 10.3389/fgene.2018.00074 (PMC5870427; doi:10.3389/fgene.2018.00074)
Supplement: TABLE S2 — 106 toxicity pathways related genes sets with at least 200 genes from Comparative Toxicogenomics Database (CTD) database. [file Table_2.XLSX]

## Sheet: Sheet1
KEGG:hsa01100	KEGG:hsa04010	KEGG:hsa04014	KEGG:hsa04015	KEGG:hsa04060	KEGG:hsa04080	KEGG:hsa04144	KEGG:hsa04151	KEGG:hsa04740	KEGG:hsa04810	KEGG:hsa05166	KEGG:hsa05200	REACT:R-HSA-109582	REACT:R-HSA-112315	REACT:R-HSA-112316	REACT:R-HSA-112399	REACT:R-HSA-112412	REACT:R-HSA-1266738	REACT:R-HSA-1280215	REACT:R-HSA-1280218	REACT:R-HSA-1430728	REACT:R-HSA-1433557	REACT:R-HSA-1474244	REACT:R-HSA-162582	REACT:R-HSA-162906	REACT:R-HSA-1640170	REACT:R-HSA-1643685	REACT:R-HSA-166520	REACT:R-HSA-167044	REACT:R-HSA-168249	REACT:R-HSA-168256	REACT:R-HSA-169893	REACT:R-HSA-170968	REACT:R-HSA-170984	REACT:R-HSA-177929	REACT:R-HSA-179812	REACT:R-HSA-180336	REACT:R-HSA-1852241	REACT:R-HSA-186763	REACT:R-HSA-186797	REACT:R-HSA-187037	REACT:R-HSA-187687	REACT:R-HSA-187706	REACT:R-HSA-194138	REACT:R-HSA-194315	REACT:R-HSA-195258	REACT:R-HSA-195721	REACT:R-HSA-199991	REACT:R-HSA-201681	REACT:R-HSA-212436
Metabolic pathways	MAPK signaling pathway	Ras signaling pathway	Rap1 signaling pathway	Cytokine-cytokine receptor interaction	Neuroactive ligand-receptor interaction	Endocytosis	PI3K-Akt signaling pathway	Olfactory transduction	Regulation of actin cytoskeleton	HTLV-I infection	Pathways in cancer	Hemostasis	Transmission across Chemical Synapses	Neuronal System	IRS-mediated signalling	SOS-mediated signalling	Developmental Biology	Cytokine Signaling in Immune system	Adaptive Immune System	Metabolism	Signaling by SCF-KIT	Extracellular matrix organization	Signal Transduction	HIV Infection	Cell Cycle	Disease	Signalling by NGF	Signalling to RAS	Innate Immune System	Immune System	Prolonged ERK activation events	Frs2-mediated activation	ARMS-mediated activation	Signaling by EGFR	GRB2 events in EGFR signaling	SHC1 events in EGFR signaling	Organelle biogenesis and maintenance	Downstream signal transduction	Signaling by PDGF	NGF signalling via TRKA from the plasma membrane	Signalling to ERKs	Signalling to p38 via RIT and RIN	Signaling by VEGF	Signaling by Rho GTPases	RHO GTPase Effectors	Signaling by Wnt	Membrane Trafficking	TCF dependent signaling in response to WNT	Generic Transcription Pathway
24157	24185	24185	24185	24329	24167	24176	24185	24245	24205	24185	24180	24153	24245	24245	24185	24245	24185	24185	24185	24153	24185	24153	24153	24223	24185	24185	24166	24245	24157	24157	24245	24245	24245	24185	24245	24245	24650	24185	24185	24166	24245	24245	24185	24153	24208	24185	24176	24185	24185
24158	24225	24329	24318	24335	24173	24329	24224	24246	24260	24205	24185	24174	24246	24246	24245	24246	24239	24223	24223	24157	24245	24291	24166	24917	24312	24186	24167	24246	24159	24159	24246	24246	24246	24245	24246	24246	24679	24245	24245	24167	24246	24246	24245	24208	24255	24205	24180	24205	24208
24159	24239	24356	24329	24336	24174	24468	24329	24400	24329	24230	24205	24175	24267	24267	24246	24329	24245	24224	24232	24158	24246	24366	24167	24931	24577	24205	24185	24329	24185	24185	24329	24329	24329	24246	24329	24329	24717	24246	24246	24185	24329	24329	24246	24255	24511	24400	24185	24577	24329
24162	24329	24400	24408	24446	24175	24472	24335	24611	24506	24330	24208	24185	24379	24379	24329	24337	24246	24245	24329	24159	24329	24367	24172	24932	24672	24221	24245	24337	24189	24189	24337	24337	24337	24329	24337	24337	24818	24329	24329	24245	24337	24337	24329	24511	24582	24577	24197	24672	24337
24165	24468	24408	24409	24481	24176	24553	24336	25238	24511	24356	24224	24186	24380	24380	24337	24366	24252	24246	24337	24165	24337	24477	24173	24967	24673	24223	24246	24366	24191	24191	24366	24366	24366	24337	24366	24366	25271	24337	24337	24246	24366	24366	24337	24582	24672	24654	24221	24673	24361
24172	24471	24409	24410	24493	24180	24716	24400	25372	24525	24498	24252	24189	24398	24398	24366	24367	24253	24329	24446	24172	24366	24511	24174	24968	24679	24255	24329	24367	24206	24206	24367	24367	24367	24366	24367	24367	25273	24366	24366	24329	24367	24367	24366	24672	24673	24672	24255	24829	24377
24183	24472	24410	24446	24494	24182	24747	24446	25387	24559	24516	24326	24214	24400	24400	24367	24408	24329	24330	24506	24175	24367	24586	24175	25019	24680	24329	24337	24408	24223	24223	24408	24408	24408	24367	24408	24408	25309	24367	24367	24337	24408	24408	24367	24673	24829	24673	24329	24881	24398
24184	24493	24446	24482	24497	24230	24925	24477	25388	24584	24525	24329	24215	24406	24406	24408	24409	24332	24337	24511	24179	24408	24617	24176	25150	24708	24337	24366	24409	24224	24224	24409	24409	24409	24408	24409	24409	25411	24408	24408	24366	24409	24409	24408	24829	25448	24674	24392	24882	24413
24188	24494	24482	24506	24498	24260	24963	24481	25400	24605	24577	24337	24366	24407	24407	24409	24410	24337	24366	24525	24183	24409	24628	24179	25176	24829	24366	24367	24410	24231	24231	24410	24410	24410	24409	24410	24410	25515	24409	24409	24367	24410	24410	24409	25156	25515	24675	24468	24967	24484
24189	24516	24506	24511	24499	24261	25022	24482	25411	24628	24605	24356	24367	24408	24408	24410	24411	24338	24367	24553	24184	24410	24680	24180	25281	24842	24367	24408	24411	24232	24232	24411	24411	24411	24410	24411	24411	25520	24410	24410	24408	24411	24411	24410	25183	25537	24680	24506	24968	24516
24190	24518	24525	24525	24500	24316	25096	24498	25523	24629	24628	24368	24400	24409	24409	24411	24412	24366	24391	24560	24185	24411	24691	24182	25300	24967	24385	24409	24412	24233	24233	24412	24412	24412	24411	24412	24412	25636	24411	24411	24409	24412	24412	24411	25448	25576	24681	24583	25233	24517
24191	24525	24553	24553	24536	24318	25097	24499	25636	24668	24629	24400	24446	24410	24410	24412	24446	24367	24408	24605	24186	24412	24771	24185	25497	24968	24446	24410	24446	24235	24235	24446	24446	24446	24412	24446	24446	25747	24412	24412	24410	24446	24446	24412	25486	25577	24829	24648	25404	24522
24192	24559	24592	24596	24553	24326	25114	24506	29691	24703	24674	24426	24481	24411	24411	24446	24497	24385	24409	24628	24188	24446	24791	24188	25498	25023	24472	24411	24497	24236	24236	24497	24497	24497	24446	24497	24497	29167	24446	24446	24411	24497	24497	24446	25515	25578	24881	24653	25565	24577
24197	24577	24596	24605	24596	24406	25151	24511	29715	24782	24675	24446	24482	24412	24412	24497	24514	24408	24410	24629	24189	24497	24856	24205	25562	25163	24479	24412	24514	24237	24237	24514	24514	24514	24497	24514	24514	29213	24497	24497	24412	24514	24514	24471	25537	25594	24882	24803	25578	24602
24203	24592	24605	24628	24628	24407	25238	24514	54286	25021	24708	24482	24483	24468	24414	24514	24525	24409	24411	24672	24190	24506	24914	24208	25581	25164	24514	24446	24525	24245	24245	24525	24525	24525	24506	24525	24525	29214	24506	24506	24446	24525	24525	24497	25576	25614	24967	24805	25581	24617
24240	24605	24628	24629	24629	24408	25267	24525	56821	25022	24747	24498	24497	24611	24418	24525	24553	24410	24412	24673	24191	24514	25021	24221	25660	25193	24516	24497	24553	24246	24246	24553	24553	24553	24514	24553	24553	29374	24514	24514	24497	24553	24553	24514	25577	25744	24968	24807	29134	24666
24250	24628	24629	24654	24683	24409	25313	24553	58979	25111	24778	24511	24508	24654	24468	24553	24586	24411	24446	24699	24192	24525	25048	24232	25734	25203	24525	24506	24586	24248	24248	24586	24586	24586	24525	24586	24586	29489	24525	24525	24506	24586	24586	24525	25578	29355	25023	24825	29382	24672
24254	24629	24653	24680	24684	24410	25372	24577	60451	25114	24835	24516	24511	24680	24520	24586	24592	24412	24451	24703	24203	24553	25118	24241	29425	25233	24553	24514	24592	24251	24251	24592	24592	24592	24553	24592	24592	29753	24553	24553	24514	24592	24592	24553	25594	29417	25233	24827	29417	24673
24264	24653	24680	24681	24770	24411	25387	24596	64508	25118	24842	24525	24514	24681	24521	24592	24605	24446	24468	24747	24239	24586	25181	24245	29614	25255	24577	24525	24605	24258	24258	24605	24605	24605	24586	24605	24605	29885	24586	24586	24525	24605	24605	24586	25614	29431	25262	24855	29425	24705
24265	24666	24681	24703	24772	24412	25388	24600	79222	25156	24881	24553	24525	24703	24611	24605	24628	24452	24481	24811	24240	24592	25216	24246	29630	25276	24592	24553	24628	24329	24329	24628	24628	24628	24592	24628	24628	50556	24592	24592	24553	24628	24628	24592	25744	29433	25388	24932	29614	24706
24267	24667	24703	24896	24835	24413	25404	24605	81529	25229	24882	24577	24598	24803	24654	24628	24629	24459	24493	24812	24248	24605	25246	24247	29663	25281	24605	24586	24629	24337	24330	24629	24629	24629	24605	24629	24629	54237	24605	24605	24586	24629	24629	24600	29355	29495	25400	24942	29630	24790
24294	24674	24888	24954	25008	24414	25439	24628	81742	25245	24887	24599	24599	24898	24680	24629	24672	24468	24494	24842	24250	24628	25266	24255	29668	25359	24624	24592	24672	24366	24337	24672	24672	24672	24628	24672	24672	54244	24628	24628	24592	24672	24672	24605	29417	29524	25404	25017	29668	24827
24296	24675	24913	25021	25069	24415	25479	24629	81743	25266	24888	24605	24600	24904	24681	24666	24673	24476	24497	24855	24254	24629	25296	24260	29669	25437	24628	24596	24673	24367	24366	24673	24673	24673	24629	24673	24673	54299	24629	24629	24605	24673	24673	24628	29431	29648	25479	25108	29669	24831
24297	24680	24954	25022	25084	24416	25522	24672	83686	25267	24918	24628	24605	24922	24703	24672	24703	24497	24498	24874	24260	24672	25304	24316	29670	25448	24629	24605	24703	24375	24367	24703	24703	24703	24672	24703	24703	54304	24672	24672	24628	24703	24703	24629	29433	29753	25523	25139	29670	24842
24298	24681	25022	25023	25196	24417	25532	24673	84583	25313	24984	24629	24614	24947	24803	24673	24716	24506	24499	24884	24264	24673	25312	24318	29671	25460	24664	24628	24716	24390	24375	24716	24716	24716	24673	24716	24716	56010	24673	24673	24629	24716	24716	24672	29491	50689	25565	25151	29671	24855
24299	24703	25023	25031	25205	24418	25589	24680	85257	25317	25008	24654	24617	24949	24805	24703	24967	24511	24500	24930	24265	24680	25335	24323	29672	25497	24672	24629	24967	24408	24390	24967	24967	24967	24679	24967	24967	56281	24679	24679	24672	24967	24967	24673	29495	54227	25578	25183	29672	24873
24300	24835	25096	25114	25235	24419	25631	24683	85258	25414	25126	24680	24628	24957	24898	24716	24968	24514	24508	24931	24267	24703	25353	24324	29673	25498	24673	24672	24968	24409	24391	24968	24968	24968	24680	24968	24968	58822	24680	24680	24673	24968	24968	24680	29524	56010	25581	25218	29673	24887
24311	24842	25097	25233	25266	24448	25645	24684	140447	25439	25163	24681	24648	25012	24904	24855	25022	24516	24511	24932	24291	24716	25361	24326	29674	25515	24703	24673	25022	24410	24408	25022	25022	25022	24681	25022	25022	58945	24681	24681	24679	25022	25022	24703	29648	56011	25679	25233	29674	24890
24312	24963	25114	25248	25267	24473	25704	24703	140448	25443	25164	24703	24653	25023	24922	24967	25114	24525	24514	24954	24294	24842	25393	24329	29675	25561	24771	24679	25114	24411	24409	25114	25114	25114	24703	25114	25114	60347	24703	24703	24680	25114	25114	24716	29662	58823	29134	25238	29675	24919
24333	25022	25233	25261	25313	24536	25717	24718	170816	25444	25176	24705	24672	25050	24947	24968	25136	24539	24517	24967	24296	24855	25402	24337	29676	25573	24773	24680	25136	24412	24410	25136	25136	25136	24716	25136	25136	60352	24716	24716	24681	25136	25136	24967	29741	58940	29322	25306	29676	24942
24334	25023	25266	25265	25325	24613	25718	24842	171140	25482	25193	24706	24673	25101	24949	25022	25150	24553	24525	24968	24297	24884	25403	24366	29677	25576	24787	24681	25150	24426	24411	25150	25150	25150	24842	25150	25150	60627	24842	24842	24703	25150	25150	24968	29753	60377	29382	25313	29677	25112
24362	25054	25267	25266	25341	24683	25746	24855	287237	25513	25233	24708	24679	25102	24957	25114	25167	24582	24553	24984	24298	24918	25406	24367	50522	25577	24803	24703	25167	24434	24412	25167	25167	25167	24855	25167	25167	64158	24855	24855	24716	25167	25167	25022	50689	60465	29417	25319	50522	25149
24368	25112	25272	25267	25366	24684	25751	24888	287245	25537	25252	24716	24680	25103	25012	25136	25266	24586	24577	25022	24299	24954	25412	24373	53372	25578	24805	24716	25266	24446	24426	25266	25266	25266	24954	25266	25266	64462	24918	24918	24842	25266	25266	25023	54227	64041	29425	25372	54244	25154
24377	25114	25313	25289	25378	24691	29161	24954	287316	25594	25266	24772	24681	25252	25023	25150	25267	24592	24586	25023	24300	24967	25464	24387	54281	25581	24855	24842	25267	24464	24434	25267	25267	25267	24967	25267	25267	64562	24954	24954	24855	25267	25267	25114	56010	64303	29466	25387	58822	25157
24379	25233	25317	25313	25385	24807	29324	25022	287321	25614	25267	24778	24697	25289	25050	25167	25313	24605	24592	25109	24303	24968	25473	24390	58854	25594	24856	24855	25313	24468	24446	25313	25313	25313	24968	25313	25313	64664	24967	24967	24954	25313	25313	25136	56011	64373	29614	25388	58854	25163
24380	25266	25385	25317	25466	24808	29357	25084	287343	25661	25289	24827	24703	25297	25101	25233	25317	24628	24599	25110	24307	25022	25481	24400	58958	25636	24917	24954	25317	24472	24451	25317	25317	25317	25022	25317	25317	65155	24968	24968	24967	25317	25317	25150	58823	64515	29630	25407	58868	25164
24382	25267	25443	25369	25542	24816	29385	25114	287480	25713	25326	24842	24771	25302	25102	25266	25326	24629	24605	25114	24311	25114	25494	24408	60628	25729	24918	24967	25326	24479	24464	25326	25326	25326	25050	25326	25326	65209	25022	25022	24968	25326	25326	25156	58834	64627	29668	25423	58940	25165
24383	25272	25444	25414	25572	24831	29448	25118	287511	25724	25336	24874	24786	25398	25103	25267	25344	24651	24613	25150	24312	25124	25506	24409	64310	25737	24923	24968	25344	24481	24468	25344	25344	25344	25114	25344	25344	78975	25050	25050	25022	25344	25344	25167	58940	64646	29669	25478	63879	25166
24385	25297	25482	25439	25589	24875	29496	25155	287513	29251	25361	24881	24791	25399	25252	25313	25387	24672	24628	25155	24314	25125	25529	24410	64525	29167	24931	25022	25387	24494	24472	25387	25387	25387	25136	25387	25387	79120	25114	25114	25050	25387	25387	25233	60323	65052	29670	25490	64512	25203
24390	25313	25513	25443	25608	24889	29591	25193	287516	29271	25389	24882	24795	25400	25289	25317	25388	24673	24629	25156	24333	25126	25567	24411	64624	29213	24932	25050	25388	24497	24479	25388	25388	25388	25150	25388	25388	81518	25124	25124	25054	25388	25388	25262	60377	65172	29671	25520	64558	25233
24398	25317	25589	25444	25610	24922	50993	25229	287613	29302	25445	24887	24796	25450	25297	25326	25400	24680	24649	25217	24334	25136	25589	24412	65046	29214	24936	25054	25400	24506	24481	25400	25400	25400	25156	25400	25400	81646	25125	25125	25114	25400	25400	25266	60465	66021	29672	25530	64566	25271
24399	25385	25597	25482	25625	24925	54190	25233	287968	29348	25464	24888	24816	25451	25302	25344	25433	24686	24664	25233	24360	25150	25592	24413	65274	29261	24967	25114	25433	24508	24493	25433	25433	25433	25167	25433	25433	81647	25126	25126	25125	25433	25433	25267	63994	79129	29673	25531	64627	25282
24401	25387	25622	25513	25647	24929	54227	25235	287969	29349	25482	24896	24825	25531	25327	25387	25443	24699	24667	25262	24362	25156	25615	24414	81513	29380	24968	25125	25443	24514	24494	25443	25443	25443	25233	25443	25443	81649	25136	25136	25136	25443	25443	25313	64041	79249	29674	25532	64646	25309
24434	25388	25636	25522	25663	24938	54241	25266	288185	29368	25483	24918	24842	25549	25398	25388	25444	24703	24672	25266	24368	25167	25627	24415	81637	29414	25012	25136	25444	24516	24497	25444	25444	25444	25238	25444	25444	81740	25150	25150	25150	25444	25444	25317	64303	79433	29675	25576	65027	25405
24443	25398	25676	25589	25670	24947	54258	25267	288187	29369	25493	24929	24854	25550	25399	25400	25453	24705	24673	25267	24377	25233	25654	24416	81673	29425	25019	25150	25453	24525	24498	25453	25453	25453	25262	25453	25453	81830	25156	25156	25156	25453	25453	25326	64373	81504	29676	25577	65137	25496
24450	25399	25718	25643	25704	24953	56084	25271	288190	29431	25513	25022	24884	25553	25400	25433	25454	24706	24683	25300	24383	25266	25661	24417	81674	29486	25022	25156	25454	24553	24499	25454	25454	25454	25266	25454	25454	83474	25167	25167	25167	25454	25454	25344	64515	81732	29677	25578	65278	25498
24451	25402	25738	25686	25707	25007	59075	25304	288810	29433	25620	25023	24896	25558	25450	25435	25467	24716	24684	25313	24384	25267	25678	24418	81738	29489	25056	25167	25467	24586	24500	25467	25467	25467	25267	25467	25467	83516	25233	25233	25233	25467	25467	25387	64627	81738	29748	25655	79257	25520
24465	25443	26955	25718	25712	25024	59076	25313	288816	29524	25625	25031	24936	25590	25451	25443	25525	24766	24697	25317	24385	25313	25683	24419	81777	29614	25104	25233	25525	24590	24506	25525	25525	25525	25289	25525	25525	83567	25238	25238	25238	25525	25525	25388	64646	81745	50522	25710	80722	25533
24479	25444	29337	25738	25717	25029	59077	25317	288840	29741	25631	25094	24944	25636	25468	25444	25581	24817	24703	25361	24390	25317	25697	24446	81785	29630	25107	25238	25581	24591	24508	25581	25581	25581	25313	25581	25581	83572	25262	25262	25262	25581	25581	25400	65052	81762	50664	25716	81650	25562
24513	25482	29348	26955	25746	25033	59086	25326	288850	50685	25636	25096	24946	25643	25469	25453	25597	24829	24716	25408	24398	25326	25713	24448	81827	29648	25108	25262	25597	24592	24511	25597	25597	25597	25317	25597	25597	83686	25266	25266	25266	25597	25597	25404	65172	81822	54241	25751	81777	25573
24528	25579	29349	29241	29197	25041	59109	25353	288858	50689	25663	25124	25021	25686	25470	25454	25614	24835	24747	25423	24399	25344	25717	24471	83499	29668	25114	25266	25614	24598	24514	25614	25614	25614	25326	25614	25614	83724	25267	25267	25267	25614	25614	25414	66013	81824	54244	29167	81827	25576
24534	25597	29354	29302	29200	25051	59323	25385	288861	53949	25670	25125	25023	25716	25472	25467	25661	24881	24835	25424	24400	25387	25724	24473	83503	29669	25124	25267	25661	24599	24516	25661	25661	25661	25344	25661	25661	83803	25289	25289	25289	25661	25661	25433	66021	83502	54286	29183	83499	25577
24538	25625	29359	29316	29201	25075	60443	25412	288880	54227	25704	25126	25027	25743	25529	25513	25676	24884	24842	25425	24401	25388	29139	24476	83806	29670	25125	25289	25676	24600	24517	25676	25676	25676	25387	25676	25676	83836	25313	25313	25313	25676	25676	25443	78966	83571	58822	29211	83721	25578
24551	25636	29368	29322	29263	25083	60460	25439	289240	54245	25710	25163	25041	25753	25531	25520	25704	24919	24884	25433	24404	25400	29153	24482	83828	29671	25126	25313	25704	24605	24525	25704	25704	25704	25388	25704	25704	84392	25317	25317	25317	25704	25704	25444	79129	83572	58854	29216	83806	25591
24552	25663	29369	29348	29363	25101	60628	25443	289250	54250	25717	25164	25048	29130	25549	25525	25746	24923	24888	25443	24422	25408	29154	24483	83830	29672	25150	25317	25746	24614	24553	25738	25738	25746	25400	25746	25746	84578	25326	25326	25326	25738	25746	25453	79249	83620	58868	29414	83824	25631
24598	25676	29372	29349	29373	25102	60668	25444	289251	54319	25737	25233	25081	29179	25550	25581	29211	24967	24917	25444	24423	25433	29155	24497	84389	29673	25156	25326	29211	24618	24560	25746	25746	29211	25408	29211	29211	84593	25344	25344	25344	25746	29211	25454	79433	83721	58940	29448	84027	25664
24599	25717	29387	29368	29381	25103	64030	25467	289254	58823	25746	25242	25083	29241	25553	25597	29302	24968	24918	25464	24424	25443	29156	24498	84490	29674	25176	25344	29302	24620	24577	29211	29211	29302	25433	29302	29302	85248	25387	25353	25369	29211	29302	25467	81504	83724	58979	29489	84353	25672
24600	25730	29414	29369	29385	25107	64310	25473	289260	58960	29144	25243	25087	29253	25558	25614	29348	25022	24932	25467	24426	25444	29158	24499	84509	29675	25181	25369	29348	24628	24586	29302	29302	29348	25443	29348	29348	85258	25388	25387	25387	29302	29348	25513	81732	83805	59117	29491	84402	25682
24609	29332	29431	29414	29397	25108	64516	25513	289261	60323	29240	25245	25118	29322	25559	25622	29349	25099	24967	25493	24434	25453	29169	24506	85252	29676	25216	25387	29349	24629	24590	29348	29348	29349	25444	29349	29349	113948	25400	25388	25388	29348	29349	25522	81738	83836	60449	29528	84424	25728
24616	29348	29433	29513	29530	25111	64633	25567	289923	60350	29241	25266	25150	29422	25560	25661	29368	25100	24968	25513	24439	25454	29175	24511	85333	29677	25233	25388	29368	24642	24591	29349	29349	29368	25453	29368	29368	113958	25408	25400	25400	29349	29368	25525	81745	84353	63879	29556	84426	25729
24624	29349	29434	29622	29538	25153	64678	25576	290001	60464	29357	25267	25155	29482	25590	25676	29369	25114	25008	25578	24443	25467	29192	24514	85492	29685	25236	25400	29369	24645	24592	29368	29368	29369	25454	29369	29369	114017	25414	25408	25408	29368	29369	25537	81762	84391	64199	29557	85252	25735
24642	29368	29526	29741	29591	25187	65046	25577	290003	60662	29414	25271	25156	29483	25636	25704	29372	25118	25021	25581	24450	25513	29302	24516	94198	29728	25266	25402	29372	24648	24598	29369	29369	29372	25467	29372	29372	114089	25433	25414	25433	29369	29372	25581	81822	85252	64303	29564	85492	25737
24644	29369	29622	50664	54258	25195	65218	25578	290005	60663	29591	25272	25159	29495	25643	25746	29376	25125	25022	25599	24451	25525	29331	24517	113929	29753	25267	25408	29376	24672	24599	29372	29372	29376	25513	29376	29376	114764	25443	25433	25443	29372	29376	25589	81824	85428	64512	29584	94198	25747
24645	29414	29692	50689	57301	25229	79117	25589	290006	60664	29741	25273	25202	29503	25686	26954	29425	25136	25069	25617	24465	25581	29345	24525	113975	50522	25281	25433	29425	24673	24600	29376	29376	29425	25521	29425	29425	116464	25444	25443	25444	29376	29425	25597	83502	94266	64558	29585	113927	26195
24651	29431	29741	54223	59086	25235	79121	25610	290008	63836	29748	25289	25216	29539	25716	29211	29434	25139	25084	25621	24479	25597	29364	24536	114087	50689	25300	25443	29434	24674	24605	29425	29425	29434	25525	29434	29434	116475	25453	25444	25453	29425	29434	25614	83571	114004	64566	29586	114107	26198
24653	29434	50658	54245	60427	25245	79128	25614	290010	63851	29749	25296	25233	29559	25736	29302	29495	25150	25114	25622	24506	25614	29373	24539	116555	53372	25313	25444	29495	24675	24613	29434	29434	29495	25581	29495	29495	116654	25454	25453	25454	29434	29495	25636	83572	114243	64627	29601	114557	26204
24654	29467	50689	54250	60584	25248	79434	25623	290018	64303	50554	25309	25246	29627	25743	29304	29496	25167	25124	25636	24513	25622	29393	24553	116563	54237	25317	25453	29496	24679	24614	29495	29495	29496	25597	29496	29496	117103	25467	25454	25467	29495	29496	25661	83620	114514	64646	29605	116549	26954
24655	29477	54250	54355	60628	25264	81637	25634	290020	64350	54223	25311	25262	29628	25753	29348	29542	25186	25125	25660	24528	25627	29543	24566	116722	54238	25344	25454	29513	24680	24618	29496	29496	29542	25614	29542	29542	117281	25513	25467	25513	29496	29542	25676	83721	114553	65027	29631	116722	29326
24661	29513	54355	58960	60665	25265	81760	25647	290049	64363	54238	25313	25265	29629	27150	29349	29614	25193	25126	25679	24530	25660	29569	24577	117017	56010	25347	25467	29542	24681	24620	29542	29542	29614	25622	29614	29614	117515	25521	25513	25521	29513	29614	25679	83724	114592	65046	29662	117262	29338
24689	29568	58960	59326	64030	25302	81809	25661	290050	65172	54244	25317	25266	29642	29130	29368	29630	25231	25136	25697	24534	25661	29583	24582	117021	56011	25348	25493	29614	24691	24628	29614	29614	29630	25636	29630	29630	140734	25525	25521	25525	29542	29630	25704	83805	114764	65137	29663	117263	29357
24693	29591	58979	60352	64546	25321	81810	25704	290957	66017	58868	25385	25268	29647	29179	29369	29668	25233	25150	25710	24538	25676	29647	24586	117029	56042	25350	25507	29622	24699	24629	29630	29630	29668	25660	29668	29668	170714	25581	25525	25581	29614	29668	25738	83836	116555	65278	29704	117281	29414
24701	29644	60427	60427	64549	25323	81824	25713	291361	66018	58919	25402	25313	29694	29241	29372	29669	25252	25155	25713	24539	25704	29650	24592	117062	56082	25385	25513	29630	24703	24642	29668	29668	29669	25661	29669	29669	171044	25597	25581	25597	29622	29669	25746	84009	116590	79218	29753	140585	29417
24763	29658	60449	60464	78965	25324	81830	25718	293075	79114	59086	25439	25326	29695	29253	29376	29670	25266	25156	25738	24551	25746	50654	24596	117262	58822	25387	25521	29668	24716	24645	29669	29669	29670	25676	29670	29670	171374	25614	25597	25614	29630	29670	29211	84014	117273	79257	29885	140586	29445
24788	29716	60464	60662	79429	25329	81918	25724	293140	79429	59294	25443	25358	29705	29322	29425	29671	25267	25166	25751	24552	29211	54250	24600	117263	58854	25388	25525	29669	24795	24648	29670	29670	29671	25679	29671	29671	171455	25622	25614	25622	29668	29671	29302	84353	117281	80722	50522	161452	29492
24792	29717	60662	60664	79558	25340	81921	25729	293188	79433	60664	25444	25373	29707	29422	29434	29672	25271	25167	29144	24565	29302	54281	24604	117526	58919	25393	25581	29670	24842	24649	29671	29671	29672	25704	29672	29672	192228	25636	25622	25636	29669	29672	29348	84391	117538	80850	50556	161475	29517
24813	29748	60664	63851	81503	25342	81922	25746	293192	81008	63879	25473	25387	29708	29482	29495	29673	25297	25205	29167	24591	29348	57025	24605	140670	58921	25403	25597	29671	24854	24664	29672	29672	29673	25725	29673	29673	245709	25660	25636	25660	29670	29673	29349	85252	117542	81637	50563	170915	29619
24834	29749	63851	63881	81507	25354	83709	26954	293195	81509	64033	25493	25388	29709	29483	29496	29674	25311	25235	29175	24600	29349	57027	24611	161475	58940	25408	25614	29672	24855	24667	29673	29673	29674	25738	29674	29674	252881	25661	25660	25661	29671	29674	29368	85384	117550	81650	50564	171379	29753
24848	50658	64030	64030	81680	25360	83800	29169	293210	81521	64193	25513	25390	29712	29495	29516	29675	25313	25266	29184	24609	29368	59086	24613	170844	58945	25433	25622	29673	24856	24672	29674	29674	29675	25746	29675	29675	252917	25676	25661	25676	29672	29675	29369	85428	170845	81667	50592	192218	50522
24861	50689	64199	64303	81780	25369	83805	29195	293211	81634	64202	25537	25391	29713	29503	29542	29676	25317	25267	29211	24616	29369	59106	24617	171150	58958	25443	25636	29674	24884	24673	29675	29675	29676	29211	29676	29676	252921	25679	25676	25679	29673	29676	29372	94266	171041	81678	50645	246768	50554
24862	54234	64633	64508	81809	25432	84006	29220	293214	81663	64508	25614	25404	29718	29539	29614	29677	25326	25281	29259	24624	29372	59107	24626	171152	59102	25444	25660	29675	24888	24674	29676	29676	29677	29241	29677	29677	266809	25704	25679	25704	29674	29677	29376	114004	171529	81717	50993	266772	50557
24886	54245	64639	64532	81810	25439	84357	29260	293215	81762	64512	25631	25406	29719	29546	29630	50522	25344	25290	29260	24638	29376	60379	24627	171444	59294	25467	25661	29676	24917	24675	29677	29677	50522	29302	50522	50522	286919	25725	25692	25725	29675	50522	29414	114243	171549	81777	54190	282581	50659
24913	54250	65032	66017	83711	25447	84471	29302	293221	81822	64515	25636	25414	50592	29547	29668	50689	25349	25313	29274	24640	29414	60391	24628	171494	60334	25493	25676	29677	24932	24679	50522	50522	50689	29340	50689	50689	287126	25738	25704	25738	29676	50689	29425	114513	171576	81827	54225	286994	54237
24957	56827	66017	66018	83785	25449	84489	29304	293226	81824	64532	25637	25439	50599	29548	29669	54250	25351	25317	29337	24642	29425	63834	24629	245922	60336	25496	25679	50522	24941	24680	50689	50689	54245	29348	54250	54250	287302	25746	25725	25746	29677	54250	29431	114514	207122	83499	54226	287102	54244
24959	58942	66018	66025	84348	25450	116561	29348	293228	83577	64558	25643	25441	50676	29553	29670	56011	25356	25325	29348	24644	29434	63849	24653	246772	60347	25497	25704	50689	24944	24681	54245	54250	54250	29349	56011	56011	287356	29211	25738	25751	50522	56011	29433	114553	257644	83579	54241	287357	54254
24962	58960	78965	78965	84349	25451	116563	29349	293262	83709	64566	25661	25505	54223	29559	29671	58854	25366	25326	29349	24645	29495	64204	24654	259274	60374	25498	25725	54250	24954	24683	54250	56011	56011	29368	58854	58854	287383	29241	25746	29211	50689	58854	29434	114559	257649	83721	54350	287670	54278
25014	59086	79114	79114	84405	25456	116691	29355	293271	83805	79255	25664	25513	54234	29627	29672	58960	25387	25341	29368	24651	29496	64315	24659	266713	60460	25513	25738	56011	24967	24684	56011	58854	58854	29369	58960	58960	287541	29302	29211	29241	54245	58960	29495	114592	259242	83800	54400	287716	54284
25028	59109	79121	79429	84475	25461	116692	29368	293281	84488	79426	25682	25521	54239	29628	29673	59322	25388	25344	29369	24653	29542	64350	24664	282834	60661	25538	25746	58854	24968	24691	58854	58960	58960	29372	59322	59322	287612	29340	29220	29302	54250	59109	29496	114764	286928	83806	56010	287772	54299
25031	60350	79218	81511	85272	25477	116693	29369	293285	84489	81636	25686	25522	54240	29629	29674	59323	25400	25361	29376	24654	29614	64367	24666	287280	63996	25559	25751	58960	25012	24697	58960	59109	59109	29376	59323	59323	287635	29348	29241	29340	56011	59322	29513	116555	286993	83824	56011	287984	56010
25044	60352	79429	81636	89808	25505	116743	29393	293289	85243	81646	25717	25523	54257	29642	29675	59325	25415	25380	29414	24655	29630	64475	24668	287608	64012	25562	29211	59109	25017	24699	59109	59322	59322	29414	59325	59325	287656	29349	29302	29348	58854	59323	29542	116590	287598	84027	56042	288471	56011
25058	60460	80850	81649	89811	25555	117028	29414	293305	85384	81647	25718	25524	56064	29647	29676	60427	25416	25385	29425	24661	29668	64507	24672	287670	64033	25581	29241	59322	25019	24703	59322	59323	59323	29425	60427	60427	287836	29368	29340	29349	58960	59325	29614	116717	287624	84353	56082	289026	56718
25059	60464	81504	81664	89814	25570	117029	29517	293314	89812	81710	25729	25528	58942	29682	29677	60464	25417	25387	29431	24664	29669	64529	24673	287716	64041	25592	29302	59323	25021	24716	59323	59325	59325	29434	60464	60464	287962	29369	29348	29368	59109	60427	29630	117020	287830	84402	56084	289924	56761
25060	60587	81511	81666	114103	25590	117103	29741	293316	114120	81736	25738	25544	58948	29694	29741	60587	25418	25388	29433	24668	29670	65164	24674	287772	64046	25597	29340	59325	25022	24747	59325	60427	60427	29495	60587	60587	288305	29372	29349	29369	59322	60464	29668	117273	287876	84424	58817	289990	58819
25085	60661	81667	81757	114105	25593	117273	29753	293319	114486	81809	29134	25578	58979	29695	50522	60662	25433	25400	29434	24672	29671	65205	24675	287830	64158	25615	29348	60352	25046	24795	60427	60464	60464	29496	60662	60662	288585	29376	29368	29372	59323	60587	29669	117281	288053	84426	58842	290206	58839
25086	60662	81736	81822	114110	25601	117277	50557	293327	114517	81810	29241	25584	59317	29705	50689	63995	25443	25402	29448	24673	29672	66015	24677	287873	64193	25622	29349	60427	25047	24811	60464	60587	60587	29542	63995	63995	288621	29414	29369	29376	59325	60662	29670	117538	288057	85240	58945	290317	58850
25095	63851	81757	81918	114111	25605	117538	50689	293334	114559	83529	29322	25599	60341	29707	54250	64022	25444	25406	29468	24679	29673	79252	24679	287984	64462	25623	29368	60464	25050	24812	60587	60662	60662	29614	64022	64022	288702	29425	29372	29414	60352	63995	29671	117542	288669	85252	58974	290794	58851
25096	63995	83579	83502	114492	25608	117550	54250	293336	116499	83531	29337	25614	60355	29708	56011	64030	25453	25408	29489	24680	29674	81008	24680	288064	64515	25631	29369	60587	25060	24835	60662	63881	63995	29630	64030	64030	288916	29434	29376	29425	60427	64022	29672	117550	289150	85492	60355	290829	58852
25097	65179	83785	83785	116465	25635	140670	56010	293338	116590	83532	29348	25615	60377	29709	56718	64159	25454	25433	29496	24689	29675	81613	24681	288533	64528	25639	29372	60662	25095	24842	63881	63995	64022	29650	64159	64159	289143	29495	29414	29434	60464	64030	29673	140898	289820	94198	60384	291152	58853
25104	65189	84014	83805	116472	25637	140694	56011	293357	116723	83721	29349	25617	60422	29712	58854	64363	25467	25443	29528	24693	29676	81634	24694	288588	64557	25658	29376	63995	25096	24854	63995	64022	64030	29668	64363	64363	289168	29496	29425	29495	60587	64159	29674	170845	290396	113927	60422	291157	58936
25106	66017	84351	84006	116553	25645	140924	56718	293364	117273	83791	29357	25619	60442	29713	58960	65179	25496	25444	29564	24701	29677	81682	24695	288651	64627	25660	29409	64022	25097	24855	64022	64030	64159	29669	65179	65179	289307	29542	29434	29496	60662	64363	29675	171041	291152	114107	60443	291159	58983
25116	79114	84358	84353	116558	25652	140940	58918	293370	117542	84027	29368	25622	60449	29718	59322	66017	25507	25453	29614	24710	29741	81686	24697	288659	64646	25661	29414	64030	25103	24856	64030	64159	64363	29670	66017	66017	289469	29614	29495	29513	63881	65179	29676	171296	291157	114117	60445	291209	59102
25120	79240	84477	84358	116562	25653	171049	58919	293374	117558	84351	29369	25636	64199	29719	59323	66023	25509	25454	29630	24718	50522	81687	24703	289561	65137	25676	29425	64159	25110	24874	64159	64363	65179	29671	66023	66023	289491	29630	29496	29542	63995	66017	29677	171529	291159	114118	60465	291678	59117
25146	79255	84488	84420	116630	25674	171136	58960	293375	140607	84353	29373	25643	64508	29731	59325	79114	25513	25464	29645	24763	50557	81707	24705	289924	65158	25703	29434	64363	25114	24884	64363	65179	66017	29672	79114	79114	290626	29668	29542	29568	64022	66023	29741	171549	291441	114119	60562	291983	60349
25147	81504	84489	84488	116637	25689	171381	58979	293377	170579	84420	29382	25650	64532	29737	60427	81504	25525	25466	29663	24771	50686	81725	24706	289990	65274	25711	29491	65179	25136	24888	65179	66017	66023	29673	81504	81504	290632	29669	29614	29614	64030	79114	50522	171576	292085	114120	60564	292766	60351
25179	81647	85243	84489	117022	25706	171565	59265	293379	170580	84426	29414	25651	64830	29738	60445	81511	25537	25467	29668	24777	50689	81809	24710	290206	81513	25716	29495	66017	25150	24917	66017	66023	79114	29674	81511	81511	290850	29670	29630	29622	64159	81504	50646	171581	292279	114487	60566	293165	60421
25197	81649	85311	85240	117027	25726	171574	60427	293424	170582	84509	29434	25661	64832	29747	60464	81777	25581	25497	29669	24778	54250	83469	24711	290775	81650	25734	29496	66023	25151	24918	66023	79114	81504	29675	81777	81777	291206	29671	29668	29630	64363	81511	50689	207122	293660	114557	60568	293649	60445
25227	81663	85384	85243	117029	25753	192204	60430	293425	170583	84598	29452	25666	65024	50564	60587	81827	25589	25513	29670	24779	56011	83470	24716	290907	81685	25738	29513	79114	25155	24930	79114	81504	81511	29676	81827	81827	291540	29672	29669	29668	65179	81777	54245	246174	293733	114850	60627	293897	63868
25244	81736	85385	85421	117516	29234	192249	60445	293429	170630	85243	29499	25673	65036	50592	60662	83499	25592	25525	29671	24782	56718	83502	24717	291318	81738	27139	29542	81504	25156	24931	81504	81511	81777	29677	83499	83499	291567	29673	29670	29669	66017	81827	54250	246217	293860	116466	60668	293990	64012
25249	81737	89804	89804	117518	29235	246310	60449	293508	170632	85252	29527	25679	65046	50599	63995	83504	25597	25542	29672	24788	56822	83513	24770	291414	81740	29139	29568	81511	25166	24932	81511	81777	81827	29691	83504	83504	292244	29674	29671	29670	66023	83499	56011	246249	294568	116549	64036	295251	64030
25257	81771	89805	89805	117539	29238	246324	60464	293759	170633	85333	29560	25686	65187	50676	64022	83613	25608	25556	29673	24790	58854	83577	24771	291534	81754	29144	29614	81649	25167	24941	81777	81827	83499	29699	83613	83613	292758	29675	29672	29671	79114	83504	56718	257644	294712	116561	64154	295274	64032
25274	81809	89807	89807	117551	29251	246772	60660	293763	170700	94201	29591	25692	66013	54223	64030	83805	25614	25572	29674	24792	58918	83685	24772	291553	81758	29146	29622	81757	25211	24944	81827	83499	83504	29741	83805	83805	292811	29676	29673	29672	81504	83613	58823	257649	295274	116563	64159	295277	64041
25278	81810	89811	89811	140590	29256	259242	60662	293764	170851	114090	29622	25704	66028	54234	64159	83806	25615	25578	29675	24800	58960	83727	24790	291703	81777	29147	29630	81777	25227	24954	83499	83504	83613	50522	83806	83806	293054	29677	29674	29673	81511	83805	58854	259242	295277	116722	64187	295445	64046
25279	84347	94203	94203	140635	29290	282834	60664	293769	170911	114212	29741	25717	79130	54239	64226	84422	25622	25581	29676	24803	59117	83838	24797	291773	81827	29153	29668	81827	25233	24967	83504	83613	83805	50557	84422	84422	293148	29691	29675	29674	81649	83806	58960	286928	295342	117262	64189	296121	64226
25280	84351	94268	94268	140924	29310	287443	63851	293785	170921	114487	50554	25725	79211	54240	64363	84423	25626	25597	29677	24813	59265	84032	24806	291874	83499	29154	29669	83499	25238	24968	83613	83805	83806	50686	84423	84423	293149	29699	29676	29675	81757	84422	59322	286993	295661	117263	64310	296651	64314
25282	84488	114110	113970	155140	29316	287645	64030	293809	257645	114850	50557	25738	79212	54257	64562	84489	25629	25601	29683	24834	59322	84352	24807	291983	83571	29156	29670	83504	25262	24984	83805	83806	84422	50689	84489	84489	293481	29741	29677	29676	81777	84423	59323	287156	296137	117273	64351	297893	64463
25283	84489	114111	114110	156767	29335	287709	64033	293810	286928	114851	50658	25746	79213	54261	65052	84598	25631	25610	29741	24848	59323	85250	24808	292085	83572	29184	29671	83613	25266	25008	83806	84422	84423	54223	84598	84598	293615	50522	29691	29677	81827	84489	59325	287418	296313	117281	64462	299147	64466
25284	85384	114117	114111	170819	29358	287873	64199	293812	287876	116466	50662	26956	79218	54263	65179	85385	25636	25614	50522	24856	59325	85251	24816	292640	83712	29189	29672	83805	25267	25012	84422	84423	84489	54250	85385	85385	293666	50557	29699	29691	83499	84598	60352	287537	297176	140584	64472	299636	64525
25287	94202	114118	114486	171040	29412	288659	64226	293817	287942	116554	50672	29184	79557	56064	65248	85492	25640	25622	50557	24860	60427	85253	24829	292766	83806	29236	29673	83806	25272	25017	84423	84489	84598	56011	85492	85492	293754	50686	29741	29699	83504	85385	60427	287598	297383	140585	64516	299802	64557
25288	114120	114119	114495	171054	29413	288666	64547	294187	288057	116562	50689	29186	80850	58942	66017	89804	25661	25625	50558	24861	60464	85272	24835	292925	83820	29257	29674	84422	25289	25019	84489	84598	85385	56084	89804	89804	293844	50689	50522	29741	83613	85492	60464	287624	297518	140586	64528	300673	64562
25290	114486	114120	114633	171056	29415	288669	64639	294190	288669	116630	54223	29243	81632	58948	66023	89807	25664	25636	50654	24862	60587	85490	24842	293345	83836	29258	29675	84423	25290	25021	84598	85385	85492	56718	89807	89807	294007	54223	50557	50522	83805	89804	60587	287830	297522	140670	64558	300837	64625
25309	114493	114513	114705	171081	29422	288700	65248	294197	289759	116667	54244	29251	81636	58979	78975	94198	25665	25647	50686	24886	60662	114122	24855	294018	84389	29260	29676	84489	25300	25022	85385	85492	89804	56822	94198	94198	294010	54245	50686	50557	83806	89807	60662	287876	298144	161452	64562	301555	65035
25322	114495	114633	116498	171333	29555	288779	66017	294198	290396	117022	54245	29254	81637	58981	79114	112400	25676	25661	50689	24891	60664	114200	24856	294236	84391	29282	29677	84598	25307	25023	85492	89804	89807	57027	112400	112400	294230	54250	50689	50686	84422	94198	63995	288053	298594	161475	64566	301965	65248
25331	114509	114858	116499	171334	29559	290635	66018	294203	291926	117526	54250	29259	81646	59266	81504	114103	25695	25663	54241	24896	63995	114489	24875	294693	84490	29284	29691	85385	25308	25046	89804	89807	94198	58854	114103	114103	294672	56011	54223	50689	84423	112400	64022	288057	298850	170915	64630	302783	78963
25363	114513	116499	116546	171369	29581	290775	66025	294204	292756	140583	54355	29271	81657	59312	81511	114486	25704	25670	54250	24904	64022	114517	24881	295692	84593	29285	29699	85492	25313	25047	89807	94198	112400	58918	114486	114486	294696	56718	54245	54223	84489	114103	64030	288093	299147	171379	64633	303175	78972
25368	114856	116546	116590	171371	29595	290851	78965	295711	293621	140584	54702	29300	81664	59317	81745	114513	25714	25676	54259	24913	64030	116479	24882	296634	85241	29287	29741	89804	25316	25050	94198	112400	114103	58960	114513	114513	294767	56822	54250	54241	84598	114486	64159	288669	299706	192178	64670	303181	78975
25374	114862	116554	116683	171499	29597	291464	78975	295721	294568	140924	56718	29302	81667	59324	81777	114856	25720	25695	54286	24917	64159	116510	24884	296651	85242	29302	29753	89807	25317	25060	112400	114103	114486	59117	114856	114856	294864	58854	54281	54245	85385	114513	64226	289150	300030	192218	64678	303251	79240
25375	116457	116590	116744	245920	29627	291553	79114	295732	295378	170911	58868	29337	81721	60326	81827	114858	25722	25704	56011	24950	64226	116552	24889	297797	85252	29304	50522	94198	25319	25069	114103	114486	114513	59265	114858	114858	294963	58918	56011	54250	85492	114856	64363	289820	300225	245986	64862	303353	81516
25427	116499	116683	117273	245983	29628	292156	79218	295735	296078	170915	58918	29340	81745	60341	83499	116499	25735	25705	56718	24953	64363	116640	24890	297995	85265	29319	50557	112400	25326	25084	114486	114513	114856	59322	116499	116499	295106	58960	56718	56011	89804	114858	65179	290396	300955	246768	65046	303412	81647
25428	116554	117273	155918	246097	29629	292640	79240	295736	296313	171046	58919	29360	81771	60355	83504	116562	25738	25707	56816	24957	64545	116673	24896	298075	85482	29338	50686	114103	25328	25095	114513	114856	114858	59323	116562	116562	295224	59117	56822	56718	89807	116499	66017	290541	301009	266715	65134	303614	81649
25438	116590	170579	170579	246144	29636	292699	79255	295741	296456	171369	58960	29364	83579	60377	83613	116590	25746	25712	56822	24959	64639	116694	24918	299706	85492	29348	50689	114486	25344	25096	114856	114858	116478	59325	116590	116590	295230	59265	58854	56822	94198	116562	66021	291152	301511	266772	65165	303811	81650
25458	116596	170580	170580	246775	29659	292925	79429	295743	296603	171378	58979	29366	83589	60391	83803	116630	25747	25734	58817	24962	65179	117033	24925	300052	89809	29349	54223	114513	25373	25097	114858	116499	116499	60427	116630	116630	295238	59322	58918	58854	112400	116590	66023	291157	301701	282581	65178	304794	81674
25478	116600	170582	170582	252835	29689	293154	80850	295744	296654	171576	59086	29409	83612	60422	83805	116663	25751	25738	58854	24967	66017	117036	24929	300259	94198	29357	54241	114856	25374	25103	116478	116562	116562	60464	116663	116663	295654	59323	58960	58918	114103	116630	79114	291159	302783	282582	65261	304832	81685
25488	116663	170583	170583	252878	29694	293621	81008	295747	296710	192218	59109	29414	83613	60442	83806	116669	27256	25746	58918	24968	66023	117061	24938	302671	94201	29368	54245	114858	25387	25109	116499	116590	116590	60587	116669	116669	296134	59325	59117	58960	114486	116663	79129	291441	302976	286994	65277	306945	81709
25511	116667	170630	170630	252963	29695	293692	81504	295750	297518	246331	60323	29434	83633	60449	83840	116722	29148	29184	58945	25012	79114	140433	24953	303353	94266	29369	54250	116499	25388	25110	116562	116630	116630	60662	116722	116722	296136	60427	59265	59109	114513	116669	79249	291694	303037	287102	78975	306962	81745
25526	117022	170632	170632	282832	29705	294228	81646	295751	298975	266608	60371	29436	83817	60564	84422	117262	29153	29197	58975	25014	79240	170808	24954	303918	113929	29372	54281	116546	25400	25114	116590	116663	116663	60664	117262	117262	296284	60464	59322	59117	114856	116722	81504	292085	303175	287280	79117	306969	81758
25527	117269	170633	170633	287034	29707	295053	81647	295765	299611	266715	60427	29476	84012	60567	84423	117263	29156	29201	59117	25027	81504	170921	24967	304758	113961	29376	56011	116562	25406	25124	116630	116669	116669	63995	117263	117263	296474	60587	59323	59265	114858	117262	81511	292279	303251	287357	79120	307641	81777
25541	140724	170668	170700	287287	29708	296121	81667	295768	301334	282581	60449	29516	84016	64053	84489	117281	29184	29211	59265	25028	81511	171045	24968	304862	113975	29382	56718	116590	25407	25125	116663	116722	116722	64019	117281	117281	296551	60662	59325	59322	116478	117263	81527	292750	303811	287670	79121	307821	81785
25586	140725	170700	170851	287437	29709	296380	81736	295772	301511	282582	60464	29583	84347	64120	84598	140924	29202	29253	59323	25031	81515	171052	25007	305455	114087	29414	56822	116630	25408	25126	116669	117262	117262	64022	140924	140924	296554	60664	60427	59323	116499	117281	81649	293024	304477	287716	79128	308051	81808
25596	140726	170851	170901	287562	29733	296710	81745	295822	303342	287357	60628	29598	84420	64199	85243	161475	29203	29302	59325	25045	81646	171293	25022	305851	114212	29425	57027	116663	25419	25136	116722	117263	117263	64030	161475	161475	296618	63881	60464	59325	116546	140924	81678	293660	304740	287772	79214	308692	81812
25611	140727	170901	170911	287673	50577	297518	81758	295829	303634	287398	60661	29599	84556	64353	85385	170577	29210	29348	59326	25051	81687	171495	25023	306332	114483	29426	58854	116669	25423	25150	117262	117281	117281	64159	170577	170577	296732	63995	60587	60352	116562	161475	81679	293733	304951	287984	79217	309179	81920
25612	140728	170911	171337	288264	50592	297530	83571	295869	304109	288471	60662	29600	84591	64358	85492	170579	29211	29349	60350	25055	81745	192362	25024	306347	114494	29492	58918	116722	25425	25151	117263	140924	140924	64226	170579	170579	296995	64022	60662	60427	116590	170577	81745	293860	305270	288471	79434	309419	83503
25618	140729	171337	245903	288593	50672	297930	83579	295900	304580	288671	60664	29636	85240	64508	89804	170582	29263	29368	60383	25056	81777	252835	25026	306516	114514	29496	58960	117262	25433	25155	117281	161475	161475	64363	170582	170582	297334	64030	60664	60464	116630	170579	81762	293947	306464	288666	81504	310552	83571
25623	140926	171455	246212	289747	53949	297995	83785	295917	305679	289754	63851	29659	85426	64532	89807	170583	29271	29369	60427	25058	81827	257645	25029	307485	114522	29499	59109	117263	25441	25156	140924	170577	170577	64508	170583	170583	297372	64159	63881	60587	116663	170582	81777	294568	306945	289026	81637	310678	83574
25630	170579	192117	252857	290300	54239	298500	83840	295919	305938	289758	63879	29681	114117	64665	94198	170633	29302	29372	60464	25059	83499	282583	25031	307821	114592	29542	59117	117281	25443	25166	161475	170579	170579	64532	170633	170633	297408	64226	63995	60662	116669	170583	81827	294712	306962	289229	81655	310704	83584
25634	170580	192213	286975	294797	54240	298584	84027	296016	306400	290875	64030	29691	114118	64830	112400	170668	29348	29376	60662	25060	83504	287299	25033	308178	114764	29565	59265	140924	25444	25167	170577	170582	170582	64545	170668	170668	297459	64363	64022	60664	116722	170633	83499	295274	306969	289878	81659	311078	83712
25642	170582	245986	287876	296872	54257	299707	84351	296037	307483	291105	64041	29693	114119	64832	114103	170700	29349	29397	60664	25062	83571	287382	25040	308415	114851	29577	59322	161475	25453	25205	170579	170583	170583	64639	170700	170700	297601	64508	64030	63881	117262	170668	83504	295277	307483	289883	81732	312451	83722
25659	170583	287709	287942	297520	54305	300052	84352	296675	308572	291678	64044	29699	114120	65024	114486	170851	29357	29425	63835	25073	83613	287899	25050	308472	116468	29591	59323	170577	25454	25211	170582	170633	170633	65179	170851	170851	297727	64532	64159	63995	117263	170700	83613	295342	307505	289924	81754	312754	83724
25666	170630	288589	292409	297604	56813	300438	84358	296679	308666	291689	64199	29715	114486	65036	114513	171081	29368	29434	63865	25080	83805	288016	25051	308578	116549	29614	59325	170579	25455	25217	170583	170668	170668	66017	171081	171081	298517	64545	64226	64022	117281	170851	83785	295378	307511	289990	81756	312781	83785
25668	170632	288691	292658	298006	57302	300472	84488	296682	308995	293144	64363	29741	114513	65040	114856	171109	29369	29469	64019	25081	83806	288583	25054	309638	116555	29630	60323	170582	25467	25227	170633	170700	170700	66023	171109	171109	298687	64639	64363	64030	140924	171081	83805	295449	307805	290206	81757	312936	83803
25675	170633	288779	293621	298210	57305	300791	84489	296687	309081	293508	64391	29747	116470	65046	114858	171140	29372	29495	64022	25083	84027	288626	25056	309995	116590	29643	60352	170583	25486	25233	170668	170851	170851	79114	171140	171140	299209	65179	64508	64159	161475	171109	83806	295635	308443	290317	81777	313589	83826
25698	170668	289080	295347	298225	58949	301511	84598	296689	309419	293621	64508	50567	116560	65180	116499	171337	29376	29496	64030	25085	84422	289081	25061	311078	116651	29650	60427	170633	25493	25235	170700	171081	171081	79240	171337	171337	299246	66017	64532	64226	170577	171140	84353	295661	308516	290794	81803	315648	84385
25699	170700	289733	296269	298518	58959	303002	85243	296694	309684	293990	64512	50678	116563	65187	116562	192117	29381	29527	64202	25086	84423	289231	25075	311182	116685	29663	60464	170668	25505	25238	170851	171109	171109	81504	192117	192117	299331	66023	64545	64363	170579	171337	84422	295971	308572	290829	81824	317674	84389
25702	170851	292756	296603	301066	59264	303337	85384	298038	310621	294228	64525	50687	116590	65195	116590	192126	29414	29538	64226	25095	84427	290257	25080	311796	116722	29668	60587	170700	25513	25262	171081	171140	171140	81511	192126	192126	299604	79114	64639	64508	170582	192117	84423	296060	308666	291152	81830	360990	84396
25709	170920	293508	302378	301086	60399	303614	89804	298039	310683	294269	64532	50689	116600	65198	116630	192213	29419	29542	64310	25096	84477	290350	25081	313050	116725	29669	60662	170851	25521	25266	171109	171337	171337	81529	192213	192213	299628	79240	65179	64532	170583	192126	84489	296137	308761	291157	81917	361247	84577
25721	171103	293621	302950	301132	60432	304546	89805	298040	311061	294270	64558	50692	116638	65206	116636	246144	29423	29560	64357	25097	84482	290637	25083	313131	117021	29670	60664	171081	25524	25267	171140	192117	192117	81636	246144	246144	299730	81504	66017	64545	170633	192213	84598	296313	308875	291159	81921	361765	85482
25732	171109	294283	303141	301133	60448	305367	89807	298042	311144	296344	64566	50693	116649	65272	116663	287670	29425	29614	64515	25104	84489	290834	25087	313323	117103	29671	63881	171109	25525	25272	171337	192126	192126	81646	287670	287670	299743	81511	66018	64639	170668	246144	85243	296323	309159	291209	81922	362533	89812
25738	171337	294962	304109	301289	60590	306380	89811	298045	311450	296558	64625	50719	117052	66013	116669	287716	29431	29630	64525	25116	84492	290905	25107	315291	117104	29672	63995	171140	25528	25281	192117	192213	192213	81678	287716	287716	299809	81529	66023	65046	170700	287670	85385	296603	309179	291678	83572	362770	94194
25739	171378	295347	305509	301291	63843	307237	94201	298049	313845	297176	64639	54225	117269	66016	116722	287772	29433	29668	64529	25117	84598	291848	25108	316123	117262	29673	64022	171337	25531	25289	192126	246144	246144	81742	287772	287772	299850	81636	79114	65179	170851	287716	85492	297176	310621	291983	83576	363193	113898
25741	171492	296078	307100	301365	64042	307403	94203	298396	314641	297604	66017	54226	140591	66022	117044	287984	29434	29669	64545	25120	85243	292734	25111	317256	117263	29674	64030	192117	25581	25290	192213	287670	287670	81745	287984	287984	299938	81646	79240	66017	171081	287772	89804	297383	310678	292766	83730	364712	114109
25748	192213	296091	307171	302965	64107	307500	94268	298733	315346	297783	66025	54244	140670	66028	117045	288589	29452	29670	64624	25139	85385	292852	25114	360509	117281	29675	64159	192126	25597	25300	246144	287716	287716	81777	288589	288589	300062	81678	79429	66023	171109	287984	89807	297518	311182	293165	83800	364754	114208
25750	246097	296269	307237	304091	64354	307799	114110	299570	315348	297822	78966	54245	140675	78957	117262	288691	29458	29671	64630	25146	85492	293677	25124	360739	140583	29676	64226	192213	25614	25307	287670	287772	287772	81827	288691	288691	300675	81742	81504	79114	171140	288589	89811	297522	311191	293649	83803	364814	114212
26192	246781	298579	307403	305236	64574	307833	114111	299576	315655	298098	78971	54248	140724	79130	117263	288924	29491	29672	64631	25147	89804	294279	25125	360785	140938	29677	64314	246144	25619	25308	287716	287942	287984	81921	288924	288924	300754	81745	81511	79240	171337	288691	94198	298144	311327	293897	83805	365388	114490
26193	257648	299827	307799	306247	64636	308003	114117	299586	315744	299112	79114	54249	140725	79146	117281	289257	29495	29673	64639	25150	89807	294337	25126	360834	161475	29680	64363	287670	25622	25313	287772	287984	288589	81922	289257	289257	300880	81777	81529	81504	192117	288924	94203	298404	311793	293990	84018	498233	114491
26194	286993	301348	308995	306748	64680	308178	114118	299588	316457	299611	79218	54254	140729	79211	140924	289625	29496	29674	65046	25176	89812	296358	25136	361251	170845	29741	64508	287716	25630	25316	287942	288589	288691	83499	289625	289625	300963	81827	81636	81511	192126	289257	112400	298594	311860	294962	84357	498433	114494
26195	287398	302415	309684	307403	65024	308578	114119	299596	317371	300678	79257	54259	170567	79212	161475	289924	29524	29675	66017	25179	94198	296456	25150	361365	170915	29753	64532	287772	25636	25317	287984	288691	288924	83504	289924	289924	300974	83499	81646	81529	192213	289625	114103	298850	312754	295251	84379	498997	114495
26197	287942	304063	310533	308163	65032	309376	114120	300405	360606	300711	80850	54286	170847	79213	170577	289990	29525	29676	66021	25181	112400	297595	25154	361580	170944	50522	64545	287984	25660	25319	288589	288924	289257	83571	289990	289990	301240	83504	81678	81636	246144	289924	114110	299012	313017	295274	84391	499593	114503
26198	289014	304109	310643	308716	65187	309419	114483	300414	360820	301164	81504	54320	170945	79218	170579	290206	29535	29677	79114	25216	114103	297894	25155	361765	171102	50554	64547	288589	25661	25325	288691	289257	289625	83613	290206	290206	301249	83571	81742	81637	287670	289990	114111	299145	314212	295277	84392	499675	114592
26199	291005	304883	310738	308977	65191	309451	114517	300524	360854	301965	81509	54404	171026	79557	170582	291245	29542	29733	79129	25227	114203	298101	25156	361916	171103	50568	64639	288691	25676	25326	288924	289625	289924	83805	291245	291245	301250	83613	81745	81646	287716	290206	114486	299147	314906	295445	84393	499918	114839
26200	292763	305584	311163	310132	65276	311024	114562	300560	360891	302950	81636	56611	171131	80850	170583	291983	29571	29741	79240	25236	114486	298702	25164	362110	171150	50683	65046	288924	25679	25328	289257	289924	289990	83806	291983	291983	301352	83805	81777	81649	287772	291245	114513	299706	315151	296121	84403	500351	114851
26201	293508	307100	313494	312679	66024	311030	114851	300634	361223	303181	81662	58844	171140	81632	170633	292766	29577	50522	79435	25240	114513	298941	25167	362281	171529	50686	65179	289014	25697	25341	289625	289990	290206	84027	292766	292766	301371	83806	81827	81678	287942	291713	114553	300030	315164	296651	84428	500666	115768
26202	293621	307403	313644	313152	66025	311245	116499	300635	361568	303251	81663	58920	171163	81636	170668	293621	29614	50646	80843	25242	114851	299606	25183	362335	171576	50689	66013	289257	25704	25344	289924	290206	291245	84357	293621	293621	301518	84027	83499	81742	287984	291983	114856	300225	315348	297893	84589	500863	115771
26203	293694	309165	313834	313173	78964	311567	116562	300637	361598	303539	81664	58935	171571	81637	170700	293847	29630	50689	80897	25243	114856	299737	25187	362479	192218	53372	66017	289625	25725	25361	289990	291245	291983	84420	293847	293847	301552	84420	83504	81745	288589	292766	114858	300955	315648	299147	84590	500987	116464
26204	293847	309295	313874	315764	78976	311785	116590	300639	362800	303586	81666	58979	192213	81646	170851	295234	29650	53372	81504	25244	114858	300339	25193	362557	192228	54226	66023	289924	25734	25373	290206	291983	292766	84422	295234	295234	302661	84422	83571	81757	288691	293621	116499	301009	316226	299636	84599	501584	116468
29194	293860	309361	315776	316256	79211	312502	116636	300640	363460	303604	81667	59086	192258	81657	170911	295347	29668	54245	81511	25246	116499	300341	25194	362965	245922	54241	78966	289990	25738	25374	291245	292766	293621	84423	295347	295347	302711	84423	83613	81771	288924	293847	116562	301334	316425	299802	85238	502097	116484
29215	295347	309548	316639	360457	79220	312562	116640	300643	363509	303811	81679	59326	192268	81664	171081	296072	29669	54250	81515	25249	116562	300475	25195	363247	246255	54244	79114	290206	25739	25380	291983	293621	293847	84482	296072	296072	303002	84427	83805	81777	289014	295234	116590	301511	317252	300673	85248	502913	116549
29221	296091	310643	360457	360548	79557	312915	116669	302027	363875	304063	81685	60325	245986	81667	171109	296090	29670	54252	81525	25256	116590	300901	25196	363493	246294	54250	79240	291245	25741	25385	292766	293847	295234	84489	296090	296090	303612	84482	83806	81827	289257	295347	116630	301701	317371	300837	85256	503000	116651
29223	297682	310738	361314	360697	81509	313409	116683	302954	363925	304490	81686	60327	257648	81721	171140	296651	29671	54259	81637	25257	116630	301012	25205	363633	252879	54281	81504	291983	25742	25387	293621	295234	295347	84598	296651	296651	303673	84489	84027	83499	289625	296072	116663	301709	360620	301555	85428	679110	116671
29230	299618	311341	361442	360750	81657	313474	116744	304610	364786	304573	81687	60395	286924	81745	171337	297682	29672	54287	81646	25262	116663	302248	25216	363720	252921	54287	81511	292766	25746	25388	293847	295347	296072	85243	297682	297682	303685	84598	84420	83504	289924	296090	116669	302783	360840	301965	85491	679869	116686
29244	299626	311450	361517	360918	81658	313477	117036	304985	365355	304786	81709	60449	287609	81771	192117	298545	29673	56011	81655	25271	116669	303000	25229	363875	257644	54299	81529	293621	25751	25400	295234	296072	296090	85385	298545	298545	303746	85243	84422	83571	289990	296651	116722	302819	360849	302783	89816	679983	116698
29253	300447	311622	361568	361615	81668	313772	117045	304991	365396	305420	81717	60664	289606	81859	192126	299147	29674	56822	81678	25274	116680	304021	25233	364419	257649	56011	81636	293847	29142	25402	295347	296090	296651	85492	299147	299147	303915	85385	84423	83613	290206	297682	117262	302976	360854	303175	89868	680097	116700
29254	300980	311860	361710	361795	81672	314641	117104	305711	365865	305509	81736	63836	290567	83527	192213	300980	29675	57027	81736	25279	116689	304135	25236	364814	261730	56084	81637	295234	29143	25406	296072	296651	297682	89804	300980	300980	303968	85492	84427	83800	291245	298545	117263	303037	360886	303181	93646	680312	116723
29261	300992	313845	361714	362417	81721	314690	117256	305841	366508	305897	81752	63885	291133	83535	246144	301555	29676	57301	81745	25281	116722	304608	25238	364834	266713	56718	81646	295347	29153	25407	296090	297682	298545	89807	301555	301555	304007	89804	84482	83805	291713	299147	117273	303175	361247	303251	94189	680498	117017
29270	301363	313874	362279	362506	81739	314764	117281	307100	366624	307842	81757	64025	291245	83579	246273	303353	29677	58854	81777	25282	116723	304802	25245	365191	286919	56761	81649	296072	29169	25408	296651	298545	299147	89812	303353	303353	304037	89807	84489	83806	291983	300980	117281	303222	361416	303353	94193	680532	117044
29277	302983	314436	362317	362628	81752	314856	140433	309222	366957	308995	81762	64185	293508	83588	287670	305203	29682	58919	81803	25283	117262	304913	25248	365388	286993	56822	81678	296090	29175	25419	297682	299147	300980	94198	305203	305203	304486	89812	84598	84027	292766	301555	117542	303251	361598	303412	94197	680615	117254
29298	303604	314596	363875	362629	81753	314906	140924	311173	367072	309165	81809	64188	293621	83589	287716	305539	29686	58949	81815	25284	117263	305078	25262	366016	287101	57027	81736	296651	29184	25423	298545	300980	301555	112400	305539	305539	304740	94198	85243	84420	293621	303353	140924	303351	361662	303586	113886	682330	117274
29301	303823	314612	364774	363682	81779	314961	140942	311175	494222	309295	81810	64199	293645	83610	287772	305614	29701	58958	81816	25287	117281	305104	25264	367038	287280	57809	81742	297682	29186	25424	299147	301555	303353	114103	305614	305614	305002	112400	85253	84422	293847	305203	161475	303501	362044	303614	114023	684762	117281
29309	304530	360426	366492	364031	81812	315713	170579	315452	499076	309361	81819	64303	294962	83611	287871	305679	29710	58960	81827	25288	140583	305253	25265	367304	287432	58819	81745	298545	29192	25425	300980	303353	305203	114486	305679	305679	305288	114103	85385	84423	295234	305539	170538	303583	362186	303774	114095	684819	117526
29322	304786	360457	366508	364420	81918	316611	170580	363549	499271	309452	83422	64312	296599	83612	287984	307171	29716	59086	81920	25289	140607	305604	25266	373541	287447	58854	81751	299147	29205	25433	301555	305203	305539	114513	307171	307171	305349	114486	85492	84482	295347	305614	170577	303634	362548	303811	114113	684841	117535
29337	306204	360573	366957	365395	83518	317371	170582	363606	501203	309621	83502	64366	298521	83613	287986	307821	29717	59268	83477	25290	140924	306260	25267	414790	287524	58918	81757	300980	29211	25441	303353	305539	305614	114559	307821	307821	305467	114513	89804	84489	296072	305679	170579	303811	362965	304794	114206	685487	140583
29354	306243	360814	445442	365581	83567	360521	170583	363763	501831	309622	83571	64373	300992	83633	288589	308458	29741	59322	83499	25297	161475	306404	25271	498433	287598	58920	81771	301555	29214	25443	305203	305614	305679	114851	308458	308458	305606	114851	89807	84598	296090	307171	170582	304109	363028	304832	114590	685909	140607
29359	308106	361388	494222	365769	83633	360605	170630	363826	679934	309684	83574	64476	302950	83731	288691	308478	29751	59323	83502	25309	170577	306628	25273	498885	287624	58927	81777	303353	29221	25444	305539	305679	307171	114856	308478	308478	305882	114856	89812	85243	296651	307821	170583	304193	363059	306782	114638	689852	140908
29367	308267	361568	498609	366455	83810	360620	170632	364275	685004	310615	83579	64516	305509	83764	288924	309168	50522	59325	83504	25315	170579	306664	25289	499974	287670	58958	81827	305203	29241	25453	305614	307171	307821	114858	309168	309168	305909	114858	94198	85385	297682	308458	170633	304477	363131	306945	116500	690131	140923
29383	309165	361714	499537	366518	84007	360725	170633	364306	685269	311412	83721	64633	306243	83817	289257	309179	50554	60327	83571	25322	170582	306805	25298	500715	287716	58960	83499	305539	29252	25454	305679	307821	308458	116499	309179	309179	305918	116499	112400	85492	298545	308478	170668	304740	363174	306962	116561	690795	140926
29387	309168	363140	500261	373540	84022	360834	170700	364774	685936	311658	83785	64803	308578	84012	289625	310533	50685	60371	83730	25329	170583	307582	25305	501083	287772	59086	83504	305614	29259	25455	307171	308458	308478	116562	310533	310533	307724	116562	114103	89804	299147	309168	170700	304951	363193	306969	116563	691488	140942
29411	309295	363875	500317	444986	84023	360854	170851	364979	688319	313050	84014	65037	314856	84016	289924	311078	50687	60427	83800	25330	170633	308476	25313	502227	287830	59322	83537	305679	29260	25464	307821	308478	309168	116590	311078	311078	307726	116590	114486	89807	300980	309179	170851	305156	363198	307401	116639	691496	170824
29416	309361	364774	685269	497942	85253	361120	170901	365302	100360623	313494	84023	65051	315840	84020	289990	311406	50689	60430	83805	25331	170668	308995	25317	679203	287927	59323	83571	307171	29271	25466	308458	309168	309179	116630	311406	311406	308064	116630	114513	89812	301555	310533	170897	305270	363875	307641	116654	691857	170844
29421	309452	365355	685936	498206	85268	361314	170911	365323	100909840	314322	84027	65200	317203	84347	290206	312664	50938	60464	83806	25336	170700	309368	25318	679886	287961	59325	83613	307821	29302	25467	308478	309179	310533	116663	312664	312664	308140	116663	114851	94198	303353	310738	170911	305341	364018	307799	116666	100359421	170849
29443	310533	366492	688319	498335	113914	361512	170921	365326	100910732	314436	84351	66012	361568	84390	290291	312754	54227	60582	84027	25337	170851	309380	25320	680532	287984	60350	83765	308458	29333	25486	309168	310533	310738	116669	312754	312754	308443	116669	114856	112400	305203	311078	171081	305367	366957	307821	116691	100359692	170915
29445	310738	366508	689314	498666	113959	361617	171497	365327	100911165	315196	84353	66016	362876	84420	291245	313494	54241	60584	84349	25347	170911	309684	25321	682902	288003	60374	83800	308478	29337	25493	309179	310738	311078	116722	313494	313494	308923	116722	114858	114103	305539	311406	171109	306004	367901	308051	116692	100360754	170955
29470	311245	366957	691455	500318	113995	361708	171498	365330	100911597	315294	84420	79113	363447	84429	291983	313845	54244	60587	84351	25348	171081	309816	25322	682908	288272	60427	83805	309168	29340	25497	310533	311078	311406	116723	313845	313845	309126	116723	116499	114486	305614	312664	171140	306279	498310	308578	116693	100360868	171150
29473	311341	367415	100909840	500590	114098	361846	192362	365334	102551851	315305	84426	79218	366432	84556	292766	313874	54250	60662	84357	25351	171109	309837	25323	683983	288414	60464	83806	309179	29348	25505	310738	311406	312664	116743	313874	313874	309140	117262	116562	114509	305679	312754	171337	306357	499675	308692	116717	100361558	171152
29498	311406	679845	100911550	500592	114099	361916	207122	365336		315609	84482	79224	497009	84591	292887	314251	54264	60664	84391	25357	171140	310683	25324	687208	288532	60581	84006	310533	29349	25513	311078	312664	312754	117255	314251	314251	309156	117263	116590	114513	307171	313494	192117	306400	499797	308971	116743	100362634	171335
29526	311622	680149		500598	114115	362118	245986	365337		315776	84488	80850	501560	85240	293621	314596	54281	63881	84392	25363	171337	311061	25326	689116	288597	60628	84009	310738	29364	25521	311406	312754	313494	117262	314596	314596	309176	117281	116630	114851	307821	313845	192126	306464	499933	309179	117028	100365043	171355
29527	311743	685451		500836	114211	362162	246144	365523		316526	84489	80878	553106	85426	293847	314612	54299	63995	84393	25368	192117	311144	25329	689852	288671	60662	84027	311078	29368	25524	312664	313494	313845	117263	314612	314612	309441	140607	116663	114856	308458	313874	192213	306618	500351	309419	117039	100910200	192178
29531	311786	687346		500910	114516	362279	246255	366099		316527	84577	81504	680149	114032	295234	314850	54319	64022	84428	25374	192126	311716	25340	690966	289150	60664	84351	311406	29369	25525	312754	313845	313874	117277	314850	314850	309451	140924	116669	114858	308478	314251	246144	306945	500545	310552	117051	100910717	192218
29539	312668	688319		501043	116498	362300	257645	366102		317674	84598	81511	685451	114117	295347	315648	56011	64030	84482	25375	192178	311862	25342	100360100	289468	63880	84420	312664	29372	25528	313494	313874	314251	117281	315648	315648	309692	161475	116722	116478	309168	314596	246273	306962	500569	310678	117055	100912290	192268
29540	313022	690388		501996	116506	362719	287287	366103		360640	85240	81515	690825	114118	295357	315707	56827	64041	84489	25393	192213	312115	25344	100361574	289758	64022	84422	312754	29376	25531	313845	314251	314596	140607	315707	315707	310344	170538	116723	116499	309179	314612	246331	306969	500904	310704	117103	100912418	192350
29554	313121	690825		652957	116677	362738	287871	366114		360643	85243	81529	100911013	114119	296072	316213	58854	64159	85243	25398	246144	312478	25353	100909963	289924	64030	84423	313494	29385	25542	313874	314596	314612	140924	316213	316213	310615	170577	117255	116546	310533	314850	286928	307016	500987	310756	117106	100912489	245980
29562	313845	691455		681112	116700	362814	288264	366151		360739	85384	81613		114120	296090	360573	58920	64363	85248	25404	246273	312566	25354	100910732	289990	64202	84469	313845	29398	25556	314251	314612	314850	161475	360573	360573	310653	170579	117262	116562	310738	315648	287670	307098	501099	311078	117277	100912564	246097
29566	313874	691905		681145	116744	362919	289747	366377		361389	89811	81634		114244	296651	360814	58940	64546	85273	25406	252971	313592	25360	100911252	290206	64205	84482	313874	29414	25572	314596	314850	315648	170538	360814	360814	311191	170582	117263	116563	311078	315707	287716	307178	501203	312451	117513	102548682	246264
29580	314322	691907		683163	117097	363425	290905	366816		361400	89830	81649		114245	297682	361598	58942	64702	85385	25413	287670	313662	25366	100911798	290227	64226	84489	314251	29425	25578	314612	315648	315707	170577	361598	361598	311349	170583	117281	116590	311406	316213	287772	307398	501706	312754	117548	102549061	246279
29582	314436	100910732		685840	117264	363478	292406	366843		361568	94201	81662		114486	297960	361679	58946	65038	85420	25426	287716	313785	25369	100911840	290232	64298	84577	314596	29431	25581	314850	315707	316213	170579	361679	361679	311391	170633	140607	116630	312664	360573	287984	307459	502913	312781	117550	102549173	246334
29592	315139			686326	140595	363720	293621	367032		361662	94203	81663		114513	298514	361969	58948	65179	85492	25427	287772	313954	25372	100912534	290577	64302	84578	314612	29433	25597	315648	316213	360573	170582	361969	361969	311456	170668	140924	116663	312754	360814	288589	307483	679342	312936	124461	102551184	252860
29593	315220			688605	140674	364419	294048	404794		361698	114111	81664		116470	298545	362045	58960	65190	89812	25428	287984	314981	25380		290626	64306	84598	314850	29434	25599	315707	360573	360814	170583	362045	362045	311529	170700	161475	116669	313494	361598	288691	307505	679934	313121	140670		252917
29611	315994			688621	140675	365024	294337	404808		362385	114117	81666		116489	299147	362572	59086	65274	89821	25429	288589	315071	25385		290631	64307	85243	315648	29448	25601	316213	360814	361598	170633	362572	362572	311573	170851	170538	116722	313845	361679	288924	307511	679983	313589	140673		252924
29623	317203			689932	170704	365191	294515	404810		363088	114118	81667		116491	300253	363193	59312	66017	89829	25430	288691	315191	25387		290668	64310	85384	315707	29469	25610	360573	361598	361679	170668	363193	363193	311886	170911	170577	116723	313874	361969	289014	307805	680006	313593	140694		252934
29633	360640			690369	170796	365865	294797	404821		363913	114119	81678		116560	300980	364052	59322	66023	89843	25438	288924	315346	25388		290803	64363	85385	315994	29489	25614	360814	361679	361969	170700	364052	364052	311903	171081	170579	116743	314251	362045	289257	308021	680097	313594	140734		259241
29634	361400			690894	170926	366265	294962	404828		364754	114120	81683		116563	301518	364686	59323	78965	93646	25440	289257	315388	25391		290805	64365	85492	316213	29495	25617	361598	361969	362045	170851	364686	364686	312195	171109	170582	117262	314596	362572	289625	308097	680312	314212	140932		261730
29637	361568			691516	170945	367328	296269	404833		365297	114483	81739		116590	301555	364814	59325	78971	94196	25458	289625	315509	25400		290842	64456	89804	360573	29496	25619	361679	362045	362572	170911	364814	364814	312651	171140	170583	117263	314612	363193	289924	308443	680498	315196	140940		266713
29640	361679			100124593	171044	404781	296456	404834		365355	114486	81743		116595	303353	365388	60329	79114	94198	25460	289924	315714	25402		290875	64507	89807	360814	29511	25621	361969	362572	363193	171081	365388	365388	312947	171337	170633	117269	314850	364052	289990	308516	680615	315259	171041		266773
29646	361714			100910397	171108	414790	298210	404877		365542	114487	81745		116600	303605	432361	60335	81503	112400	25488	289990	315744	25404		290997	64525	89812	361598	29513	25622	362045	363193	364052	171109	432361	432361	313067	192117	170668	117273	315648	364686	290206	308572	681050	315294	171049		266774
29653	361715			102547607	171131	493810	298400	404878		366126	114517	81749		116638	305203	498433	60349	81504	114553	25497	290206	315979	25408		291105	64528	94198	361679	29521	25625	362572	364052	364686	171140	498433	498433	313170	192126	170700	117281	315707	364814	291245	308666	681185	315648	171121		282844
29680	362045				191573	498650	298518	404891		366381	114850	81750		116647	305539	498576	60352	81511	114851	25502	291245	316758	25414		291137	64545	112400	361969	29542	25630	363193	364686	364814	171337	498576	498576	313365	192178	170851	140607	315994	365388	291983	308761	682330	316526	171291		282845
29688	362332				192258	498798	298941	404963		366508	114851	81778		116649	305614	498596	60395	81515	116499	25506	291983	353303	25432		291152	64547	113894	362045	29543	25636	364052	364814	365388	192117	498596	498596	313749	192213	170911	140670	316213	432361	292766	308862	682937	316527	171304		286996
29692	363855				192646	499508	298947	404977		399489	116466	81803		116681	305679	652957	60427	81635	116563	25507	292766	360526	25433		291157	64558	114103	362572	29565	25647	364686	365388	432361	192126	652957	652957	313929	246144	171081	140694	360573	498433	293508	308875	683983	317368	171452		287076
29711	363875				246075	500564	299147	404983		414790	116498	81804		116695	307171	680532	60464	81639	116590	25511	292887	360606	25435		291159	64624	114486	363193	29583	25660	364814	432361	498433	192178	680532	680532	314393	246273	171109	140924	360814	498576	293621	309159	684439	317674	171455		287095
29725	365057				260319	500906	299331	404984		497941	116499	81809		116724	307821	685269	60587	81680	116596	25513	293621	360647	25439		291441	64635	114509	364052	29614	25661	365388	498433	498576	192213	685269	685269	314523	287670	171140	161475	361598	498596	293847	309179	684762	360990	171494		287249
29739	365355				260430	500985	300253	405003		498030	116546	81821		116745	308458	687346	60589	81686	116689	25514	293847	361412	25443		291540	64638	114512	364686	29630	25663	432361	498576	498596	246144	687346	687346	314787	287716	171337	170538	361679	499652	294568	309653	684819	361247	171529		287361
29750	366957				266708	501083	301252	405006		498885	116554	83509		117018	308478	689852	60629	81687	116722	25521	294048	361612	25444		291689	64639	114513	364814	29645	25670	498433	498596	652957	246273	689852	689852	314961	287772	192117	170577	361969	652957	295234	309696	684841	361765	171549		287475
29754	497961				282839	503165	302378	405023		500047	116590	83579		117023	308869	690919	60630	81736	116723	25523	294235	361821	25447		291787	64640	114559	365388	29650	25676	498576	652957	680532	287670	690919	690919	315423	287942	192126	170579	362045	680532	295347	309722	685867	361846	171574		287524
29757	498003				289606	619382	303565	405034		500910	116744	83580		117052	309168		60662	81738	116725	25524	294515	361969	25448		291824	65043	114851	432361	29662	25679	498596	680532	685269	287716			315484	287984	192178	170582	362572	685269	295378	310074	685909	362065	171575		287608
29758	498183				290257	679886	304913	405036		501099	117036	83731		117096	309179		60664	81777	116743	25526	295234	362285	25449		291874	65046	114856	498433	29668	25695	652957	685269	687346	287772			315763	288589	192213	170583	363193	687346	296072	310192	690131	362356	192154		287871
50549	499497				292409	681059	305078	405064		501281	117273	83785		117101	310533		63995	81780	117262	25527	295347	362429	25453		291885	65136	114858	498576	29669	25697	680532	687346	689852	287984			316102	288691	246144	170633	364052	689852	296090	310460	690538	362533	192243		288003
50555	500526				292661	684097	305104	405071		680050	140433	83805		117105	311078		64022	81802	117263	25532	296072	362584	25454		291914	65139	116478	498596	29670	25704	685269	689852	690919	288589			316531	288924	246273	170668	364686	690919	296456	310621	690795	362550	192348		288414
50655	501099				294121	684122	306628	405076		684111	140584	84015		117269	311406		64030	81803	117281	25538	296090	362701	25461		291927	65274	116499	652957	29671	25705	687346	690919		288691			360594	289257	287670	170700	364814		296603	310635	691488	362770	245709		288486
50671	501560				294123	684800	307403	405086		684527	140588	84391		140591	312664		64155	81818	117519	25541	296648	362800	25467		291983	66015	116546	680532	29672	25707	689852			288924			360672	289625	287716	170851	365388		296648	310678	691493	362938	246117		288533
50681	682930				294124	685244	307582	405105		685055	140589	84392		140670	312754		64159	81827	117524	25552	296651	363265	25473		292058	66017	116548	685269	29673	25710	690919			289257			361005	289924	287772	170911	432361		296651	310833	691496	363193	246209		288588
50682	688319				294807	686590	309165	405106		689030	140635	84393		140675	313494		64185	83499	117537	25557	297682	363458	25477		292071	79114	116554	687346	29674	25712				289625			361037	289990	287942	171081	498433		297682	310999	100359421	363875	246294		288651
54248	689314				295144	687208	309179	405108		689108	161452	84427		140724	313845		64303	83504	117547	25558	298545	364786	25479		292085	79122	116562	689314	29675	25713				289924			361415	290206	287984	171109	498576		298545	311182	100359692	364712	246310		289278
54260	691905				297795	687758	309295	405112		690369	170579	84477		140725	313874		64345	83613	117550	25559	299147	365460	25486		292263	79225	116563	689852	29676	25725				289990			361473	291245	288589	171140	498596		299147	311191	100360623	364754	246324		289372
54314	691907				298521	689364	309361	405114		100360552	170580	84491		140729	314251		64363	83616	117553	25581	300980	366474	25490		292766	79240	116590	690919	29677	25734				290206			361634	291983	288691	171337	499652		299331	311193	100360754	364814	246772		289522
54349	100360982				302378	690037	309368	405115		100360982	170582	84551		140945	314596		64373	83681	140593	25592	301555	367073	25493		292787	79252	116630		29687	25738				291245			361727	292766	288924	171574	652957		300955	311327	100360868	365388	252853		289561
54398	100361818				306792	690516	309816	405116		100361818	170583	84577		170567	314612		64627	83785	140607	25594	301737	367236	25495		292907	79257	116663		29691	25739				291983			361789	292887	289257	192117	680532		300980	311647	100361558	365901	252881		290669
54410	100910732				310444	691149	310132	405123			170630	84590		170739	314621		64646	83805	140670	25598	302415	367313	25496		293144	79449	116669		29692	25741				292766			361883	293508	289625	192126	685269		301555	311793	100365043	366957	252889		290744
56819	100911550				314649		310553	405125			170632	84591		170847	314850		65046	83806	140694	25611	303353	408218	25504		293733	80848	116722		29699	25742				292887			361930	293621	289924	192178	687346		303353	311860	100909840	497961	252902		290805
56823					317219		310615	405132			170633	84598		170848	315648		65047	84349	140734	25612	303774	445442	25506		293844	81504	116723		29714	25746				293508			362094	293847	289990	192213	689314		305203	312108	100910200	498233	252916		290939
58813					319107		310616	405133			170668	85243		170899	315707		65172	84351	140939	25615	305203	499271	25507		294010	81513	116743		29738	25751				293621			362142	294048	290206	246144	689852		305539	312113	100910732	498433	252929		290995
58835					362347		310643	405134			170700	85248		170945	316213		65179	84352	140941	25618	305539	499285	25513		294252	81522	117020		29741	29142				293847			362216	294235	290905	246273	690919		305614	312754	100911597	498997	252942		291414
58924					363866		310683	405136			170851	85253		171011	338457		65193	84388	155812	25623	305614	499431	25515		294712	81525	117262		29748	29143				294048			362265	294515	291245	287670			305679	313017	100911798	499593	266606		291553
58962					366274		310738	405137			170911	85385		171026	360573		65208	84405	155918	25629	305679	499723	25516		294787	81637	117263		29757	29144				294235			362388	295234	291983	287716			307171	313845	100912290	499675	266688		291703
58964					367315		311061	405138			170915	85420		171093	360776		65218	84422	161475	25630	307171	499878	25520		294790	81644	117269		50522	29153				294515			362504	295347	292406	287772			307505	314212	100912418	499918	266706		291772
58970					498475		311144	405140			170921	85471		171131	360814		66017	84423	170579	25634	307200	500245	25521		294800	81646	117273		50557	29167				295234			362517	296072	292766	287942			307618	314618	100912489	500047	266707		291773
59085					498609		311862	405144			171136	89788		171140	361388		66023	84477	170582	25636	307821	501047	25522		295052	81651	117281		50585	29169				295347			362553	296090	292887	287984			307821	314903	100912564	500351	282834		291787
59103					690158		312754	405155			192362	89804		171146	361598		78956	84482	170583	25642	308458	619374	25523		295107	81673	140607		50645	29175				296072			363023	296648	293508	288589			308444	314906	102548682	500666	286932		291841
59113					691774		313845	405180			245986	89805		171163	361679		78966	84489	170633	25649	308478	678743	25524		295160	81674	140670		50654	29184				296090			363026	296651	293621	288691			308458	315151	102549061	500863	287110		292041
59294					100909648		314621	405219			246097	89807		171297	361969		78968	84492	170700	25653	308971	679870	25525		295274	81675	140694		50658	29186				296648			363055	297682	293847	288924			308478	315164	102549173	500987	287275		292064
60356					100910572		314638	405222			266608	89811		171571	361992		79114	84598	170911	25656	309168	684050	25532		295277	81682	140898		50686	29192				296651			363126	298545	294048	289014			308666	315348	102551184	501584	287276		292548
60416					102551851		314856	405238			266610	89817		191595	362045		79208	84600	171041	25658	309179	685004	25537		295541	81717	140924		50689	29197				297682			363187	299147	294235	289257			309081	315530		502097	287367		292610
60576					102552838		315346	405253			266715	89823		192213	362572		79433	84607	171043	25659	309361	685269	25539		295596	81729	161475		50692	29201				298545			363272	300955	294337	289625			309168	315648		502913	287408		292804
60581							315648	405255			282581	89843		192258	363131		79451	85243	171055	25664	309419	685612	25555		295661	81736	170538		50866	29205				299147			363286	300980	294515	289924			309179	316226		503000	287427		292884
60670							315744	405280			282582	94164		192268	363193		79559	85385	171136	25668	310131	685781	25565		295692	81738	170577		50993	29211				300980			363519	301555	295234	289990			310131	316425		679110	287429		292889
63864							315979	405287			287357	94168		245986	364052		81504	85471	171293	25675	310533	689008	25569		296099	81745	170579		54223	29214				301555			363544	302415	295347	290206			310533	317252		679869	287535		292949
63867							316758	405303			287942	113886		246153	364686		81511	85483	171304	25679	310756	100910122	25570		296137	81751	170582		54225	29221				302415			363646	302950	296072	291245			310688	317371		679983	287624		293044
63888							360457	405326			290537	113947		246212	364814		81515	85489	171337	25680	311078	102550316	25576		296178	81763	170583		54226	29241				302950			363735	303353	296090	291713			311078	317576		680097	287645		293345
63938							360606	405331			290905	113995		246325	365388		81518	85492	171369	25682	311406	102555086	25577		296344	81764	170633		54227	29252				303353			363760	303774	296648	291983			311163	317598		680149	287709		293625
64018							361042	405352			291105	114095		257648	373545		81521	89804	171494	25686	312664		25578		296368	81765	170668		54244	29253				303774			364656	305203	296651	292766			311406	338458		680312	287873		294018
64035							361696	405362			291678	114103		259273	432361		81527	89807	171529	25690	312754		25581		296554	81766	170700		54245	29259				305203			364738	305509	297682	292887			312664	360500		680498	288659		294236
64040							361821	405365			291936	114111		266706	498433		81574	89814	171549	25694	313050		25589		296558	81767	170820		54249	29260				305509			365297	305539	298545	293508			312754	360620		680532	288669		294299
64043							361992	405389			292699	114115		276720	498576		81637	89817	171574	25696	313494		25591		296634	81768	170851		54250	29271				305539			365755	305614	299147	293621			313494	360678		680615	288700		294518
64133							362165	405398			293508	114117		286923	498596		81646	89829	192178	25698	313593		25592		296651	81769	170911		54258	29274				305614			365770	305679	300955	293847			313845	360840		682330	288779		294693
64134							362282	405904			293621	114118		286924	501146		81649	94198	192256	25699	313594		25593		296883	81770	171081		56011	29302				305679			366872	307171	300980	294048			313874	360849		684097	288785		294800
64161							362285	405911			293990	114119		286930	652957		81650	112400	192351	25702	313845		25594		297176	81772	171109		56611	29333				306141			367153	307821	301555	294235			314251	360854		684762	289051		295052
64189							362339	405912			294790	114120		287609	680532		81679	113894	246273	25703	313874		25597		297408	81774	171140		56718	29337				307171			367714	308458	302415	294515			314596	360886		684819	289168		295062
64191							362485	405918			294962	114124		289606	685269		81686	113929	252857	25708	314251		25601		297522	81775	171337		56780	29340				307821			373066	308478	302950	295234			314612	361034		684841	289257		295234
64192							362584	405934			295052	114203		290567	687346		81687	113975	252902	25709	314596		25605		297758	81776	171574		56822	29348				308458			373545	308971	303353	295347			314850	361223		685451	289309		295357
64203							362739	405935			296456	114517		291133	689852		81732	114103	252971	25711	314612		25608		297893	81777	192117		58823	29349				308478			497876	309168	303774	296072			315189	361247		685487	289312		295707
64206							362800	405940			297357	114518		291245	690919		81735	114486	257645	25721	314641		25614		298098	81785	192126		58826	29364				308971			497991	309179	305104	296090			315348	361314		685909	289350		296344
64300							362817	405944			297893	116479		293508			81736	114495	259221	25725	314850		25615		298534	81810	192178		58854	29368				309168			498095	309361	305203	296648			315648	361416		688297	289397		296474
64304							362862	405948			298518	116498		293621			81751	114513	282845	25728	314856		25622		298594	81827	192213		58857	29369				309179			498328	309419	305509	296651			315707	361598		688319	289820		296612
64313							363122	405952			298941	116510		293645			81762	114709	287155	25732	315189		25625		298850	81921	246144		58918	29372				309361			498386	310131	305539	297682			315994	361617		689852	289994		296648
64442							363193	405955			299331	116562		294065			81771	114851	287275	25736	315648		25627		299112	81922	246174		58923	29376				309419			498406	310533	305614	298545			316213	361662		690131	290627		296732
64445							363265	405963			299611	116590		294380			81777	114856	287276	25738	315707		25631		299147	83499	246217		58945	29385				310131			499185	310756	305679	299147			316369	361921		690516	290659		296883
64468							363458	405966			300339	116601		294961			81822	114858	287280	25739	316213		25635		299204	83502	246273		58949	29397				310533			499497	311078	306628	300078			360457	362044		690795	290746		297065
64473							363875	405982			301252	116630		294962			81824	116465	287531	25741	360573		25636		299331	83503	287418		58960	29398				310756			499814	311406	307171	300980			360573	362186		690825	290775		297066
64475							364786	405985			301516	116635		296395			81827	116470	287552	25747	360814		25637		299706	83504	287537		58970	29414				311030			500069	312664	307821	301555			360814	362456		691488	290798		297610
64524							365367	405993			302378	116662		296599			83422	116499	287624	25748	361388		25638		299730	83535	287670		59117	29425				311078			500086	312754	308458	302415			360820	362548		691496	290851		297822
64533							366492	406001			302950	116669		298496			83467	116510	287670	25750	361597		25639		299850	83571	287716		59265	29431				311406			500199	313050	308478	302950			361251	362590		691857	290994		297893
64537							366508	408030			303181	116673		298521			83499	116553	287706	25751	361598		25643		300121	83789	287772		59322	29433				312574			500571	313494	308971	303353			361598	362648		100359421	291309		297960
64539							367313	502357			303251	116689		298908			83501	116555	287716	25756	361679		25645		300126	83800	287942		59323	29434				312664			500832	313593	309168	303774			361679	362842		100359692	291464		298514
64544							406169	502755			303285	116726		300992			83503	116558	287772	25757	361696		25649		300149	83805	287984		59325	29448				312754			503018	313594	309179	305203			361969	362893		100360552	291750		298558
64621							445442	553106			303586	116727		302950			83504	116562	287818	26192	361969		25652		300259	83806	288589		60350	29468				313050			679068	313845	309361	305509			361992	362965		100360754	291990		298696
64669							497672	681470			303634	117273		305509			83510	116590	287927	26193	361992		25653		300711	83828	288691		60352	29469				313474			680407	313874	309419	305539			362013	363028		100360868	292074		298762
64701							497931	684179			303811	117281		306243			83516	116596	287984	26194	362045		25660		300947	83830	288924		60371	29489				313494			680477	314251	310131	305614			362045	363059		100361558	292090		298784
64828							497932	684208			304729	117548		307234			83613	116630	288308	26195	362572		25661		300963	84010	289014		60427	29495				313593			680747	314596	310533	305679			362271	363131		100361818	292640		299180
64845							498609	685451			304862	117550		307900			83630	116637	288596	26197	363193		25666		301014	84027	289231		60464	29496				313594			683519	314612	310756	307171			362513	363174		100362634	292760		299210
65029							498949	686660			305078	140447		308495			83709	116663	288671	26198	363616		25671		301252	84351	289257		60587	29511				313845			683722	314641	311078	307821			362572	363193		100365043	292886		299607
65030							500131	686683			305509	140448		308578			83712	116669	288921	26199	363875		25676		301323	84353	289625		60662	29513				313874			684274	314850	311406	308458			363193	363198		100910200	292925		299694
65044							500317	687088			305999	140594		309557			83724	116689	289168	26201	364052		25679		301430	84357	289924		60664	29521				314251			684304	314856	312664	308478			363875	363460		100910717	292994		299805
65052							501047	687092			306628	140656		310303			83726	116722	289211	26202	364686		25680		301442	84380	289990		63849	29527				314596			684527	315189	312754	308578			364018	363509		100912290	293344		299810
65135							680149	691455			306722	140866		313052			83785	116725	289508	26203	364814		25682		301701	84389	290206		63865	29528				314612			685284	315648	313050	308971			364052	363875		100912418	293455		299905
65152							681309	100359873			307403	140908		313126			83800	116996	289623	26204	365367		25686		301965	84399	290541		63880	29538				314641			688912	315707	313494	309168			364686	364018		100912489	293456		299923
65155							681817	100361584			307505	140914		313278			83805	117021	289625	26759	365388		25689		302661	84400	291245		63995	29542				314850			689314	316213	313593	309179			364814	366957		100912564	293502		299976
65156							685004	100909683			307582	140924		314856			83806	117022	289924	26760	365865		25692		302783	84477	291713		64022	29543				314856			689432	316369	313594	309361			365388	367072		102548682	294286		300197
65183							685269	100909996			308457	140928		315435			83826	117029	289990	27064	366508		25702		303037	84482	291983		64030	29560				315189			689779	360573	313845	309419			432361	367085		102549061	294324		300367
65196							685451	100911376			308913	155918		315840			83841	117045	290206	27139	366962		25703		303175	84489	292750		64035	29564				315648			690489	360814	313874	309957			498433	367901		102549173	294410		300711
65210							686104				309165	170538		316205			84008	117063	290644	29139	432361		25704		303194	84490	292766		64036	29565				315707			691075	361388	314251	310131			498576	498130		102551184	294709		300807
65262							686326				309295	170911		317203			84009	117262	290692	29142	498075		25706		303353	84509	292788		64044	29583				316213			691814	361598	314596	310533			498596	498282			294900		300813
65270							690575				309361	170915		360406			84027	117263	290798	29184	498416		25718		304218	84577	292887		64046	29614				360302			100360017	361679	314612	310738			500904	498310			295171		300947
65271							690825				309368	170921		361568			84347	117281	290875	29189	498433		25723		304477	84578	293024		64159	29630				360573			100362124	361696	314641	310756			652957	499675			295217		301014
66020							690894				309452	170924		362876			84353	117516	291327	29194	498576		25725		304490	84580	293508		64171	29645				360814			100362431	361969	314850	311078			679934	499797			295319		301076
66029							690987				309696	171041		362979			84358	117539	291553	29204	498596		25726		304528	84582	293621		64185	29650				360820			100362495	361992	314856	311406			680532	499933			295333		301164
78947							691774				309816	171081		363447			84382	117551	291597	29215	498949		25728		304573	85243	293847		64189	29662				361120			100363539	362013	315189	312664			682937	500246			295461		301285
78959							102551851				310999	171115		365222			84393	117553	291689	29216	500985		25729		304740	85252	294048		64195	29663				361388			100910342	362045	315648	312754			685269	500287			296090		301442
79111											311245	171120		365241			84394	140433	291983	29221	652957		25738		304798	85333	294235		64226	29668				361598			100911205	362572	315707	313050			687346	500351			296211		301513
79112											311622	171291		366432			84409	140635	292188	29223	680532		25740		304862	85385	294515		64314	29669				361679			100911734	362896	315979	313494			689314	500545			296284		301518
79127											311786	171304		445371			84410	140924	292537	29230	685269		25742		304951	85492	295234		64363	29670				361696			100912076	363193	316213	313593			689852	500569			296649		302327
79214											311860	171337		497009			84422	155140	292588	29231	687346		25744		305000	89810	295347		64459	29671				361969				364052	316369	313594			690919	500608			296750		302711
79238											311862	171529		499303			84423	156767	292594	29236	689852		25746		305002	94198	295378		64508	29672				361992				364686	360573	313845			100910732	500901			297428		303101
79239											312451	171549		500219			84427	161475	292757	29241	690919		25751		305171	94266	295449		64527	29673				362013				364814	360814	313874				500904			297518		303164
79243											313845	171577		501560			84477	170496	292766	29242			25756		305270	112400	296072		64529	29674				362045				365367	361388	314251				500943			297522		303173
79244											313874	191569		553106			84482	170538	292843	29244			25757		305288	113927	296090		64532	29675				362524				365388	361598	314436				500987			297872		303194
79250											314322	192249		679668			84489	170577	292844	29253			26954		305343	113929	296603		64537	29676				362572				365865	361679	314596				501099			297995		303212
79251											314856	192647		680149			84494	170579	292887	29254			29134		305392	113975	296648		64545	29677				363193				366508	361696	314612				501203			298598		303226
80849											315196	245955		684516			84578	170582	293023	29257			29135		305420	114005	296651		64630	29683				364052				432361	361821	314641				501706			299075		303241
81506											315294	245962		685451			84584	170583	293060	29258			29141		305467	114087	297682		64639	29687				364686				498075	361969	314850				502913			299258		303375
81508											315713	245986		685472			84598	170633	293502	29261			29146		305882	114107	297893		64668	29691				364814				498433	361992	314856				679082			299799		303393
81519											316526	246144		688721			85243	170668	293508	29270			29147		305909	114122	298404		64681	29692				365367				498576	362013	315189				679342			299825		303403
81522											316527	246209		688996			85265	170700	293621	29277			29151		306102	114486	298545		65029	29699				365388				498596	362045	315305				679934			299850		303539
81632											316758	246328		690825			85384	170819	294010	29282			29173		306464	114489	299147		65052	29714				365865				498949	362285	315648				679983			300052		303614
81639											317674	246760		100910229			85385	170851	294048	29284			29180		306594	114495	300078		65172	29733				366508				652957	362572	315707				680006			300053		303774
81640											353227	252857		100911013			85420	170911	294228	29285			29190		306734	114562	300980		65179	29738				432361				680532	362584	315994				680097			300066		303836
81641											360254	259237		100911265			85492	171040	294235	29287			29191		306945	114839	301059		65192	29741				498075				685269	362896	316213				680312			300147		304275
81643											360457	260320					89804	171045	294251	29298			29200		306962	114851	301334		65197	29748				498433				687346	363193	360573				680498			300158		304514
81654											360606	282822					89807	171060	294269	29301			29211		306969	116470	301555		65261	29757				498576				689852	363265	360814				680615			300438		304528
81656											360709	286924					89821	171068	294270	29304			29216		307126	116499	302415		66017	50522				498596				690919	364052	361388				681050			300674		304758
81660											361258	287527					89823	171075	294331	29309			29220		307169	116504	302950		66021	50557				498798					364686	361565				681185			300678		304798
81670											361714	287624					89828	171081	294515	29319			29234		307511	116555	303353		66023	50558				498949					364814	361598				682330			300743		304809
81675											361769	287774					94198	171106	294790	29322			29235		307639	116563	303634		78963	50585				500985					365367	361679				682937			300888		305000
81677											361801	288937					94201	171109	295252	29326			29237		307641	116590	303774		78971	50645				652957					365388	361696				683983			301012		305025
81681											361839	289168					94268	171140	295279	29328			29238		307766	116639	304109		79113	50646				679837					365865	361969				684439			301511		305455
81708											362485	289309					112400	171164	295338	29337			29241		307798	116643	304193		79114	50654				680532					366508	361992				684762			301518		305837
81718											362489	289316					113984	171333	295347	29347			29251		307805	116669	305203		79126	50658				685269					367313	362013				684811			301742		305851
81726											362788	289397					114090	171334	295461	29353			29254		307821	116671	305509		79129	50686				687346					432361	362045				684819			302290		305909
81727											362817	290361					114093	171337	295686	29354			29256		307861	116673	305539		79130	50689				689852					445442	362572				684841			302470		306030
81728											362862	290749					114103	171369	295704	29359			29263		307947	116685	305614		79209	50692				690919					498075	363193				685867			302552		306328
81747											363140	290757					114486	171379	296161	29367			29290		308064	116697	305679		79239	50866									498433	364052				685909			302671		306347
81805											363265	291085					114495	192117	296284	29383			29302		308443	116722	306618		79240	50993									498576	364686				687105			303251		306492
81821											363458	291159					114505	192126	296368	29390			29304		308663	116743	307098		79249	53372									498596	364814				688319			303575		306571
81829											363875	291245					114509	192213	296370	29411			29310		308669	117017	307171		81504	54223									498949	365367				688429			303652		306734
81919											363913	292661					114513	192281	296390	29416			29316		308755	117021	307398		81506	54225									501047	365388				689153			303659		306816
81924											364754	292892					114514	245920	296456	29421			29322		308839	117029	307821		81511	54226									652957	365865				690130			303734		306817
81925											366126	293118					114523	245922	296472	29425			29335		308870	117042	308458		81515	54227									680532	366508				690131			303965		306862
83472											366508	293267					114524	245983	296558	29426			29340		308937	117053	308478		81525	54241									681309	432361				690538			304290		306966
83503											366957	293502					114559	246144	296627	29441			29348		309098	117062	308578		81529	54244									685269	498003				690795			304343		306974
83504											367072	293508					114588	252878	296648	29443			29349		309179	117254	308862		81613	54245									687346	498075				691488			304344		306977
83505											399489	293621					114839	252963	296651	29445			29355		309595	117262	308971		81636	54249									689852	498433				691493			304555		306998
83522											498609	293624					114856	252971	296956	29473			29357		309692	117263	309165		81637	54250									690919	498576				691496			304929		307485
83523											498709	293676					114858	286918	297522	29475			29358		309762	117281	309168		81641	54252										498596				100359421			304978		307511
83537											499505	293692					114862	287034	297596	29487			29363		310034	117526	309179		81646	54258										498949				100359692			305012		307641
83572											499655	293860					116464	287280	297930	29498			29368		310344	117556	309361		81647	54259										499497				100360623			305614		307726
83578											499870	293886					116470	287287	297961	29500			29369		310678	117559	309419		81649	54286										499652				100360754			305967		307839
83581											500047	294286					116499	287398	298068	29503			29372		310806	122772	309653		81650	54287										501560				100360868			306117		308311
83582											500317	294643					116543	287436	298317	29504			29373		311078	122799	309957		81675	56011										652957				100361558			306229		308318
83585											500985	294961					116549	287437	298689	29508			29376		311182	124323	310131		81678	56611										680532				100362311			306264		308326
83615											619385	294962					116561	287562	298702	29510			29381		311191	140654	310192		81679	56718										685269				100362710			306332		308362
83626											652957	295347					116562	287670	299147	29526			29382		311327	140655	310460		81683	56780										687346				100363276			306570		308415
83627											679869	295378					116563	287716	299197	29527			29385		311391	140661	310533		81687	56816										689314				100365043			306809		308420
83688											680149	295703					116590	287719	299266	29531			29407		311412	140670	310635		81722	56822										689852				100909840			307039		308472
83782											684111	296269					116600	287772	299602	29539			29409		311529	140908	310738		81732	57027										690919				100909901			307868		308482
83784											684173	296284					116630	287830	299850	29540			29412		311546	155430	310756		81736	57301														100910200			308178		308582
83791											685269	296456					116653	287942	300649	29554			29413		311573	155437	310999		81742	58817														100910732			308458		308755
83808											685451	296488					116663	287984	300678	29562			29414		311886	161475	311078		81745	58823														100911597			308578		308869
84013											687813	296603					116669	287986	300724	29566			29415		312046	170577	311245		81750	58826														100911798			308757		308971
84018											688319	297073					116671	288064	300813	29573			29417		312538	170579	311406		81762	58854														100912290			308821		308986
84024											690825	297893					116683	288264	300849	29579			29419		312754	170582	311647		81771	58857														100912418			308942		309002
84028											691155	298210					116690	288589	300948	29580			29425		313017	170583	312664		81777	58918														100912489			308944		309288
84029											691774	298584					116696	288691	300950	29592			29431		313048	170633	312754		81822	58919														100912564			308961		309565
84114											100360342	298947					116722	288774	300955	29593			29433		313138	170700	313050		81824	58923														102548682			309010		309595
84350											100360552	299147					116743	288905	300968	29603			29434		313304	170844	313494		81827	58945														102549061			309129		309638
84430											100909963	299909					117017	288924	301000	29611			29446		313479	170851	313593		81920	58949														102549173			309144		309647
84431											102547607	300053					117034	289257	301015	29614			29452		313977	170911	313594		83462	58958														102551184			309159		309762
84497												300158					117036	289625	301042	29623			29466		314320	170915	313845		83477	58960																	309306		309871
84594												300266					117258	289747	301059	29624			29480		314642	171081	313874		83499	58970																	309451		310034
84597												300339					117262	289924	301229	29630			29481		314787	171102	314251		83503	58975																	309523		310131
84683												300519					117263	289990	301348	29633			29491		314856	171103	314436		83504	59086																	309678		310233
85238												300988					117269	290206	301515	29634			29492		314949	171150	314596		83527	59117																	309798		310405
85239												301229					117273	290644	301555	29637			29495		315135	171152	314612		83571	59265																	309922		310614
85240												301556					117281	290655	302415	29646			29496		315164	171337	314641		83578	59268																	310097		310756
85241												302470					117523	290749	302666	29653			29497		315330	171444	314850		83613	59322																	310411		311546
85242												303575					140593	291100	302671	29657			29499		315423	171494	314856		83730	59323																	310526		311575
85269												303634					140670	291159	302934	29668			29513		315508	171517	315189		83781	59325																	310710		311613
85472												303659					140694	291245	302938	29669			29516		315648	171569	315305		83782	59326																	310746		311796
85496												303782					140724	291874	302987	29670			29524		315740	192117	315648		83799	60327																	310772		312227
89784												304289					140725	291912	303088	29671			29538		315958	192126	315691		83805	60350																	310843		312303
89786												304496					140729	291983	303215	29672			29542		315969	192155	315707		83806	60352																	311030		312309
89833												304592					140908	292060	303298	29673			29554		316273	207126	315994		83841	60371																	311187		312641
89841												304805					140924	292085	303336	29674			29555		316425	245922	316213		84007	60383																	311404		312947
94167												304917					140933	292409	303353	29675			29560		316531	245981	317598		84027	60427																	311478		313017
94170												304929					140941	292766	303478	29676			29568		316602	246772	338458		84351	60430																	311494		313048
94173												304983					161475	292892	303614	29677			29577		316737	252832	360573		84353	60464																	311570		313219
94194												305012					170577	293052	303666	29680			29578		316794	259274	360678		84355	60582																	311854		313548
94271												305021					170579	293294	303689	29688			29581		317252	266713	360814		84379	60584																	311880		313593
94273												305679					170582	293621	303735	29692			29591		317425	282581	361034		84387	60587																	311911		313594
94338												305795					170583	293624	303774	29699			29595		360161	282586	361223		84397	60662																	311913		313596
94340												305967					170633	293847	303792	29700			29597		360243	282834	361388		84398	60664																	311919		313757
113901												305987					170668	294090	303963	29711			29614		360254	282839	361565		84420	63835																	312257		313777
113902												306761					170700	294091	304271	29716			29622		360588	287102	361598		84422	63849																	312689		313867
113965												306941					170848	294208	304490	29723			29625		360621	287122	361679		84423	63865																	312694		313929
113976												307171					170851	294210	304496	29725			29630		360643	287280	361696		84431	63880																	312710		314322
113992												307396					170901	294228	304522	29739			29636		360672	287398	361921		84477	63881																	312916		314465
114002												307585					170911	294269	304592	29740			29645		360773	287417	361969		84482	63995																	313017		314584
114024												307811					170915	294270	304920	29741			29646		360829	287608	361992		84489	64019																	313126		314616
114027												307986					170921	294392	304966	29754			29648		360850	287670	362013		84491	64022																	313234		314621
114089												308291					171046	294515	305268	50522			29650		360860	287716	362045		84492	64030																	313254		314818
114096												308875					171081	294797	305351	50549			29662		360886	287772	362491		84497	64035																	313340		314856
114097												308899					171109	295234	305353	50555			29668		360908	287830	362548		84586	64036																	313409		314862
114100												308937					171140	295279	305354	50557			29669		360991	287873	362572		84598	64041																	313413		314969
114101												308995					171287	295323	305420	50560			29670		361178	287899	362648		85243	64044																	313474		314993
114104												309081					171337	295347	305424	50567			29671		361247	287984	363193		85274	64046																	313493		315088
114106												309159					171574	295692	305584	50568			29672		361308	288064	363460		85385	64159																	313934		315189
114113												309179					192107	295704	305792	50621			29673		361389	288533	363509		85420	64171																	314013		315210
114123												309186					192117	295953	306073	50622			29674		361403	288588	363520		85492	64185																	314030		315291
114508												309207					192126	296072	306129	50671			29675		361416	288589	363875		89804	64189																	314251		315427
114554												309242					192213	296090	306332	50676			29676		361634	288651	364052		89807	64195																	314349		315648
114597												309523					245921	296390	306417	50681			29677		361662	288659	364686		89812	64202																	314393		315713
114630												309609					245956	296541	306505	50682			29691		361698	288691	364814		89824	64226																	314397		315969
114633												309647					246144	296634	306825	50690			29693		361765	289007	365367		94167	64310																	314473		316034
114700												309684					246217	296651	306956	50719			29699		361807	289231	365388		94170	64314																	314641		316123
114711												310303					246253	296872	306957	53372			29733		361815	289337	365865		94195	64357																	314906		316209
114860												310392					246331	296953	307199	54223			29741		361831	289561	365872		94197	64363																	315055		316742
116455												310678					252892	297481	307271	54225			29748		361907	289625	366508		94198	64459																	315059		317256
116550												310683					259270	297520	307366	54231			29753		362044	289874	367072		112400	64508																	315131		317343
116568												311144					282822	297604	307821	54232			29757		362186	289924	432361		113940	64515																	315345		317673
116569												311478					286908	297682	307893	54233			50522		362203	289990	450224		113959	64525																	315668		360471
116593												311703					286912	298210	308267	54234			50554		362261	290206	498003		114023	64527																	315740		360588
116599												311795					287249	298518	308283	54241			50557		362281	290641	498075		114091	64529																	315756		360645
116631												311860					287456	298545	308417	54244			50577		362286	290775	498433		114103	64532																	315840		360764
116632												312159					287475	298573	308501	54246			50646		362304	290794	498576		114205	64537																	315912		360775
116664												312562					287662	298693	308578	54259			50664		362335	290823	498596		114486	64545																	315999		360776
116676												312754					287670	298696	308669	54260			50672		362356	290907	498949		114495	64546																	316017		360801
116682												313050					287675	299147	308775	54281			50678		362385	290947	499497		114509	64624																	316130		360896
116699												313254					287678	299206	308901	54283			50686		362438	291318	499652		114513	64630																	316226		360917
116719												313388					287679	299331	308961	54299			50689		362485	291414	500608		114553	64631																	317396		361128
116720												313438					287697	299706	308968	54309			50866		362504	291434	501560		114555	64639																	317576		361178
116740												313494					287698	300177	308971	54314			50938		362519	291534	652957		114851	64668																	317580		361365
117017												313611					287699	300259	308995	54315			53949		362548	291553	680532		114856	64681																	317630		361580
117099												313845					287700	300339	309159	54349			54223		362557	291703	684811		114858	64702																	353302		361630
117108												314473					287701	300656	309165	54398			54225		362704	291773	685269		116455	65029																	360202		361724
117182												314615					287702	300756	309179	54410			54226		362720	291874	687105		116484	65038																	360426		361798
117243												314906					287716	300772	309295	54705			54227		362763	291939	687346		116499	65046																	360515		361801
117278												314930					287772	300807	309304	55939			54237		362779	291983	689314		116500	65052																	360543		361831
117544												315346					287876	300980	309361	56266			54241		362798	292085	689852		116547	65172																	360611		361843
117554												315509					287925	301000	309419	56769			54244		362817	292406	690919		116554	65179																	360658		362045
117596												315610					287984	301059	309444	56823			54245		362827	292640	100362710		116562	65190																	360709		362078
140433												315648					287989	301132	309453	57300			54248		362960	292766			116590	65192																	360768		362110
140544												315707					288067	301133	309514	57809			54250		362965	292788			116596	65197																	360785		362125
140547												315740					288151	301289	309591	58813			54258		362980	292887			116630	65261																	360797		362280
140568												315992					288152	301291	309620	58817			54268		363028	292925			116643	65274																	360827		362342
140693												316226					288153	301365	309621	58819			54281		363055	293004			116663	66017																	360834		362358
140866												316531					288297	301442	309622	58835			54286		363059	293049			116664	66021																	360854		362430
140910												317191					288588	301555	309684	58851			54289		363088	293345			116667	66023																	360915		362479
140946												353302					288589	302965	309758	58852			54290		363133	293418			116669	78963																	360937		362485
154985												360457					288669	303353	310131	58854			54291		363174	293621			116689	78965																	360953		362594
156275												360509					288691	303604	310363	58857			54292		363193	293649			116690	78971																	360956		362675
157074												360540					288924	303831	310553	58920			54293		363198	293897			116722	79113																	360968		362817
170465												360606					289231	303836	310710	58927			54294		363481	293939			116723	79114																	361073		362834
170501												360746					289257	304061	310727	58953			54295		363924	294018			116725	79126																	361120		363026
170509												360918					289316	304091	310756	58958			54296		364814	294048			116967	79129																	361207		363133
170587												360942					289392	304266	310843	58961			54297		364976	294236			117152	79130																	361227		363170
170588												360950					289561	304545	311078	58962			54299		365155	294282			117262	79209																	361244		363221
170635												361076					289625	304862	311144	58970			54305		365388	294392			117263	79239																	361308		363445
170667												361196					289820	305139	311245	58978			55939		366016	294515			117269	79240																	361407		363493
170670												361308					289924	305203	311373	58979			56010		366261	294693			117273	79249																	361502		363603
170897												361512					289990	305451	311412	59085			56011		366275	294809			117281	79435																	361555		363633
170919												361618					290206	305539	311426	59103			56084		366381	294972			117284	80843																	361577		363872
171053												361714					290361	305549	311567	59113			56718		366669	295347			117512	80897																	361632		363924
171079												361969					290829	305614	311866	59268			56761		367153	295443			117514	81503																	361697		364298
171082												362044					290905	305679	311881	59294			56813		399489	295445			117517	81504																	361705		364382
171086												362166					290939	305835	312504	59326			56814		406168	295586			117538	81506																	361833		364420
171088												362186					291152	305896	312647	60351			56820		497672	295692			117542	81511																	361916		364834
171133												362248					291157	306204	312675	60356			56821		497856	296596			117553	81515																	361987		365192
171142												362558					291159	306247	312745	60416			56822		497976	296634			117596	81525																	362036		365224
171155												362817					291245	307171	312754	60418			57027		498030	296648			140607	81529																	362044		365744
171178												362825					291752	307403	313050	60431			57301		498266	296651			140656	81613																	362162		365755
171335												363015					291754	307821	313101	60447			57302		498310	296709			140665	81635																	362186		365894
171347												363067					291755	308267	313115	60449			57305		498411	296757			140694	81636																	362237		365895
171352												363104					291759	308458	313121	60576			58812		498433	296870			140868	81637																	362257		367033
171374												363193					291760	308478	313264	60581			58822		499010	297453			140914	81639																	362283		367034
171375												363195					291983	308690	313348	60664			58823		499655	297755			140924	81641																	362461		367218
171385												363288					292139	308716	313445	60666			58834		499675	297757			155012	81646																	362466		373541
171408												363447					292751	308901	313525	63839			58840		499870	297797			155918	81647																	362504		373545
171410												363875					292756	308906	313593	63864			58854		499914	297893			156767	81649																	362599		399489
171458												363930					292766	309157	313594	63865			58868		499933	297995			161475	81650																	362609		406162
171516												364206					292788	309165	313644	63867			58918		499974	298075			170496	81655																	362625		494339
171566												364420					292848	309168	313658	63938			58919		500054	298545			170538	81675																	362983		497672
191575												364837					292889	309179	313722	64001			58920		500069	298646			170577	81678																	363059		497856
192172												365550					292949	309295	313743	64032			58940		500351	298693			170579	81679																	363123		497897
192241												366455					293104	309361	313782	64035			58947		500545	299106			170582	81680																	363136		497923
192242												366508					293508	309452	313785	64040			58949		500987	299147			170583	81683																	363235		497930
192252												366957					293619	309526	313845	64045			58959		501706	299314			170633	81686																	363266		497991
192259												366960					293621	309586	313874	64047			58960		502372	299331			170667	81687																	363273		498140
192260												366998					293674	309621	314432	64055			58965		502913	299706			170668	81722																	363283		498160
192263												367039					293847	309622	314473	64076			58966		678726	299811			170700	81732																	363288		498183
192268												367745					294322	309684	314613	64133			58979		679342	300052			170851	81736																	363326		498411
192270												368088					294337	310132	314641	64134			59075		679983	300079			170911	81738																	363466		498945
192272												406865					294395	310533	314642	64152			59076		680006	300177			170915	81742																	363476		498952
192275												445442					294503	310641	314850	64157			59077		680014	300259			170923	81745																	363677		499056
245960												493810					294515	310678	314856	64161			59086		680066	300474			171081	81750																	363720		499068
245961												497757					294562	310917	314906	64191			59109		680097	300475			171091	81762																	363858		499123
245965												497761					294853	311078	315189	64192			59117		680111	301034			171109	81771																	363875		499129
246115												497931					295190	311182	315287	64194			59264		680312	301059			171140	81777																	364033		499563
246211												497932					295234	311245	315608	64199			59265		680477	301164			171293	81780																	364183		499900
246232												497976					295274	311406	315609	64201			59293		680498	301252			171337	81802																	364419		499929
246263												499099					295277	311580	315610	64203			59301		680532	302415			171341	81803																	364981		499994
246281												499271					295342	311786	315648	64205			59320		680537	302671			171361	81815																	365042		500108
246758												499337					295347	312664	315707	64206			59322		680615	302711			171547	81816																	365191		500304
252898												499913					295378	312679	315740	64298			59323		680991	303019			171574	81818																	365372		500348
252900												499951					295625	312688	315771	64300			59325		681050	303101			192117	81822																	365793		500695
252934												500152					296072	312754	315863	64302			59326		681185	303181			192126	81824																	366311		500715
266603												500336					296078	313045	315987	64304			59328		682330	303353			192177	81827																	366618		500723
266604												500410					296090	313050	316005	64305			60323		683722	303412			192178	81920																	366896		500950
266682												500569					296313	313121	316226	64306			60337		683983	303539			192213	83462																	367038		500981
266686												500679					296456	313173	316241	64307			60352		684111	303886			192262	83477																	367073		501406
266689												500709					296474	313236	316333	64310			60371		684439	303901			207126	83499																	367304		502227
282636												501059					296603	313494	316395	64313			60377		684762	303918			246116	83502																	367915		502316
286896												501872					296612	313845	316575	64352			60383		684771	304135			246144	83503																	373545		502764
286904												502359					296651	313874	316614	64355			60395		684819	304277			246238	83504																	394266		502988
286921												502858					296732	314251	316628	64365			60399		684841	304758			246240	83527																	497913		619436
286936												619374					296789	314322	317241	64392			60427		685055	304862			246244	83571																	498489		619579
286954												652957					297357	314596	317371	64442			60432		685474	305253			246250	83578																	498798		679028
286976												680149					297518	314612	353227	64445			60433		685909	305256			246272	83613																	499768		679203
286989												680498					297682	314615	353302	64461			60445		688314	305353			246273	83616																	499903		679693
287115												681070					298528	314850	360491	64463			60448		689296	305354			246280	83681																	500244		679713
287159												682330					298545	314870	360592	64467			60449		689399	305355			246324	83730																	500249		680111
287368												682967					298941	315139	360640	64468			60450		689523	305455			252902	83781																	500564		680717
287379												683667					299147	315648	360643	64473			60451		689820	305633			252929	83782																	500906		681024
287420												684555					299180	315707	360647	64474			60464		689852	305679			252961	83785																	500985		681219
287425												684762					299331	315713	360655	64507			60465		689933	305851			252971	83799																	501059		682902
287454												684819					299587	316213	360785	64508			60587		690043	305913			259242	83800																	501069		682964
287533												684841					299607	317546	360818	64519			60590		690131	306157			259275	83805																	501550		683522
287607												685269					299737	359726	360891	64522			60628		690393	306182			266610	83806																	501854		683573
287644												685451					299766	360548	360926	64524			60662		690795	306332			266775	83841																	503165		684085
287711												686539					299905	360573	361013	64532			60664		691488	306347			282586	84007																	619346		685055
287745												688705					300054	360640	361084	64533			60665		691493	306516			282817	84027																	641528		685072
287835												690825					300095	360697	361187	64537			60667		691496	306664			282838	84349																	679886		685474
287877												690894					300242	360814	361258	64539			63843		691979	306672			286898	84351																	680465		685574
287920												691149					300247	361055	361268	64544			63850		100359421	307171			286928	84352																	680476		685619
287983												691496					300248	361509	361273	64561			63879		100359692	307485			287070	84353																	681059		685834
288041												691504					300250	361598	361308	64562			63881		100360427	307511			287280	84355																	683007		686781
288051												691992					300367	361628	361354	64564			63885		100360754	307594			287362	84357																	683687		688328
288088												100134871					300811	361673	361388	64621			63887		100360868	307821			287398	84379																	685079		688869
288161												100359421					300955	361677	361389	64633			63994		100360936	308178			287427	84387																	685144		689314
288238												100359512					300980	361679	361509	64638			63995		100361529	308415			287435	84388																	687022		689820
288240												100360868					301252	361749	361517	64640			64015		100361558	308472			287545	84391																	687208		690253
288259												100361138					301460	361765	361537	64669			64019		100362495	308578			287670	84392																	689102		690300
288333												100361558					301511	361795	361585	64677			64022		100365043	308787			287709	84393																	689256		690895
288588												100909901					301513	361959	361618	64822			64030		100366017	309114			287716	84397																	689917		690966
288611												100910397					301555	361969	361696	64828			64036		100910200	309165			287721	84398																	690252		691278
288752												100911167					302711	361970	361704	64845			64041		100910210	309168			287772	84405																	690407		691610
288762												100911252					302783	362045	361710	65029			64042		100911798	309179			287876	84420																	690961		100125361
288912												100911881					302934	362050	361714	65030			64044		100912076	309295			287984	84422																	691026		100158223
289021												100912012					302962	362076	361765	65036			64047		100912290	309361			288174	84423																	691042		100158232
289032												102549173					303175	362077	361831	65038			64107		100912418	309452			288305	84428																	691644		100302447
289095												102554884					303353	362281	361866	65043			64159		100912489	309459			288589	84431																	100360302		100359523
289217																	303403	362335	361907	65046			64199		100912564	309513			288669	84477																	100361513		100359945
289218																	303488	362356	361992	65052			64200		102548682	309638			288691	84482																	100361915		100359967
289219																	303491	362417	362002	65135			64226		102549061	309696			288778	84489																	100362384		100360100
289276																	303519	362418	362013	65136			64303		102549173	309837			288779	84491																	100362547		100360427
289352																	303523	362491	362044	65139			64314		102551184	309995			288924	84492																	100362805		100360594
289407																	303528	362506	362046	65142			64354		102555167	310005			289014	84497																	100365679		100361529
289481																	303530	362557	362081	65152			64363			310131			289032	84586																	100909901		100361574
289533																	303687	362572	362087	65155			64370			310207			289185	84598																	100911734		100362022
289561																	304109	362628	362186	65156			64373			310405			289231	84600																	100912115		100362119
289608																	304740	362629	362277	65162			64445			310553			289257	84607																	102551851		100362121
289668																	304794	362788	362294	65183			64508			310670			289318	85243																	102555167		100363065
289727																	304822	362862	362356	65192			64511			311030			289337	85248																			100363455
289733																	304883	362896	362367	65196			64512			311078			289407	85273																			100364132
289758																	304947	363193	362376	65197			64515			311163			289615	85274																			100365363
289801																	305104	363520	362377	65200			64532			311182			289623	85385																			100365683
289827																	305203	363578	362443	65207			64535			311332			289625	85420																			100365711
289934																	305391	363938	362491	65210			64545			311796			289797	85471																			100365779
289950																	305417	364031	362504	65262			64547			311827			289820	85483																			100909569
290029																	305539	364052	362511	65274			64551			311886			289924	85489																			100909622
290277																	305614	364081	362566	65278			64558			312246			289990	85492																			100909963
290484																	305679	364686	362736	65984			64562			312566			290029	89804																			100909998
290551																	306013	364814	362814	66020			64566			312647			290206	89807																			100911235
290566																	306030	365368	362900	66029			64624			312754			290257	89812																			100911320
290623																	306328	365388	363065	78959			64627			312781			290408	89814																			100911510
290636																	306351	365395	363188	78968			64636			313050			290409	89817																			100911699
290638																	306400	365581	363193	78975			64639			313131			290749	89821																			100911840
290651																	306534	366016	363284	79049			64646			313323			290923	89824																			100912096
290658																	306570	366508	363577	79107			64680			313474			291000	89829																			100912534
290685																	306628	366518	363790	79111			64803			313477			291085	89843																			102547413
290741																	306636	373540	363875	79122			65027			313494			291091	93646																			102548230
290783																	306790	414065	364018	79127			65032			313520			291245	94167																			102548231
290843																	306871	414790	364049	79131			65046			313575			291339	94170																			102548693
291095																	306945	432361	364403	79213			65052			313786			291359	94195																			102548695
291103																	306962	444986	364681	79218			65137			313845			291755	94196																			102550892
291133																	306969	494202	364814	79238			65157			314028			291759	94197																			102550944
291211																	307171	494338	365212	79239			65165			314352			291854	94198																			102551231
291212																	307395	498206	365277	79242			65172			314459			291912	112400																			102551340
291314																	307505	498433	365367	79243			65179			314596			291948	113894																			102552463
291394																	307562	498538	365388	79244			65189			314626			291969	113929																			102553026
291437																	307563	498576	365542	79250			65209			314655			291983	113940																			102553962
291450																	307641	498596	365865	79251			65248			314771			292072	113959																			102554302
291468																	307726	498666	366381	79449			65275			314799			292073	113975																			102555083
291577																	307740	498769	366508	79451			65276			314850			292306	114023																			102555919
291660																	307821	498951	366518	80773			65278			314856			292409	114091																			102556119
291770																	307989	499271	366854	80841			66013			315189			292485	114103																			102556141
291824																	308218	499356	366962	80848			66017			315263			292537	114205
291969																	308458	499593	367038	80849			66018			315291			292766	114486
292072																	308478	499744	367167	80850			66021			315648			292804	114495
292073																	308562	499974	367304	80878			66023			315707			292887	114509
292090																	308564	500133	367785	80900			66024			315879			292892	114513
292325																	308565	500318	367901	81506			66025			316085			293118	114553
292737																	308572	500590	407756	81508			78964			316123			293130	114555
292804																	308578	500592	414790	81522			78966			317256			293508	114709
292999																	308739	500598	432361	81530			78971			317322			293621	114851
293129																	308875	500616	448830	81536			78975			317368			293624	114856
293130																	309081	500836	474146	81636			78976			317646			293650	114858
293144																	309165	500910	474147	81637			78979			317674			293753	116455
293181																	309168	500985	494223	81639			78980			360509			293774	116465
293448																	309179	501043	497811	81640			78982			360570			293847	116470
293453																	309280	501996	498005	81643			78983			360573			294048	116484
293504																	309565	652957	498011	81650			79114			360739			294228	116499
293620																	309804	679600	498030	81651			79121			360785			294235	116500
293650																	309957	680019	498075	81654			79129			360801			294257	116510
293652																	310178	680498	498079	81656			79210			360814			294329	116547
293655																	310192	680532	498089	81660			79218			360834			294515	116553
293667																	310207	680609	498287	81662			79222			360967			294568	116554
293688																	310533	681112	498433	81664			79225			361055			294673	116555
293721																	310575	681145	498596	81666			79240			361167			294706	116558
293722																	310630	682330	498726	81667			79249			361251			295214	116562
293820																	310643	682457	498941	81670			79257			361365			295234	116563
293829																	310678	683163	498949	81675			79429			361388			295279	116590
293949																	310681	683788	498959	81676			79433			361412			295347	116596
293989																	310683	683983	499114	81677			80722			361580			295378	116630
293991																	311078	684189	499136	81678			80850			361598			295647	116637
294088																	311165	684762	499342	81681			81503			361696			295704	116643
294103																	311384	684819	499356	81682			81504			361712			295706	116663
294324																	311406	684841	499415	81708			81507			361765			295956	116664
294410																	311450	685067	499537	81718			81509			361884			296072	116667
294521																	311860	685269	499877	81726			81511			361886			296076	116669
294673																	312213	685840	499972	81727			81515			361916			296090	116689
294753																	312275	686326	500017	81728			81516			361927			296290	116690
294964																	312279	687346	500050	81729			81517			361959			296321	116722
294972																	312299	688288	500262	81738			81527			361969			296370	116723
295051																	312477	688622	500367	81747			81529			362110			296390	116725
295088																	312491	688785	500511	81763			81530			362134			296456	116743
295319																	312652	689852	500532	81764			81636			362281			296545	116967
295430																	312664	689932	500587	81765			81637			362335			296554	116996
295443																	312754	690369	500904	81766			81644			362356			296603	117021
295458																	312849	690504	500985	81767			81646			362393			296648	117022
295543																	312947	690894	501096	81768			81648			362463			296651	117029
295620																	313048	690919	501502	81769			81649			362479			296654	117045
295663																	313494	691496	501736	81770			81650			362539			296655	117063
295923																	313498	691516	501738	81772			81654			362557			296981	117152
296048																	313591	100359421	501797	81774			81657			362631			297518	117262
296091																	313633	100359600	501869	81775			81662			362788			297566	117263
296130																	313644	100360868	502585	81776			81663			362851			297682	117269
296167																	313672	100360982	502852	81777			81664			362891			297797	117273
296188																	313845	100361294	503446	81782			81666			362912			297932	117281
296259																	313874	100366017	574531	81805			81667			362965			298066	117284
296360																	313929	100911798	619577	81827			81668			362981			298103	117512
296394																	314251	102547607	641452	81829			81672			363071			298210	117514
296560																	314596	102549173	652955	81869			81674			363193			298288	117516
296564																	314612	102556141	678726	81924			81678			363247			298451	117517
296658																	314641		680076	81925			81679			363287			298545	117519
296733																	314850		680127	83470			81687			363328			298566	117524
296851																	314903		680426	83472			81717			363481			298693	117537
296925																	315294		680532	83499			81732			363493			298696	117538
296973																	315318		680835	83512			81736			363633			298784	117539
296981																	315320		680844	83516			81738			363720			298792	117542
297389																	315323		680862	83522			81742			363855			299121	117547
297393																	315324		683077	83523			81743			363875			299147	117550
297417																	315346		683463	83535			81744			364419			299159	117551
297508																	315564		684480	83537			81745			364594			299314	117553
297554																	315611		684984	83569			81749			364630			299331	117596
297566																	315648		685029	83578			81751			364754			299567	140433
297797																	315655		685144	83579			81752			364814			299602	140593
297932																	315707		685860	83585			81753			364834			299606	140607
297990																	315711		687364	83588			81757			365191			299732	140635
298003																	315979		687633	83626			81760			365367			299783	140656
298071																	316009		688993	83688			81762			365388			299809	140665
298079																	316209		689226	83724			81771			365755			299825	140670
298098																	316213		689852	83782			81777			365872			299827	140694
298103																	316369		690076	83784			81779			366016			299928	140734
298182																	316539		690367	83789			81780			366508			299971	140868
298298																	316639		690516	83791			81810			367038			300088	140914
298399																	316758		690769	83800			81821			367304			300177	140924
298410																	317203		690919	83806			81822			367901			300250	140939
298451																	317343		691533	83808			81824			373541			300445	140941
298490																	337868		100125363	83817			81827			406162			300447	155012
298579																	360272		100190936	83842			81859			407784			300678	155140
298596																	360546		100360914	84013			81918			414790			300732	155812
298607																	360573		100363332	84018			81920			432361			300857	155918
298653																	360600		100366017	84024			81921			445442			300955	156767
298655																	360623		100909901	84028			81922			448830			300980	161475
298690																	360625		100909963	84029			83427			474147			301000	170496
298881																	360626		100910732	84050			83499			474348			301005	170538
298934																	360638		100911324	84114			83502			498075			301009	170577
298942																	360715		100912499	84357			83503			498140			301034	170579
298954																	360801		100913063	84400			83504			498433			301059	170582
299112																	360814		102550808	84406			83518			498596			301229	170583
299159																	360817			84420			83537			498798			301246	170633
299195																	360840			84431			83567			498885			301252	170667
299201																	360854			84468			83571			499022			301261	170668
299310																	360891			84470			83572			499523			301511	170700
299643																	360958			84493			83574			499782			301535	170819
299732																	361247			84497			83579			499974			301555	170851
299735																	361319			84509			83613			500032			302415	170911
299739																	361324			84575			83615			500102			302422	170915
299756																	361364			84578			83620			500409			302495	170923
299825																	361365			84584			83633			500695			302526	171040
299841																	361388			84594			83686			500715			302890	171041
299857																	361432			85238			83721			500985			302950	171043
299907																	361517			85239			83724			500986			303180	171045
299954																	361537			85240			83765			501083			303350	171055
299971																	361549			85243			83785			501584			303353	171060
299976																	361568			85249			83800			502097			303414	171068
300035																	361597			85254			83803			502227			303538	171075
300036																	361598			85255			83805			502749			303542	171081
300046																	361679			85260			83806			652957			303774	171091
300047																	361715			85262			83824			679028			303886	171106
300088																	361821			85263			83836			679203			304284	171109
300089																	361833			85264			83837			679869			304294	171136
300668																	361882			85311			83840			679870			304485	171140
300677																	361969			85333			84006			679886			304543	171164
300691																	362036			85421			84007			680127			304692	171293
300723																	362045			85492			84009			680532			304822	171304
300741																	362049			85496			84010			680575			304859	171333
300757																	362093			89784			84014			680959			304966	171334
300886																	362125			89788			84022			681429			304987	171337
300981																	362282			89789			84023			682837			304988	171341
300993																	362285			89812			84027			682902			305203	171361
301005																	362398			89813			84348			682908			305234	171369
301011																	362513			89833			84351			683722			305311	171379
301118																	362572			89841			84353			683983			305353	171494
301120																	362584			89842			84357			684297			305354	171529
301123																	362850			94172			84379			685269			305355	171547
301155																	362873			94173			84380			687001			305451	171549
301246																	362993			94194			84391			687008			305509	171574
301265																	363026			94197			84392			687208			305539	192117
301323																	363193			94198			84396			687346			305549	192126
301384																	363265			94199			84399			687780			305614	192177
301427																	363517			94266			84402			688517			305679	192178
301458																	363633			94267			84420			689116			305835	192213
301517																	363875			94271			84422			689852			305842	192256
301595																	364052			94338			84423			690315			306012	192262
301622																	364686			94340			84424			690504			306324	192281
302499																	364814			113901			84426			690845			306332	192351
302513																	364834			113902			84427			690914			306600	207126
302642																	365388			113929			84469			690919			306760	245920
302915																	365744			113956			84475			690966			306871	245922
302980																	365755			113965			84477			690987			306886	245983
303100																	365872			113975			84482			691531			306998	246116
303179																	366214			113976			84489			691984			307039	246144
303272																	366492			113992			84492			100359600			307171	246238
303277																	366508			114002			84577			100360100			307366	246240
303306																	366949			114005			84578			100360914			307483	246244
303393																	366957			114024			84580			100361520			307821	246250
303563																	366991			114027			84582			100361574			307833	246272
303565																	367072			114089			84583			100363439			308163	246273
303612																	367313			114096			84584			100365839			308267	246280
303693																	369017			114097			84598			100909648			308458	246324
303698																	406226			114100			84600			100909963			308478	252857
303729																	406227			114101			85240			100910717			308632	252878
303790																	407757			114104			85243			100910721			308666	252902
303923																	407758			114106			85252			100910732			308869	252929
304023																	407759			114117			85253			100910823			308873	252961
304024																	407760			114118			85259			100910855			308875	252963
304078																	407761			114119			85268			100911205			308901	252971
304208																	407762			114120			85384			100911252			308971	257645
304429																	414065			114122			85385			100911550			308995	259221
304542																	432361			114123			85420			100911798			309014	259242
304571																	450228			114209			85428			100911840			309081	259275
304573																	450229			114507			85435			100912182			309106	266610
304646																	450230			114508			85492			100912534			309114	266775
304944																	497770			114554			89788			102550316			309147	282586
305166																	497815			114561			89804			102554393			309157	282817
305177																	497914			114597			89807						309165	282838
305248																	497988			114613			89808						309168	282845
305264																	497991			114628			89810						309179	286898
305348																	498140			114630			89811						309295	286918
305419																	498299			114632			89812						309361	286928
305482																	498416			114633			89813						309419	287034
305571																	498433			114700			89817						309452	287070
305889																	498576			114839			89823						309649	287155
305935																	498596			114846			89826						309684	287275
306012																	498607			114860			89829						309957	287276
306262																	498898			116464			89830						310131	287280
306375																	499497			116470			94170						310178	287287
306549																	499593			116482			94193						310416	287362
306582																	499660			116483			94198						310461	287398
306586																	499675			116484			94201						310533	287427
306808																	499762			116548			94203						310553	287435
306860																	500110			116549			94204						310611	287436
307092																	500287			116550			94266						310685	287437
307212																	500351			116551			94338						310756	287531
307582																	500485			116555			112400						310864	287545
307759																	500562			116563			113894						311078	287552
307848																	500901			116568			113914						311245	287562
308100																	500987			116569			113927						311396	287624
308190																	501047			116593			113955						311406	287670
308390																	501203			116599			113959						311430	287706
308445																	501560			116600			114004						311487	287709
308451																	501721			116631			114031						311558	287716
308511																	501725			116632			114098						311567	287719
308589																	501765			116673			114099						311658	287721
308757																	502694			116682			114103						311786	287772
308800																	502710			116684			114105						311821	287818
308909																	502913			116686			114106						311860	287830
308993																	619436			116699			114107						311865	287876
309051																	652957			116700			114110						312488	287927
309070																	679028			116719			114111						312562	287942
309105																	679693			116720			114117						312647	287984
309147																	679983			116721			114118						312664	287986
309262																	680060			116722			114119						312705	288064
309312																	680071			116723			114120						312754	288174
309391																	680097			117021			114203						312937	288264
309419																	680104			117024			114208						313050	288305
309732																	680195			117035			114211						313087	288308
309812																	680246			117042			114215						313121	288589
309911																	680312			117053			114243						313264	288596
310201																	680498			117099			114486						313421	288669
310378																	680532			117108			114487						313494	288671
310463																	680615			117182			114492						313593	288691
310508																	681433			117185			114509						313594	288774
310645																	682330			117243			114512						313648	288778
310667																	682930			117260			114513						313658	288779
310685																	682988			117262			114514						313837	288905
310773																	683613			117263			114553						313845	288921
310803																	683720			117267			114557						313874	288924
310848																	684589			117276			114559						314251	289014
310849																	684762			117278			114562						314322	289032
310903																	684819			117281			114587						314336	289168
310935																	684841			117533			114592						314436	289185
311039																	685004			117543			114705						314596	289211
311202																	685072			117544			114764						314612	289231
311215																	685269			117554			114839						314615	289257
311341																	685378			122772			114850						314618	289318
311422																	685719			122799			114851						314641	289337
311446																	685867			124323			114856						314764	289407
311487																	685909			140544			114858						314787	289508
311530																	686310			140547			115769						314843	289615
311569																	686412			140607			115771						314850	289623
311821																	687346			140638			116455						314856	289625
311833																	688041			140654			116466						314870	289747
311844																	689314			140655			116475						315084	289797
311847																	689852			140661			116478						315085	289820
311864																	690131			140668			116479						315139	289924
311865																	690425			140670			116498						315189	289990
311952																	690478			140693			116499						315222	290029
312086																	690795			140868			116506						315272	290206
312192																	690919			140910			116546						315305	290257
312373																	690966			140925			116548						315306	290408
312488																	691488			140940			116549						315348	290409
312495																	691496			140946			116551						315435	290644
312634																	691932			154985			116554						315599	290655
312826																	100310845			155192			116555						315648	290692
312828																	100359421			156275			116556						315707	290749
312952																	100359692			157074			116561						315764	290798
313231																	100359886			161475			116562						315916	290875
313233																	100360577			170465			116563						315949	290923
313245																	100360754			170509			116590						315994	291000
313339																	100360868			170520			116601						316010	291085
313341																	100361558			170551			116630						316014	291091
313536																	100361571			170570			116636						316033	291100
313560																	100361574			170580			116643						316035	291159
313574																	100361702			170587			116651						316213	291245
313610																	100361765			170588			116655						316333	291327
313611																	100361969			170670			116663						316516	291339
313648																	100362031			170897			116664						316519	291359
313689																	100362634			170898			116669						317371	291553
313756																	100363184			170907			116673						317468	291597
313843																	100364550			170911			116676						317546	291689
313878																	100364613			170913			116677						317676	291755
313977																	100364862			170915			116680						338457	291759
313997																	100365043			170919			116689						360426	291854
314004																	100365184			170943			116700						360509	291874
314264																	100909661			171015			116717						360573	291912
314304																	100909840			171026			116722						360618	291948
314360																	100910200			171053			116723						360620	291969
314416																	100910732			171078			116743						360640	291983
314438																	100911235			171082			116744						360647	292060
314553																	100911406			171087			117017						360748	292072
314641																	100911474			171088			117020						360814	292073
314800																	100911597			171124			117027						360854	292085
315085																	100911840			171128			117029						360914	292188
315150																	100912290			171133			117036						361102	292306
315167																	100912418			171142			117041						361171	292409
315173																	100912489			171151			117044						361251	292485
315212																	100912534			171155			117045						361296	292537
315219																	100912563			171178			117063						361321	292588
315422																	100912564			171335			117064						361370	292594
315722																	102546758			171341			117255						361378	292757
315807																	102548682			171347			117257						361383	292766
316033																	102549061			171352			117258						361388	292804
316067																	102549173			171374			117262						361400	292843
316091																	102550316			171375			117263						361422	292844
316265																	102551184			171385			117264						361467	292887
316342																	102554016			171400			117268						361509	292892
316376																				171402			117269						361527	293023
316400																				171408			117273						361537	293052
316533																				171410			117277						361565	293060
316632																				171445			117279						361598	293118
316737																				171458			117281						361635	293130
317237																				171516			117538						361640	293294
317296																				171517			117542						361677	293502
317576																				191575			117549						361679	293508
317675																				191576			117550						361689	293621
353229																				192227			117596						361696	293624
353252																				192241			140433						361697	293650
353255																				192242			140583						361714	293753
353304																				192252			140584						361730	293774
353317																				192259			140585						361765	293847
353498																				192260			140586						361831	294010
360426																				192268			140588						361929	294048
360511																				192270			140589						361969	294090
360518																				192272			140590						361992	294091
360526																				192357			140595						362007	294208
360547																				245922			140607						362013	294210
360629																				245961			140670						362029	294228
360630																				245965			140694						362045	294235
360719																				245981			140866						362249	294251
360816																				245986			140868						362271	294257
360821																				246046			140898						362329	294269
360833																				246074			140908						362347	294270
360904																				246115			140924						362356	294329
360975																				246136			140928						362418	294331
361042																				246153			140929						362432	294392
361071																				246211			140936						362491	294515
361076																				246237			154985						362572	294568
361102																				246245			155430						362634	294673
361142																				246246			155437						362788	294706
361174																				246253			161452						362792	294790
361213																				246263			161475						362802	294797
361215																				246266			170538						362858	295214
361338																				246273			170577						362859	295234
361365																				246281			170579						362862	295252
361385																				246307			170582						362893	295279
361443																				246311			170583						362896	295323
361467																				252857			170633						362966	295338
361472																				252898			170634						363005	295347
361527																				252900			170635						363024	295378
361538																				252917			170667						363127	295461
361596																				252934			170668						363131	295647
361602																				259221			170700						363193	295686
361612																				266604			170704						363247	295692
361631																				266607			170816						363328	295704
361632																				266674			170820						363463	295706
361637																				266682			170843						363494	295953
361638																				266689			170845						363520	295956
361641																				266729			170851						363522	296072
361698																				266732			170896						363577	296076
361730																				266761			170897						363855	296090
361755																				266770			170905						363875	296161
361784																				266805			170911						363984	296284
361802																				266807			170915						364018	296290
361884																				266975			170921						364052	296321
361974																				282580			170926						364594	296368
362013																				282636			171041						364686	296370
362015																				282821			171044						364774	296390
362029																				282827			171045						364814	296456
362031																				282838			171054						364867	296472
362035																				286896			171056						365183	296541
362261																				286898			171075						365367	296545
362282																				286904			171081						365388	296554
362329																				286921			171101						365865	296558
362344																				286936			171104						366277	296603
362383																				286954			171108						366508	296627
362385																				286974			171109						366545	296634
362404																				286989			171140						366588	296648
362428																				287042			171158						366962	296651
362440																				287063			171296						366988	296654
362520																				287069			171329						367455	296655
362547																				287122			171337						367562	296872
362567																				287125			171371						367901	296953
362586																				287167			171378						367915	296956
362590																				287191			171379						368044	296981
362625																				287275			171516						414790	297481
362657																				287276			171517						432361	297518
362676																				287366			171528						432363	297520
362702																				287368			171529						436582	297522
362713																				287379			171549						445269	297566
362720																				287406			171574						445415	297596
362728																				287417			171576						448830	297604
362756																				287420			171581						450223	297682
362757																				287425			192117						474143	297797
362760																				287454			192126						493810	297930
362792																				287456			192178						494338	297932
362802																				287467			192205						498003	297961
362809																				287475			192206						498075	298066
362837																				287533			192213						498128	298068
362858																				287607			192218						498234	298103
362866																				287644			192223						498284	298210
362924																				287670			192259						498433	298288
362972																				287711			192362						498576	298317
363040																				287716			192646						498596	298451
363061																				287745			192648						498840	298518
363069																				287772			192649						498888	298545
363073																				287830			207122						498949	298566
363109																				287835			245920						499065	298573
363145																				287877			245921						499069	298689
363160																				287984			245986						499099	298693
363285																				288025			246075						499157	298696
363441																				288051			246097						499271	298702
363464																				288058			246144						499285	298784
363469																				288088			246174						499497	298792
363513																				288240			246217						499658	299121
363633																				288259			246219						499801	299147
364032																				288309			246244						499925	299159
364064																				288322			246249						499926	299197
364675																				288333			246254						499933	299206
364764																				288480			246273						500133	299266
364834																				288517			246331						500324	299314
364901																				288707			246756						500361	299331
364975																				288740			246768						500904	299567
365314																				288752			246775						501560	299602
365382																				288762			252855						501736	299606
365583																				288783			252857						501738	299706
365699																				288912			252939						501797	299732
365865																				288985			252971						502902	299783
365972																				289014			257644						574531	299809
365984																				289021			257649						619346	299825
365985																				289032			259222						641452	299827
366061																				289036			259224						641519	299850
366064																				289080			259235						641621	299928
366065																				289095			259242						641632	299971
366196																				289125			259274						641643	300088
366277																				289175			260319						641650	300177
366448																				289197			266603						641655	300250
366473																				289217			266607						641658	300259
366478																				289218			266608						652957	300339
366545																				289219			266610						679787	300445
366697																				289276			266686						679818	300447
366984																				289278			266714						679934	300649
367083																				289352			266715						680127	300656
367112																				289388			266761						680338	300678
367166																				289456			266772						680466	300724
367181																				289481			266997						680532	300732
367196																				289522			282581						682147	300756
367252																				289533			282582						682837	300772
367323																				289608			282822						682937	300807
367415																				289733			282832						683206	300813
367562																				289801			282839						683463	300849
367745																				289827			286921						684322	300857
368044																				289924			286924						684440	300948
368088																				289950			286928						685153	300950
368128																				289990			286993						685161	300955
369018																				290029			286994						685174	300968
378774																				290206			287102						685232	300980
396527																				290223			287155						685269	301000
396551																				290277			287156						685465	301005
404783																				290365			287237						685520	301009
406165																				290401			287245						687346	301015
407764																				290484			287280						688730	301034
407765																				290551			287316						689314	301042
408206																				290567			287321						689388	301059
432392																				290623			287343						689852	301132
436582																				290636			287357						690076	301133
444984																				290638			287418						690130	301229
444985																				290641			287480						690158	301246
493574																				290651			287511						690254	301252
494342																				290658			287513						690263	301261
497039																				290741			287516						690894	301289
497197																				290843			287537						690914	301291
497756																				290939			287598						690919	301348
497778																				290947			287607						690945	301365
497811																				290959			287612						690966	301442
497840																				291057			287613						690976	301511
497902																				291075			287624						691149	301515
498272																				291084			287643						691644	301535
498332																				291103			287670						691998	301555
498695																				291135			287673						100049583	302415
498741																				291182			287716						100125364	302422
499174																				291211			287730						100134871	302495
499328																				291283			287772						100360623	302526
499330																				291394			287830						100360982	302666
499529																				291434			287871						100361574	302671
499751																				291437			287876						100361818	302890
499956																				291450			287942						100362384	302934
499968																				291468			287968						100362805	302938
500052																				291527			287969						100363332	302950
500306																				291541			287984						100364984	302965
500536																				291567			287986						100909595	302987
500709																				291577			288006						100909857	303088
500826																				291585			288053						100910732	303180
500972																				291624			288057						100911252	303215
501157																				291660			288091						100911550	303298
501167																				291699			288093						100911597	303336
501907																				291770			288181						100911825	303350
502749																				291793			288185						100911840	303353
541589																				291819			288187						100912534	303414
574523																				291824			288190							303478
619580																				291874			288471							303538
641316																				291939			288588							303542
641434																				291983			288589							303604
654441																				291984			288666							303614
679739																				292028			288669							303666
679818																				292072			288691							303689
680021																				292085			288810							303735
680308																				292097			288816							303774
680668																				292155			288840							303792
681024																				292658			288850							303831
681086																				292697			288858							303836
681319																				292710			288861							303886
681337																				292737			288880							303963
681361																				292751			288924							304061
681418																				292766			288995							304091
681817																				292804			289014							304266
681913																				292845			289023							304271
682974																				292889			289026							304284
683570																				292894			289076							304294
683630																				292915			289150							304485
683713																				292999			289180							304490
684055																				293114			289229							304496
684314																				293130			289231							304522
684425																				293150			289240							304543
684536																				293154			289250							304545
685232																				293173			289251							304592
685322																				293186			289254							304692
685465																				293418			289257							304822
685579																				293448			289260							304859
685679																				293451			289261							304862
685778																				293453			289264							304920
685999																				293490			289344							304966
686081																				293504			289407							304987
687008																				293508			289561							304988
687071																				293589			289625							305139
687266																				293620			289711							305203
687758																				293652			289712							305234
687861																				293653			289820							305268
688283																				293655			289874							305311
688517																				293667			289878							305351
688673																				293688			289883							305353
688698																				293700			289923							305354
688705																				293711			289924							305355
688869																				293722			289950							305420
689374																				293779			289990							305424
689938																				293820			290001							305451
690254																				293829			290003							305509
690300																				293871			290005							305539
690388																				293989			290006							305549
690441																				293991			290008							305584
690848																				294088			290010							305614
690953																				294094			290018							305679
690966																				294103			290020							305792
690987																				294239			290049							305835
691001																				294255			290050							305842
691221																				294282			290206							305896
691853																				294292			290291							306012
691905																				294299			290317							306073
691907																				294320			290396							306129
727679																				294324			290493							306204
751787																				294341			290541							306247
100125370																				294421			290646							306324
100145871																				294449			290794							306332
100216475																				294504			290829							306417
100359675																				294521			290864							306505
100359680																				294673			290905							306600
100360180																				294753			290957							306760
100360475																				294762			291105							306825
100360582																				294793			291152							306871
100360621																				294930			291157							306886
100361138																				294962			291159							306956
100361492																				294964			291209							306957
100361574																				294972			291245							306998
100361647																				294973			291283							307039
100362331																				295037			291318							307171
100363253																				295062			291361							307199
100365711																				295088			291441							307271
100365921																				295143			291553							307366
100365958																				295219			291678							307403
100909857																				295229			291694							307483
100910122																				295245			291713							307821
100911132																				295305			291936							307833
100911483																				295347			291969							307893
100911515																				295417			291983							308163
100911615																				295430			292041							308267
100911840																				295443			292085							308283
100912521																				295458			292279							308417
100912534																				295461			292310							308458
100912604																				295620			292406							308478
102238592																				295631			292409							308501
102555242																				295674			292661							308578
102556347																				295692			292697							308632
																				295923			292750							308666
																				295934			292766							308669
																				296048			292770							308690
																				296086			292788							308716
																				296091			292794							308775
																				296128			292887							308869
																				296130			292994							308873
																				296138			293024							308875
																				296167			293047							308901
																				296188			293049							308906
																				296190			293075							308961
																				296259			293140							308968
																				296350			293165							308971
																				296370			293188							308995
																				296371			293192							309014
																				296461			293210							309081
																				296474			293211							309106
																				296596			293214							309114
																				296612			293215							309147
																				296634			293221							309157
																				296651			293226							309159
																				296658			293228							309165
																				296709			293262							309168
																				296732			293271							309179
																				296733			293281							309295
																				296849			293285							309304
																				296851			293289							309361
																				296870			293305							309419
																				296925			293314							309444
																				296973			293316							309452
																				297029			293319							309453
																				297389			293327							309514
																				297508			293334							309526
																				297554			293336							309586
																				297694			293338							309591
																				297755			293357							309620
																				297821			293364							309621
																				297865			293370							309622
																				297990			293374							309649
																				298003			293375							309684
																				298079			293377							309758
																				298182			293379							309957
																				298184			293424							310131
																				298199			293425							310132
																				298280			293429							310178
																				298296			293508							310363
																				298298			293621							310416
																				298369			293649							310461
																				298399			293650							310533
																				298410			293660							310553
																				298490			293674							310611
																				298504			293733							310641
																				298579			293759							310678
																				298596			293763							310685
																				298607			293764							310710
																				298653			293769							310727
																				298657			293774							310756
																				298690			293785							310843
																				298748			293809							310864
																				298762			293810							310917
																				298881			293812							311078
																				298934			293817							311144
																				298942			293847							311182
																				298947			293860							311245
																				298954			293897							311373
																				299008			293947							311396
																				299106			293990							311406
																				299180			294048							311412
																				299194			294075							311426
																				299195			294121							311430
																				299196			294123							311487
																				299201			294124							311558
																				299310			294187							311567
																				299331			294190							311580
																				299488			294197							311658
																				299566			294198							311786
																				299607			294203							311821
																				299643			294204							311860
																				299699			294235							311865
																				299706			294337							311866
																				299732			294375							311881
																				299735			294394							312488
																				299739			294515							312504
																				299783			294568							312562
																				299825			294712							312647
																				299851			294807							312664
																				299857			294962							312675
																				299858			295062							312679
																				299905			295144							312688
																				299907			295234							312705
																				299954			295251							312745
																				299976			295274							312754
																				300035			295277							312937
																				300047			295342							313045
																				300079			295347							313050
																				300083			295357							313087
																				300095			295378							313101
																				300108			295401							313115
																				300129			295445							313121
																				300259			295449							313173
																				300328			295500							313236
																				300367			295635							313264
																				300384			295654							313348
																				300438			295661							313421
																				300447			295711							313445
																				300677			295721							313494
																				300691			295732							313525
																				300723			295735							313593
																				300726			295736							313594
																				300757			295741							313644
																				300759			295743							313648
																				300783			295744							313658
																				300807			295747							313722
																				300886			295750							313743
																				300981			295751							313782
																				300983			295765							313785
																				300992			295768							313837
																				300993			295772							313845
																				301005			295822							313874
																				301011			295829							314251
																				301024			295869							314322
																				301118			295900							314336
																				301120			295917							314432
																				301123			295919							314436
																				301131			295953							314473
																				301252			295971							314596
																				301264			296016							314612
																				301384			296037							314613
																				301416			296060							314615
																				301427			296072							314618
																				301458			296090							314641
																				301517			296121							314642
																				301525			296137							314764
																				301543			296313							314787
																				301622			296323							314843
																				301624			296456							314850
																				302302			296472							314856
																				302395			296532							314870
																				302422			296603							314906
																				302425			296648							315084
																				302489			296651							315085
																				302640			296675							315139
																				302642			296679							315189
																				302669			296682							315222
																				302705			296687							315272
																				302711			296689							315287
																				302950			296694							315305
																				303179			296757							315306
																				303205			296849							315348
																				303218			296981							315435
																				303272			297025							315599
																				303333			297176							315608
																				303353			297383							315609
																				303393			297387							315610
																				303403			297453							315648
																				303407			297518							315707
																				303497			297522							315713
																				303563			297566							315740
																				303565			297682							315764
																				303577			297699							315771
																				303631			297795							315863
																				303676			297797							315916
																				303698			297805							315949
																				303729			297893							315987
																				303790			297930							315994
																				303796			297932							316005
																				303903			297960							316010
																				303905			298006							316014
																				303922			298038							316033
																				303923			298039							316035
																				303953			298040							316213
																				304023			298042							316226
																				304024			298045							316241
																				304078			298049							316333
																				304208			298062							316395
																				304322			298075							316516
																				304429			298103							316519
																				304474			298144							316575
																				304542			298396							316614
																				304785			298404							316628
																				304805			298451							317241
																				304862			298514							317371
																				304944			298545							317468
																				305149			298594							317546
																				305150			298733							317676
																				305166			298850							338457
																				305177			298941							353227
																				305248			298942							353302
																				305264			298947							359726
																				305291			299012							360426
																				305348			299116							360491
																				305391			299145							360509
																				305419			299147							360548
																				305482			299159							360573
																				305509			299236							360592
																				305571			299242							360618
																				305816			299331							360620
																				305880			299521							360640
																				305889			299570							360643
																				305935			299576							360647
																				306000			299586							360655
																				306030			299588							360697
																				306157			299596							360748
																				306262			299636							360785
																				306328			299706							360814
																				306351			299757							360818
																				306375			299802							360854
																				306460			299858							360891
																				306574			299971							360914
																				306582			300030							360926
																				306586			300054							361013
																				306804			300078							361055
																				306808			300160							361084
																				306825			300225							361102
																				306866			300253							361171
																				307092			300289							361187
																				307170			300405							361251
																				307234			300414							361258
																				307404			300438							361268
																				307428			300443							361273
																				307641			300458							361296
																				307649			300524							361308
																				307726			300560							361321
																				307759			300634							361354
																				307821			300635							361370
																				307842			300637							361378
																				307852			300639							361383
																				307855			300640							361388
																				307859			300643							361389
																				308100			300673							361400
																				308129			300813							361422
																				308190			300837							361467
																				308218			300947							361509
																				308415			300955							361517
																				308445			300980							361527
																				308451			300999							361537
																				308518			301009							361565
																				308578			301059							361585
																				308582			301066							361598
																				308584			301086							361618
																				308589			301164							361628
																				308652			301233							361635
																				308797			301333							361640
																				308800			301334							361673
																				308909			301372							361677
																				309004			301511							361679
																				309008			301518							361689
																				309070			301555							361696
																				309147			301701							361697
																				309150			301709							361704
																				309242			301737							361710
																				309262			301965							361714
																				309312			302027							361730
																				309390			302378							361749
																				309391			302415							361765
																				309419			302619							361795
																				309449			302661							361831
																				309465			302711							361866
																				309513			302783							361907
																				309527			302819							361929
																				309528			302950							361959
																				309565			302954							361969
																				309732			302976							361970
																				309804			303019							361992
																				309855			303037							362002
																				310152			303039							362007
																				310201			303101							362013
																				310218			303175							362029
																				310326			303181							362044
																				310378			303222							362045
																				310463			303251							362046
																				310506			303351							362050
																				310508			303353							362076
																				310645			303412							362077
																				310663			303477							362081
																				310667			303501							362087
																				310773			303517							362186
																				310843			303539							362249
																				310848			303583							362271
																				310849			303586							362277
																				310856			303605							362281
																				310864			303614							362294
																				310900			303634							362329
																				310903			303743							362335
																				311013			303774							362347
																				311078			303811							362356
																				311111			303835							362367
																				311129			303886							362376
																				311165			303968							362377
																				311182			304023							362417
																				311215			304109							362418
																				311341			304193							362432
																				311355			304289							362443
																				311422			304318							362491
																				311446			304477							362504
																				311536			304591							362506
																				311569			304610							362511
																				311617			304729							362557
																				311655			304740							362566
																				311799			304758							362572
																				311821			304794							362628
																				311833			304832							362629
																				311844			304951							362634
																				311849			304985							362736
																				311864			304991							362788
																				311865			305078							362792
																				312086			305104							362802
																				312195			305156							362814
																				312373			305203							362858
																				312381			305236							362859
																				312382			305270							362862
																				312495			305341							362893
																				312634			305349							362896
																				312670			305367							362900
																				312828			305509							362966
																				312849			305539							363005
																				312947			305614							363024
																				313057			305679							363065
																				313087			305711							363127
																				313210			305795							363131
																				313339			305841							363188
																				313495			305880							363193
																				313520			305918							363247
																				313536			305922							363284
																				313560			306004							363328
																				313574			306014							363463
																				313591			306141							363494
																				313706			306157							363520
																				313756			306279							363522
																				313771			306307							363577
																				313786			306357							363578
																				313834			306400							363790
																				313867			306464							363855
																				313929			306618							363875
																				313977			306628							363938
																				313993			306782							363984
																				313997			306792							364018
																				314075			306886							364031
																				314196			306945							364049
																				314304			306962							364052
																				314312			306969							364081
																				314360			307016							364403
																				314416			307092							364594
																				314438			307098							364681
																				314459			307171							364686
																				314553			307178							364774
																				314621			307200							364814
																				314638			307398							364867
																				314641			307401							365183
																				314694			307459							365212
																				314771			307483							365277
																				314800			307505							365367
																				314824			307511							365368
																				314941			307582							365388
																				315023			307594							365395
																				315085			307618							365542
																				315150			307641							365581
																				315167			307724							365865
																				315173			307799							366016
																				315218			307805							366277
																				315219			307810							366381
																				315222			307821							366508
																				315422			308021							366518
																				315644			308051							366545
																				315648			308097							366588
																				315673			308118							366854
																				315722			308163							366962
																				315760			308190							366988
																				315851			308265							367038
																				315973			308267							367167
																				316033			308408							367304
																				316039			308443							367455
																				316062			308444							367562
																				316067			308458							367785
																				316077			308478							367901
																				316122			308516							367915
																				316130			308572							368044
																				316209			308577							373540
																				316256			308578							407756
																				316265			308666							414065
																				316325			308692							414790
																				316342			308761							432361
																				316351			308776							432363
																				316376			308862							436582
																				316457			308869							444986
																				316533			308875							445269
																				316559			308971							445415
																				316583			309081							448830
																				316632			309159							450223
																				316642			309165							474143
																				316737			309168							474146
																				317296			309175							474147
																				317322			309179							493810
																				317343			309207							494202
																				317576			309212							494223
																				317646			309222							494338
																				317675			309242							497811
																				353229			309295							498003
																				353255			309361							498005
																				353317			309368							498011
																				353498			309419							498030
																				359725			309459							498075
																				360268			309653							498079
																				360426			309696							498089
																				360495			309722							498128
																				360496			309816							498206
																				360511			309957							498234
																				360521			309962							498284
																				360588			310074							498287
																				360618			310131							498433
																				360630			310192							498538
																				360631			310327							498576
																				360645			310405							498596
																				360719			310444							498666
																				360753			310460							498726
																				360800			310533							498769
																				360801			310552							498840
																				360817			310621							498888
																				360833			310635							498941
																				360904			310655							498949
																				360955			310677							498951
																				360975			310678							498959
																				360994			310688							499065
																				361042			310704							499069
																				361046			310738							499099
																				361063			310756							499114
																				361068			310806							499136
																				361071			310812							499157
																				361185			310833							499271
																				361213			310836							499285
																				361215			310869							499342
																				361239			310999							499356
																				361272			311030							499415
																				361274			311078							499497
																				361277			311163							499537
																				361300			311173							499593
																				361338			311175							499658
																				361377			311182							499744
																				361378			311191							499801
																				361385			311193							499877
																				361433			311245							499925
																				361450			311324							499926
																				361467			311327							499933
																				361472			311331							499972
																				361510			311332							499974
																				361527			311401							500017
																				361596			311406							500050
																				361598			311551							500133
																				361630			311567							500262
																				361631			311622							500318
																				361632			311647							500324
																				361637			311676							500361
																				361638			311786							500367
																				361659			311793							500511
																				361661			311860							500532
																				361663			311862							500587
																				361686			312108							500590
																				361694			312113							500592
																				361730			312451							500598
																				361755			312477							500616
																				361802			312488							500836
																				361836			312495							500904
																				361884			312510							500910
																				361894			312574							500985
																				361895			312651							501043
																				361992			312664							501096
																				361993			312754							501502
																				362013			312781							501560
																				362015			312936							501736
																				362029			312937							501738
																				362035			313017							501797
																				362134			313050							501869
																				362196			313121							501996
																				362219			313388							502585
																				362249			313474							502852
																				362261			313477							502902
																				362281			313494							503446
																				362282			313575							574531
																				362288			313589							619346
																				362329			313593							619577
																				362335			313594							641452
																				362344			313689							641519
																				362347			313749							641621
																				362360			313757							641632
																				362368			313838							641643
																				362383			313845							641650
																				362404			313874							641655
																				362409			314212							641658
																				362434			314251							652955
																				362440			314264							652957
																				362474			314352							678726
																				362495			314386							679600
																				362540			314436							679787
																				362557			314480							679818
																				362558			314596							679934
																				362590			314612							680019
																				362591			314614							680076
																				362631			314618							680127
																				362653			314621							680338
																				362657			314641							680426
																				362676			314649							680466
																				362702			314850							680498
																				362713			314856							680532
																				362720			314903							680609
																				362732			314904							680835
																				362749			314906							680844
																				362757			314941							680862
																				362782			315119							681112
																				362792			315139							681145
																				362809			315151							682147
																				362810			315164							682330
																				362837			315189							682457
																				362850			315196							682837
																				362851			315259							682937
																				362866			315291							683077
																				362924			315294							683163
																				362942			315305							683206
																				362972			315348							683463
																				363024			315430							683788
																				363026			315452							683983
																				363040			315530							684189
																				363061			315644							684322
																				363067			315648							684440
																				363069			315691							684480
																				363073			315707							684762
																				363085			315761							684819
																				363120			315979							684841
																				363129			315994							684984
																				363131			316009							685029
																				363159			316019							685067
																				363193			316123							685144
																				363285			316137							685153
																				363441			316213							685161
																				363469			316218							685174
																				363471			316226							685232
																				363494			316259							685269
																				363513			316369							685465
																				363516			316425							685520
																				363521			316526							685840
																				363618			316527							685860
																				363675			316573							686326
																				364064			316742							687346
																				364134			316758							687364
																				364298			317219							687633
																				364380			317252							688288
																				364476			317322							688622
																				364629			317368							688730
																				364675			317371							688785
																				364682			317498							688993
																				364764			317546							689226
																				364814			317576							689314
																				364975			317598							689388
																				364994			317674							689852
																				365314			319107							689932
																				365345			338443							690076
																				365382			338457							690130
																				365388			338458							690158
																				365410			353233							690254
																				365583			353250							690263
																				365592			353252							690367
																				365619			360302							690369
																				365652			360457							690504
																				365755			360500							690516
																				365865			360552							690769
																				365962			360573							690894
																				365972			360606							690914
																				365985			360616							690919
																				366016			360620							690945
																				366065			360635							690966
																				366196			360658							690976
																				366441			360678							691149
																				366473			360715							691496
																				366508			360733							691516
																				366697			360750							691533
																				366959			360776							691644
																				366984			360801							691998
																				367112			360814							100049583
																				367145			360820							100125363
																				367166			360840							100125364
																				367181			360849							100134871
																				367196			360853							100190936
																				367323			360854							100359421
																				367562			360857							100359600
																				367786			360886							100360623
																				368066			360903							100360868
																				368128			360918							100360914
																				369018			360920							100360982
																				373545			360980							100361294
																				396527			360990							100361574
																				396551			361034							100361818
																				399684			361076							100362384
																				404280			361120							100362805
																				406165			361167							100363332
																				408206			361178							100364984
																				432367			361195							100366017
																				494342			361223							100909595
																				494499			361247							100909857
																				494500			361251							100909901
																				497039			361314							100909963
																				497197			361365							100910732
																				497756			361383							100911252
																				497778			361384							100911324
																				497811			361388							100911550
																				497840			361396							100911597
																				497902			361416							100911798
																				497914			361438							100911825
																				497930			361504							100911840
																				497931			361505							100912499
																				497932			361509							100912534
																				497991			361565							100913063
																				498140			361597							102547607
																				498331			361598							102549173
																				498332			361617							102550808
																				498433			361655							102556141
																				498728			361662
																				498741			361679
																				498885			361696
																				498909			361712
																				498910			361714
																				498940			361765
																				498962			361769
																				498999			361801
																				499174			361821
																				499210			361831
																				499211			361846
																				499264			361921
																				499328			361969
																				499330			361992
																				499335			362013
																				499345			362044
																				499523			362045
																				499529			362065
																				499566			362110
																				499570			362186
																				499689			362265
																				499762			362271
																				499782			362285
																				499974			362356
																				500132			362384
																				500257			362454
																				500292			362456
																				500368			362477
																				500564			362491
																				500651			362506
																				500709			362513
																				500761			362524
																				500820			362533
																				501103			362548
																				501110			362549
																				501157			362550
																				501454			362558
																				501907			362572
																				502348			362584
																				502749			362590
																				502970			362648
																				503122			362757
																				541589			362770
																				574523			362802
																				613267			362814
																				619436			362817
																				619561			362828
																				619580			362835
																				641316			362842
																				641434			362891
																				678739			362893
																				678749			362896
																				679383			362938
																				679520			362950
																				679532			362965
																				679692			362981
																				679693			363028
																				679739			363040
																				679818			363059
																				680021			363071
																				680115			363131
																				680149			363143
																				680248			363174
																				680308			363193
																				680532			363198
																				680551			363265
																				680575			363287
																				680668			363334
																				680959			363445
																				680971			363455
																				680987			363460
																				681024			363481
																				681211			363509
																				681219			363520
																				681319			363549
																				681337			363606
																				681361			363616
																				681418			363633
																				681429			363682
																				681694			363763
																				681817			363826
																				681913			363866
																				682974			363875
																				682978			363913
																				682988			364018
																				683522			364052
																				683570			364275
																				683630			364306
																				683983			364386
																				684314			364420
																				684425			364475
																				684536			364686
																				684785			364712
																				684979			364754
																				685144			364814
																				685322			364834
																				685325			364838
																				685451			364979
																				685579			365228
																				685679			365302
																				685999			365323
																				687008			365326
																				687071			365327
																				687266			365330
																				687780			365334
																				687861			365336
																				688283			365337
																				688517			365367
																				688536			365388
																				688698			365523
																				688811			365661
																				688862			365755
																				688869			365865
																				689035			365872
																				689588			365894
																				689754			365901
																				689852			366061
																				689938			366099
																				690050			366102
																				690163			366103
																				690300			366114
																				690388			366151
																				690441			366205
																				690610			366270
																				690745			366274
																				690825			366275
																				690845			366377
																				690848			366508
																				690945			366545
																				690987			366668
																				691001			366791
																				691018			366816
																				691394			366843
																				691478			366957
																				691531			366962
																				691700			367032
																				691853			367072
																				691905			367085
																				691907			367100
																				691966			367313
																				691984			367315
																				751787			367745
																				791259			367901
																				100125370			368044
																				100134871			368088
																				100145871			373545
																				100302447			378939
																				100359680			379044
																				100359982			399475
																				100360180			399489
																				100360582			404794
																				100360621			404808
																				100361444			404810
																				100361492			404821
																				100361520			404828
																				100361568			404833
																				100362555			404834
																				100362710			404877
																				100363074			404878
																				100363253			404891
																				100363439			404963
																				100364990			404977
																				100365711			404983
																				100365773			404984
																				100365839			405003
																				100909580			405006
																				100909595			405023
																				100909857			405034
																				100910122			405036
																				100910481			405064
																				100910721			405071
																				100910855			405076
																				100911132			405086
																				100911235			405105
																				100911483			405106
																				100911515			405108
																				100911615			405112
																				100911798			405114
																				100912182			405115
																				100912521			405116
																				100912604			405123
																				102238592			405125
																				102548778			405132
																				102550316			405133
																				102550385			405134
																				102555567			405136
																				102556347			405137
																							405138
																							405140
																							405144
																							405155
																							405180
																							405219
																							405222
																							405238
																							405253
																							405255
																							405280
[truncated: 265 more rows]
[truncated: 56 more columns]
