# Supplementary material for: Transcriptional Responses Reveal Similarities Between Preclinical Rat Liver Testing Systems
Source: Front Genet. 2018 Mar 20;9:74. doi: 10.3389/fgene.2018.00074 (PMC5870427; doi:10.3389/fgene.2018.00074)
Supplement: TABLE S3 — Pairwise Dice’s coefficients in different time/dose/assay systems. [file Table_3.XLSX]

## Sheet: InVivo_Repeat
drugs	Dice's coefficient
	4day_High	4day_Low	4day_Middle	8day_High	8day_Low	8day_Middle	15day_High	15day_Low	15day_Middle	29day_High	29day_Low	29day_Middle
WY-14643%acarbose	0.1175	0.1375	0.1075	0.1275	0.135	0.0925	0.0975	0.1225	0.1175	0.09	0.135	0.1025
WY-14643%acetamidofluorene	0.2575	0.205	0.2375	0.2925	0.19	0.225	0.265	0.215	0.2375	0.2475	0.2325	0.26
WY-14643%acetaminophen	0.1975	0.24	0.2125	0.205	0.1275	0.19	0.27	0.135	0.2225	0.1925	0.17	0.2175
WY-14643%acetazolamide	0.125	0.15	0.12	0.1025	0.135	0.1325	0.0925	0.15	0.1075	0.1175	0.1275	0.1225
WY-14643%ajmaline	0.1925	0.1925	0.185	0.165	0.145	0.1475	0.1975	0.1025	0.11	0.17	0.1225	0.1325
WY-14643%allopurinol	0.115	0.1	0.1275	0.1	0.12	0.0925	0.1475	0.12	0.14	0.1525	0.0725	0.085
WY-14643%allyl alcohol	0.1875	0.1	0.205	0.1575	0.0925	0.145	0.16	0.0825	0.06	0.155	0.14	0.1175
WY-14643%amiodarone	0.275	0.11	0.0775	0.3425	0.075	0.095	0.3825	0.1625	0.1875	0.36	0.0875	0.1325
WY-14643%amitriptyline	0.1025	0.1475	0.125	0.145	0.1725	0.1025	0.225	0.1125	0.0875	0.2375	0.12	0.0975
WY-14643%aspirin	0.3875	0.18	0.1575	0.3575	0.1075	0.12	0.3575	0.195	0.1925	0.3275	0.11	0.1525
WY-14643%azathioprine	0.14	0.1675	0.1	0.1475	0.13	0.095	0.235	0.1025	0.0975	0.21	0.1225	0.165
WY-14643%bendazac	0.41	0.13	0.2075	0.3175	0.1275	0.1925	0.2275	0.1425	0.1375	0.315	0.1125	0.135
WY-14643%benzbromarone	0.56	0.1875	0.4825	0.5925	0.2275	0.4325	0.5075	0.29	0.42	0.5425	0.2825	0.4325
WY-14643%benziodarone	0.4575	0.2325	0.4275	0.4275	0.225	0.285	0.4075	0.2525	0.35	0.45	0.2425	0.44
WY-14643%bromobenzene	0.285	0.15	0.1975	0.2225	0.18	0.2075	0.2325	0.1325	0.185	0.2225	0.105	0.135
WY-14643%bromoethylamine	0.19	0.1475	0.15	0.0875	0.1325	0.1025	0.16	0.0925	0.1075	0.185	0.1575	0.1225
WY-14643%bucetin	0.1875	0.11	0.1825	0.185	0.1025	0.14	0.2025	0.1075	0.1625	0.1775	0.115	0.095
WY-14643%caffeine	0.115	0.085	0.08	0.06	0.11	0.075	0.065	0.115	0.0975	0.115	0.085	0.1475
WY-14643%captopril	0.155	0.165	0.125	0.13	0.07	0.0975	0.165	0.1375	0.1475	0.1575	0.105	0.12
WY-14643%carbamazepine	0.2675	0.11	0.14	0.1775	0.15	0.18	0.2025	0.1025	0.12	0.18	0.0775	0.1525
WY-14643%carboplatin	0.12	0.0725	0.1175	0.1225	0.115	0.12	0.14	0.1125	0.1175	0.1525	0.1225	0.12
WY-14643%cephalothin	0.1125	0.1375	0.1125	0.1025	0.11	0.0825	0.105	0.125	0.1225	0.12	0.1025	0.135
WY-14643%chloramphenicol	0.3475	0.11	0.1425	0.265	0.1575	0.2525	0.35	0.115	0.2675	0.325	0.1375	0.35
WY-14643%chlormadinone	0.0925	0.045	0.08	0.095	0.095	0.0925	0.135	0.075	0.1175	0.13	0.145	0.1525
WY-14643%chlormezanone	0.37	0.2	0.25	0.2175	0.1875	0.15	0.2	0.175	0.1925	0.195	0.1	0.1125
WY-14643%chlorpheniramine	0.065	0.0625	0.125	0.08	0.1075	0.085	0.095	0.115	0.1175	0.1575	0.1025	0.13
WY-14643%chlorpropamide	0.0975	0.075	0.0625	0.1175	0.14	0.0925	0.1525	0.1	0.0775	0.155	0.1475	0.1125
WY-14643%cimetidine	0.1075	0.1625	0.185	0.055	0.1325	0.11	0.12	0.1275	0.135	0.095	0.115	0.1
WY-14643%ciprofloxacin	0.095	0.1975	0.125	0.105	0.1225	0.145	0.105	0.085	0.13	0.1125	0.11	0.105
WY-14643%cisplatin	0.0775	0.095	0.14	0.09	0.105	0.085	0.18	0.0925	0.12	0.1625	0.1175	0.135
WY-14643%clofibrate	0.605	0.2575	0.3475	0.5775	0.2	0.425	0.475	0.1925	0.4025	0.495	0.185	0.5025
WY-14643%clomipramine	0.135	0.0975	0.14	0.1075	0.0875	0.1	0.0975	0.1075	0.1075	0.1225	0.075	0.1125
WY-14643%colchicine	0.2325	0.1275	0.225	0.205	0.0525	0.105	0.1775	0.09	0.08	0.1275	0.1375	0.1175
WY-14643%coumarin	0.2025	0.155	0.155	0.19	0.125	0.165	0.18	0.105	0.17	0.1825	0.18	0.1175
WY-14643%cyclophosphamide	0.1	0.07	0.1025	0.0825	0.1225	0.0975	0.0775	0.075	0.1075	0.14	0.085	0.075
WY-14643%cyclosporine A	0.1125	0.115	0.21	0.1425	0.1025	0.14	0.1675	0.15	0.18	0.15	0.1075	0.15
WY-14643%danazol	0.175	0.125	0.1225	0.1125	0.1175	0.1325	0.135	0.1275	0.1775	0.14	0.155	0.1275
WY-14643%dantrolene	0.1925	0.135	0.1525	0.1925	0.1975	0.1425	0.2525	0.165	0.1725	0.19	0.115	0.18
WY-14643%diazepam	0.2425	0.1075	0.1375	0.2	0.1175	0.1525	0.23	0.1775	0.2025	0.1975	0.155	0.1325
WY-14643%diclofenac	0.105	0.0875	0.0925	0.095	0.0975	0.0725	0.085	0.1125	0.11	0.205	0.15	0.17
WY-14643%diltiazem	0.1325	0.1175	0.115	0.16	0.1275	0.1475	0.195	0.1675	0.155	0.1975	0.1	0.09
WY-14643%disopyramide	0.22	0.1825	0.095	0.1325	0.095	0.05	0.14	0.0775	0.095	0.2	0.1575	0.0325
WY-14643%disulfiram	0.1675	0.2125	0.155	0.145	0.145	0.095	0.1475	0.135	0.1275	0.1775	0.185	0.1475
WY-14643%doxorubicin	0.1675	0.1825	0.125	0.08	0.1175	0.1075	0.085	0.1225	0.1225	0.195	0.105	0.0975
WY-14643%enalapril	0.1575	0.0925	0.1375	0.1125	0.155	0.1575	0.1775	0.135	0.1375	0.15	0.1325	0.145
WY-14643%erythromycin ethylsuccinate	0.095	0.08	0.1675	0.0975	0.125	0.0875	0.115	0.08	0.09	0.105	0.14	0.09
WY-14643%ethambutol	0.1975	0.2025	0.23	0.2375	0.0475	0.195	0.32	0.2175	0.2925	0.3025	0.2175	0.2575
WY-14643%ethanol	0.085	0.1075	0.0525	0.185	0.1525	0.1	0.15	0.08	0.0925	0.1725	0.1175	0.0775
WY-14643%ethinylestradiol	0.1975	0.1175	0.2125	0.1675	0.1725	0.1825	0.2075	0.1825	0.2125	0.225	0.2325	0.2225
WY-14643%ethionine	0.1975	0.11	0.1475	0.2175	0.1125	0.21	0.2325	0.135	0.1975	0.2325	0.1375	0.16
WY-14643%etoposide	0.0775	0.08	0.1125	0.05	0.0775	0.0675	0.1	0.1275	0.11	0.13	0.075	0.14
WY-14643%famotidine	0.0825	0.1025	0.0925	0.105	0.0925	0.1325	0.145	0.1375	0.095	0.1125	0.0925	0.0775
WY-14643%fenofibrate	0.7075	0.355	0.6375	0.76	0.3975	0.7375	0.775	0.4325	0.73	0.7525	0.4625	0.7925
WY-14643%fluphenazine	0.1475	0.1175	0.1125	0.145	0.13	0.1075	0.1225	0.12	0.1475	0.1325	0.14	0.105
WY-14643%flutamide	0.275	0.155	0.2625	0.1875	0.1125	0.1575	0.245	0.11	0.2325	0.225	0.1475	0.1375
WY-14643%furosemide	0.1825	0.115	0.1	0.1	0.0775	0.075	0.155	0.0975	0.0925	0.205	0.1175	0.1125
WY-14643%gemfibrozil	0.55	0.425	0.5325	0.52	0.41	0.5125	0.5325	0.5025	0.5275	0.5125	0.44	0.52
WY-14643%gentamicin	0.0525	0.0325	0.0275	0.085	0.1	0.075	0.0725	0.115	0.1	0.0775	0.0925	0.0775
WY-14643%glibenclamide	0.0825	0.08	0.095	0.1425	0.115	0.125	0.1175	0.0925	0.1325	0.09	0.145	0.1525
WY-14643%griseofulvin	0.2475	0.23	0.205	0.1075	0.145	0.12	0.15	0.1625	0.1675	0.0925	0.0925	0.105
WY-14643%haloperidol	0.125	0.0875	0.09	0.135	0.14	0.1025	0.1325	0.0975	0.14	0.145	0.095	0.135
WY-14643%hexachlorobenzene	0.1725	0.1675	0.1925	0.2	0.1475	0.195	0.25	0.1825	0.2425	0.24	0.235	0.25
WY-14643%hydroxyzine	0.1725	0.175	0.0925	0.19	0.085	0.105	0.21	0.115	0.1825	0.2025	0.09	0.0975
WY-14643%ibuprofen	0.2025	0.105	0.15	0.18	0.1725	0.1075	0.23	0.1175	0.1225	0.195	0.07	0.06
WY-14643%imipramine	0.1475	0.1525	0.0825	0.11	0.0975	0.1175	0.1725	0.145	0.1525	0.2275	0.1325	0.155
WY-14643%iproniazid	0.125	0.105	0.145	0.1275	0.1175	0.1175	0.14	0.1025	0.15	0.1425	0.14	0.1625
WY-14643%isoniazid	0.1	0.1525	0.1075	0.0975	0.1375	0.1025	0.06	0.0775	0.1175	0.16	0.135	0.07
WY-14643%ketoconazole	0.2	0.075	0.1025	0.13	0.135	0.0925	0.105	0.1	0.0975	0.16	0.105	0.14
WY-14643%labetalol	0.12	0.0925	0.1325	0.1175	0.13	0.115	0.1175	0.1175	0.125	0.15	0.135	0.1275
WY-14643%lomustine	0.1275	0.135	0.1775	0.145	0.13	0.1125	0.2	0.115	0.13	0.2375	0.1075	0.1425
WY-14643%mefenamic acid	0.1325	0.0375	0.135	0.1275	0.07	0.0975	0.1525	0.0925	0.1025	0.1525	0.1	0.0925
WY-14643%metformin	0.15	0.12	0.1025	0.1375	0.1325	0.1175	0.155	0.1025	0.13	0.1575	0.13	0.1775
WY-14643%methapyrilene	0.29	0.0675	0.225	0.2675	0.1325	0.19	0.315	0.115	0.2425	0.315	0.1625	0.2375
WY-14643%methimazole	0.19	0.1375	0.15	0.1275	0.0975	0.1075	0.155	0.1425	0.1525	0.2275	0.14	0.1675
WY-14643%methyldopa	0.1025	0.115	0.11	0.1575	0.1925	0.14	0.16	0.115	0.175	0.145	0.125	0.175
WY-14643%methyltestosterone	0.155	0.0875	0.145	0.1875	0.125	0.1425	0.1675	0.1225	0.1075	0.235	0.135	0.1225
WY-14643%mexiletine	0.1275	0.11	0.1125	0.1175	0.1375	0.0775	0.0925	0.0925	0.09	0.2	0.145	0.145
WY-14643%moxisylyte	0.1425	0.1725	0.1425	0.09	0.0925	0.1175	0.11	0.1125	0.095	0.065	0.085	0.0875
WY-14643%naphthyl isothiocyanate	0.225	0.1375	0.1175	0.1925	0.1925	0.17	0.2325	0.1075	0.11	0.1875	0.11	0.155
WY-14643%nicotinic acid	0.14	0.1075	0.125	0.105	0.1625	0.1325	0.09	0.1225	0.09	0.14	0.1275	0.1425
WY-14643%nifedipine	0.24	0.2375	0.2275	0.15	0.145	0.1325	0.1375	0.18	0.145	0.1525	0.135	0.17
WY-14643%nimesulide	0.165	0.1175	0.0975	0.1625	0.1575	0.1625	0.16	0.12	0.1275	0.2	0.115	0.0975
WY-14643%nitrofurantoin	0.0775	0.1025	0.11	0.0825	0.11	0.0675	0.1175	0.135	0.1	0.1275	0.0975	0.125
WY-14643%nitrofurazone	0.2	0.0775	0.1225	0.1425	0.1175	0.135	0.1525	0.0875	0.1425	0.245	0.1775	0.1375
WY-14643%omeprazole	0.26	0.1575	0.1625	0.21	0.1175	0.165	0.2225	0.0925	0.1875	0.2375	0.1325	0.175
WY-14643%papaverine	0.2025	0.1725	0.135	0.1425	0.12	0.155	0.1775	0.1275	0.07	0.1575	0.1025	0.1
WY-14643%pemoline	0.1625	0.135	0.1425	0.09	0.0825	0.09	0.1	0.1375	0.105	0.09	0.1575	0.1
WY-14643%penicillamine	0.1475	0.115	0.09	0.1325	0.1575	0.1325	0.1475	0.1125	0.1	0.1475	0.095	0.13
WY-14643%perhexiline	0.095	0.095	0.0975	0.1275	0.145	0.09	0.115	0.1225	0.095	0.095	0.11	0.1175
WY-14643%phenacetin	0.2025	0.1725	0.07	0.1875	0.1925	0.16	0.24	0.095	0.12	0.23	0.125	0.14
WY-14643%phenobarbital	0.225	0.1225	0.125	0.165	0.145	0.115	0.205	0.1575	0.17	0.1625	0.19	0.145
WY-14643%phenylanthranilic acid	0.2425	0.2175	0.195	0.1775	0.1	0.15	0.2875	0.0975	0.1975	0.1975	0.115	0.1575
WY-14643%phenylbutazone	0.2225	0.0825	0.1525	0.175	0.1225	0.095	0.145	0.12	0.0825	0.1675	0.0625	0.1075
WY-14643%phenytoin	0.235	0.205	0.2125	0.15	0.095	0.12	0.15	0.1	0.1475	0.075	0.0925	0.0625
WY-14643%promethazine	0.1975	0.1475	0.165	0.1625	0.0975	0.145	0.22	0.135	0.165	0.215	0.13	0.1425
WY-14643%propylthiouracil	0.1075	0.0975	0.1575	0.1775	0.19	0.16	0.1775	0.1425	0.1525	0.1575	0.1475	0.165
WY-14643%quinidine	0.14	0.085	0.1925	0.1475	0.1125	0.1225	0.15	0.105	0.1025	0.1425	0.1525	0.1225
WY-14643%ranitidine	0.165	0.12	0.11	0.095	0.11	0.0825	0.14	0.1275	0.125	0.13	0.0825	0.11
WY-14643%rifampicin	0.21	0.1025	0.095	0.1625	0.11	0.105	0.175	0.1025	0.1275	0.2225	0.08	0.08
WY-14643%simvastatin	0.395	0.1275	0.21	0.48	0.0825	0.1925	0.38	0.145	0.27	0.4175	0.0925	0.215
WY-14643%sulfasalazine	0.1725	0.0775	0.13	0.1725	0.095	0.105	0.215	0.1225	0.1625	0.1675	0.125	0.12
WY-14643%sulindac	0.165	0.0975	0.125	0.15	0.13	0.125	0.1375	0.145	0.1225	0.21	0.11	0.14
WY-14643%sulpiride	0.0675	0.1375	0.0825	0.07	0.1175	0.065	0.1225	0.1075	0.1475	0.1325	0.13	0.1375
WY-14643%tacrine	0.085	0.0475	0.0825	0.095	0.085	0.0775	0.1575	0.1275	0.125	0.12	0.1475	0.11
WY-14643%tamoxifen	0.16	0.125	0.19	0.2025	0.1425	0.1625	0.165	0.1825	0.18	0.18	0.1525	0.14
WY-14643%tannic acid	0.12	0.105	0.1025	0.0875	0.0925	0.105	0.1025	0.0875	0.075	0.1325	0.095	0.0625
WY-14643%terbinafine	0.3675	0.2025	0.295	0.365	0.2025	0.2625	0.405	0.17	0.26	0.395	0.16	0.2575
WY-14643%tetracycline	0.1425	0.1175	0.075	0.115	0.1375	0.105	0.12	0.14	0.11	0.1525	0.105	0.115
WY-14643%theophylline	0.1575	0.1625	0.1125	0.2	0.16	0.135	0.125	0.1125	0.13	0.1575	0.1325	0.155
WY-14643%thioacetamide	0.2925	0.22	0.21	0.195	0.1075	0.21	0.2675	0.1225	0.2175	0.2675	0.2025	0.225
WY-14643%thioridazine	0.11	0.1575	0.085	0.1525	0.1225	0.155	0.14	0.1325	0.13	0.145	0.1275	0.115
WY-14643%ticlopidine	0.365	0.1725	0.295	0.235	0.09	0.2125	0.2125	0.115	0.15	0.25	0.1	0.1525
WY-14643%tiopronin	0.17	0.12	0.22	0.085	0.08	0.155	0.1225	0.1025	0.1175	0.13	0.0875	0.075
WY-14643%tolbutamide	0.18	0.13	0.1175	0.11	0.105	0.1	0.0975	0.1075	0.0925	0.1325	0.0925	0.0825
WY-14643%triamterene	0.12	0.1	0.0625	0.09	0.0975	0.095	0.1375	0.14	0.085	0.1375	0.095	0.13
WY-14643%triazolam	0.185	0.14	0.17	0.13	0.14	0.095	0.1	0.1225	0.1325	0.135	0.1125	0.1425
WY-14643%trimethadione	0.215	0.1025	0.075	0.1975	0.07	0.0775	0.18	0.115	0.1375	0.195	0.115	0.145
WY-14643%valproic acid	0.17	0.18	0.145	0.2075	0.1475	0.1225	0.23	0.1175	0.115	0.2075	0.1375	0.1775
WY-14643%vitamin A	0.12	0.0775	0.21	0.15	0.0825	0.115	0.2025	0.16	0.135	0.2	0.09	0.165
acarbose%acetamidofluorene	0.15	0.14	0.145	0.13	0.1175	0.11	0.095	0.09	0.13	0.1025	0.155	0.1025
acarbose%acetaminophen	0.1275	0.205	0.23	0.14	0.175	0.145	0.17	0.2025	0.185	0.15	0.145	0.165
acarbose%acetazolamide	0.1	0.1725	0.17	0.1125	0.21	0.1725	0.1475	0.1425	0.11	0.16	0.2	0.1875
acarbose%ajmaline	0.165	0.1825	0.2075	0.1275	0.205	0.1625	0.1025	0.215	0.1725	0.15	0.2075	0.165
acarbose%allopurinol	0.165	0.125	0.1425	0.1575	0.185	0.17	0.1125	0.1375	0.1125	0.1025	0.1025	0.1425
acarbose%allyl alcohol	0.125	0.135	0.205	0.14	0.1425	0.135	0.13	0.17	0.135	0.1375	0.1325	0.1375
acarbose%amiodarone	0.155	0.1775	0.2225	0.16	0.1675	0.12	0.11	0.1975	0.1525	0.11	0.135	0.19
acarbose%amitriptyline	0.0975	0.1575	0.165	0.1575	0.1725	0.1675	0.1475	0.11	0.2525	0.14	0.1325	0.1575
acarbose%aspirin	0.1175	0.1725	0.1375	0.16	0.1625	0.1825	0.1325	0.1625	0.1375	0.135	0.1975	0.115
acarbose%azathioprine	0.095	0.1575	0.13	0.165	0.1475	0.155	0.135	0.1575	0.13	0.13	0.2	0.1925
acarbose%bendazac	0.1775	0.16	0.2	0.1775	0.195	0.19	0.175	0.185	0.1175	0.1375	0.165	0.17
acarbose%benzbromarone	0.1025	0.1375	0.1875	0.145	0.1825	0.12	0.1125	0.1675	0.14	0.125	0.165	0.1775
acarbose%benziodarone	0.1275	0.1625	0.1775	0.16	0.1175	0.1425	0.17	0.1425	0.1575	0.185	0.195	0.1575
acarbose%bromobenzene	0.205	0.145	0.1875	0.1525	0.1475	0.16	0.1325	0.2	0.1475	0.0975	0.1375	0.1475
acarbose%bromoethylamine	0.1375	0.1425	0.185	0.13	0.155	0.155	0.2025	0.1775	0.205	0.1475	0.1475	0.2025
acarbose%bucetin	0.1325	0.175	0.2025	0.1425	0.2125	0.12	0.1725	0.12	0.1275	0.1	0.22	0.2075
acarbose%caffeine	0.1	0.1675	0.15	0.165	0.1925	0.14	0.1375	0.145	0.1225	0.1225	0.205	0.18
acarbose%captopril	0.1525	0.23	0.1525	0.145	0.1375	0.135	0.1425	0.1375	0.1675	0.1475	0.1525	0.1875
acarbose%carbamazepine	0.1375	0.135	0.2375	0.19	0.2225	0.175	0.1825	0.1725	0.1025	0.115	0.2075	0.125
acarbose%carboplatin	0.12	0.1625	0.17	0.1375	0.165	0.1625	0.1	0.18	0.115	0.145	0.175	0.2
acarbose%cephalothin	0.115	0.1625	0.12	0.18	0.1575	0.1475	0.155	0.1175	0.0975	0.125	0.2175	0.15
acarbose%chloramphenicol	0.17	0.2	0.1425	0.13	0.2	0.085	0.1525	0.21	0.1825	0.1625	0.245	0.1725
acarbose%chlormadinone	0.1375	0.1425	0.1775	0.1625	0.145	0.1775	0.115	0.1725	0.1225	0.105	0.2	0.145
acarbose%chlormezanone	0.1725	0.19	0.245	0.1525	0.16	0.14	0.2125	0.2125	0.165	0.1175	0.155	0.14
acarbose%chlorpheniramine	0.125	0.1475	0.2225	0.1825	0.145	0.13	0.16	0.1125	0.1525	0.16	0.1125	0.1275
acarbose%chlorpropamide	0.1375	0.225	0.13	0.175	0.17	0.18	0.1575	0.185	0.135	0.14	0.1425	0.13
acarbose%cimetidine	0.17	0.2275	0.2225	0.1825	0.185	0.1425	0.225	0.27	0.165	0.16	0.175	0.2025
acarbose%ciprofloxacin	0.105	0.125	0.1425	0.1475	0.145	0.195	0.1475	0.1525	0.205	0.1425	0.1575	0.175
acarbose%cisplatin	0.1075	0.115	0.1775	0.1525	0.18	0.1425	0.0825	0.09	0.105	0.0875	0.17	0.1625
acarbose%clofibrate	0.12	0.155	0.17	0.14	0.1625	0.1675	0.155	0.1125	0.09	0.115	0.25	0.11
acarbose%clomipramine	0.1175	0.0825	0.135	0.1325	0.185	0.1475	0.1175	0.155	0.125	0.135	0.14	0.175
acarbose%colchicine	0.1575	0.165	0.17	0.1625	0.2175	0.21	0.1925	0.1775	0.1125	0.1875	0.1275	0.1575
acarbose%coumarin	0.105	0.1425	0.13	0.13	0.17	0.135	0.1425	0.1625	0.2025	0.1125	0.21	0.055
acarbose%cyclophosphamide	0.1425	0.12	0.135	0.16	0.2175	0.1475	0.1	0.125	0.1025	0.115	0.145	0.1725
acarbose%cyclosporine A	0.1425	0.2025	0.1625	0.1425	0.18	0.18	0.1475	0.1925	0.1075	0.135	0.21	0.1525
acarbose%danazol	0.0975	0.1625	0.175	0.1525	0.2025	0.1525	0.145	0.1475	0.145	0.15	0.1625	0.2075
acarbose%dantrolene	0.135	0.115	0.13	0.175	0.165	0.12	0.185	0.1925	0.1425	0.115	0.145	0.1225
acarbose%diazepam	0.1975	0.1725	0.18	0.135	0.2275	0.185	0.135	0.1825	0.16	0.14	0.285	0.155
acarbose%diclofenac	0.215	0.1775	0.125	0.14	0.1275	0.125	0.1525	0.1625	0.1275	0.1225	0.1725	0.2225
acarbose%diltiazem	0.13	0.2275	0.1825	0.195	0.1725	0.1525	0.1475	0.2175	0.15	0.11	0.16	0.1525
acarbose%disopyramide	0.11	0.21	0.2025	0.1475	0.175	0.135	0.1375	0.1775	0.1175	0.13	0.1325	0.08
acarbose%disulfiram	0.1325	0.155	0.1275	0.1375	0.145	0.1275	0.11	0.12	0.145	0.125	0.245	0.1825
acarbose%doxorubicin	0.1425	0.1775	0.1075	0.1175	0.19	0.125	0.1525	0.18	0.1275	0.13	0.1925	0.1975
acarbose%enalapril	0.145	0.17	0.2075	0.1725	0.1625	0.145	0.14	0.115	0.15	0.125	0.14	0.125
acarbose%erythromycin ethylsuccinate	0.1325	0.19	0.1975	0.115	0.205	0.14	0.15	0.2575	0.1225	0.1375	0.1725	0.1425
acarbose%ethambutol	0.1025	0.175	0.22	0.075	0.13	0.11	0.0725	0.105	0.1125	0.07	0.1575	0.1275
acarbose%ethanol	0.1225	0.1975	0.115	0.175	0.1125	0.17	0.145	0.2	0.1775	0.175	0.12	0.195
acarbose%ethinylestradiol	0.1025	0.125	0.0875	0.1275	0.145	0.1175	0.11	0.135	0.1325	0.1075	0.1425	0.1275
acarbose%ethionine	0.0825	0.0775	0.0875	0.105	0.155	0.0875	0.085	0.11	0.115	0.0675	0.1275	0.1175
acarbose%etoposide	0.1575	0.1925	0.2075	0.1625	0.2175	0.185	0.125	0.1575	0.1925	0.15	0.14	0.2225
acarbose%famotidine	0.125	0.1625	0.165	0.1575	0.2	0.1475	0.175	0.215	0.1925	0.155	0.26	0.205
acarbose%fenofibrate	0.1275	0.11	0.1125	0.105	0.1375	0.125	0.1225	0.21	0.0975	0.0925	0.125	0.1125
acarbose%fluphenazine	0.1325	0.1475	0.145	0.1575	0.1775	0.1625	0.1525	0.1225	0.155	0.11	0.1975	0.1775
acarbose%flutamide	0.0925	0.17	0.115	0.1575	0.165	0.14	0.095	0.175	0.12	0.0875	0.2325	0.14
acarbose%furosemide	0.125	0.1575	0.1625	0.19	0.1775	0.17	0.115	0.1975	0.11	0.1775	0.25	0.1725
acarbose%gemfibrozil	0.16	0.1775	0.1225	0.135	0.18	0.1175	0.145	0.1175	0.1225	0.105	0.1925	0.1375
acarbose%gentamicin	0.1025	0.105	0.1325	0.1525	0.1025	0.0825	0.13	0.135	0.1875	0.205	0.17	0.2825
acarbose%glibenclamide	0.1075	0.1475	0.1625	0.1625	0.1675	0.13	0.1225	0.1625	0.11	0.19	0.1375	0.1625
acarbose%griseofulvin	0.1725	0.1325	0.135	0.12	0.11	0.145	0.185	0.2225	0.1475	0.1825	0.1775	0.1725
acarbose%haloperidol	0.085	0.18	0.1375	0.1475	0.17	0.1675	0.1425	0.24	0.195	0.1075	0.1275	0.185
acarbose%hexachlorobenzene	0.1325	0.1475	0.135	0.13	0.1525	0.1275	0.105	0.1225	0.14	0.09	0.21	0.115
acarbose%hydroxyzine	0.1525	0.1975	0.2025	0.135	0.155	0.1725	0.195	0.1725	0.15	0.1275	0.15	0.1575
acarbose%ibuprofen	0.1525	0.1125	0.1525	0.1425	0.19	0.1575	0.1475	0.145	0.17	0.09	0.1625	0.155
acarbose%imipramine	0.175	0.225	0.1825	0.18	0.1825	0.1525	0.145	0.1325	0.12	0.14	0.17	0.11
acarbose%iproniazid	0.1475	0.1325	0.2	0.17	0.1425	0.13	0.1575	0.1575	0.2	0.1525	0.2475	0.225
acarbose%isoniazid	0.17	0.1375	0.155	0.145	0.18	0.1525	0.1475	0.1625	0.1475	0.1775	0.1675	0.1275
acarbose%ketoconazole	0.2	0.0925	0.1575	0.16	0.1125	0.15	0.1625	0.1575	0.12	0.1325	0.22	0.155
acarbose%labetalol	0.19	0.22	0.2225	0.145	0.13	0.1675	0.1375	0.2025	0.18	0.1775	0.2125	0.2025
acarbose%lomustine	0.1725	0.1725	0.2725	0.1325	0.16	0.19	0.105	0.21	0.165	0.105	0.0875	0.1425
acarbose%mefenamic acid	0.11	0.1075	0.2075	0.095	0.185	0.16	0.1925	0.2075	0.1525	0.14	0.2175	0.2625
acarbose%metformin	0.15	0.205	0.1825	0.1675	0.2225	0.1625	0.18	0.3125	0.2075	0.155	0.1075	0.1775
acarbose%methapyrilene	0.1575	0.14	0.1975	0.0725	0.19	0.125	0.0725	0.195	0.1325	0.08	0.1775	0.135
acarbose%methimazole	0.125	0.1425	0.125	0.1375	0.1775	0.14	0.1525	0.1675	0.15	0.13	0.2375	0.2125
acarbose%methyldopa	0.12	0.19	0.16	0.165	0.23	0.15	0.165	0.195	0.1625	0.16	0.2475	0.1725
acarbose%methyltestosterone	0.1575	0.17	0.1275	0.13	0.165	0.15	0.155	0.1125	0.165	0.1275	0.2	0.1775
acarbose%mexiletine	0.1175	0.155	0.1475	0.1275	0.135	0.1525	0.145	0.2325	0.2125	0.07	0.18	0.1425
acarbose%moxisylyte	0.175	0.245	0.2	0.175	0.195	0.205	0.2	0.1075	0.1525	0.145	0.1175	0.16
acarbose%naphthyl isothiocyanate	0.215	0.2525	0.2	0.1	0.1375	0.1325	0.115	0.205	0.1225	0.0925	0.1625	0.1225
acarbose%nicotinic acid	0.085	0.11	0.1675	0.1375	0.1825	0.1775	0.105	0.1675	0.125	0.1025	0.2325	0.2425
acarbose%nifedipine	0.135	0.24	0.1625	0.1875	0.14	0.175	0.105	0.16	0.09	0.16	0.1775	0.14
acarbose%nimesulide	0.0975	0.1075	0.2175	0.1425	0.1525	0.12	0.18	0.1525	0.15	0.17	0.12	0.165
acarbose%nitrofurantoin	0.17	0.105	0.195	0.17	0.1575	0.1575	0.1525	0.1675	0.1	0.1175	0.1625	0.155
acarbose%nitrofurazone	0.2075	0.2	0.18	0.17	0.14	0.1075	0.115	0.1675	0.16	0.13	0.225	0.2075
acarbose%omeprazole	0.105	0.11	0.18	0.16	0.1825	0.1	0.0975	0.215	0.12	0.1325	0.2025	0.1525
acarbose%papaverine	0.1975	0.1925	0.1525	0.16	0.135	0.115	0.165	0.1075	0.1875	0.145	0.17	0.18
acarbose%pemoline	0.1025	0.0975	0.1	0.1625	0.1475	0.1775	0.155	0.1675	0.1575	0.15	0.2175	0.1525
acarbose%penicillamine	0.1925	0.12	0.12	0.215	0.265	0.1825	0.075	0.1875	0.1575	0.145	0.1675	0.1875
acarbose%perhexiline	0.12	0.17	0.165	0.21	0.205	0.1825	0.175	0.165	0.145	0.205	0.195	0.19
acarbose%phenacetin	0.1175	0.155	0.17	0.14	0.1275	0.1425	0.1425	0.1575	0.1325	0.1275	0.1825	0.2075
acarbose%phenobarbital	0.1975	0.2	0.2475	0.145	0.2	0.2075	0.1725	0.1675	0.14	0.15	0.1725	0.1675
acarbose%phenylanthranilic acid	0.17	0.2575	0.2325	0.15	0.21	0.1275	0.13	0.2075	0.1525	0.17	0.1925	0.2525
acarbose%phenylbutazone	0.195	0.1675	0.1975	0.18	0.1575	0.1875	0.175	0.1625	0.135	0.1075	0.1775	0.1875
acarbose%phenytoin	0.18	0.195	0.165	0.1525	0.2025	0.18	0.1425	0.185	0.1775	0.1475	0.2025	0.235
acarbose%promethazine	0.1	0.1125	0.1325	0.1675	0.1725	0.145	0.15	0.155	0.1025	0.09	0.1675	0.1575
acarbose%propylthiouracil	0.1525	0.18	0.1925	0.1275	0.1525	0.1725	0.1325	0.1575	0.17	0.1675	0.1675	0.1675
acarbose%quinidine	0.1875	0.15	0.26	0.1975	0.13	0.125	0.155	0.12	0.15	0.155	0.2	0.2225
acarbose%ranitidine	0.2125	0.185	0.1675	0.17	0.19	0.105	0.19	0.15	0.175	0.155	0.15	0.1675
acarbose%rifampicin	0.14	0.12	0.195	0.1575	0.18	0.1475	0.215	0.15	0.1875	0.1675	0.1575	0.17
acarbose%simvastatin	0.1025	0.215	0.22	0.1375	0.185	0.1525	0.1225	0.145	0.145	0.1425	0.15	0.2125
acarbose%sulfasalazine	0.135	0.15	0.1975	0.145	0.1525	0.1325	0.1275	0.205	0.1275	0.12	0.245	0.19
acarbose%sulindac	0.1775	0.14	0.19	0.1525	0.1625	0.1875	0.1675	0.2725	0.155	0.0975	0.2275	0.1775
acarbose%sulpiride	0.1325	0.2025	0.1825	0.115	0.2175	0.175	0.16	0.19	0.2275	0.14	0.26	0.185
acarbose%tacrine	0.1375	0.1525	0.1875	0.135	0.165	0.1875	0.135	0.1125	0.1125	0.1625	0.2225	0.2
acarbose%tamoxifen	0.1425	0.135	0.1825	0.17	0.1575	0.1175	0.145	0.1275	0.13	0.1375	0.195	0.11
acarbose%tannic acid	0.1425	0.15	0.1675	0.1	0.16	0.1825	0.12	0.1525	0.1875	0.1375	0.1925	0.155
acarbose%terbinafine	0.11	0.2	0.18	0.1275	0.145	0.1	0.125	0.1825	0.15	0.12	0.17	0.13
acarbose%tetracycline	0.1825	0.1625	0.225	0.21	0.1475	0.1825	0.14	0.14	0.1475	0.14	0.225	0.1525
acarbose%theophylline	0.1	0.1425	0.2	0.2175	0.1875	0.1625	0.17	0.1375	0.085	0.1075	0.12	0.1275
acarbose%thioacetamide	0.185	0.255	0.1475	0.1025	0.195	0.125	0.0625	0.115	0.14	0.0625	0.185	0.0975
acarbose%thioridazine	0.1275	0.2325	0.18	0.1775	0.1625	0.14	0.145	0.1625	0.14	0.115	0.1525	0.165
acarbose%ticlopidine	0.1475	0.205	0.205	0.13	0.1825	0.095	0.13	0.255	0.145	0.115	0.17	0.235
acarbose%tiopronin	0.205	0.18	0.265	0.115	0.11	0.1475	0.18	0.1425	0.165	0.1175	0.1725	0.1475
acarbose%tolbutamide	0.155	0.21	0.1875	0.1675	0.1775	0.1425	0.14	0.1825	0.125	0.17	0.19	0.16
acarbose%triamterene	0.1575	0.1675	0.1175	0.1375	0.1575	0.1425	0.1425	0.125	0.1425	0.1825	0.2325	0.195
acarbose%triazolam	0.2	0.155	0.215	0.2025	0.2125	0.1175	0.2675	0.27	0.15	0.155	0.235	0.17
acarbose%trimethadione	0.15	0.1925	0.12	0.1325	0.0925	0.13	0.1	0.1675	0.125	0.095	0.155	0.135
acarbose%valproic acid	0.185	0.205	0.22	0.15	0.2225	0.2	0.1775	0.1475	0.1075	0.13	0.245	0.18
acarbose%vitamin A	0.14	0.1375	0.1775	0.09	0.155	0.1425	0.1	0.1275	0.1175	0.09	0.165	0.1875
acetamidofluorene%acetaminophen	0.2325	0.135	0.175	0.27	0.1225	0.1425	0.2275	0.0725	0.1275	0.2125	0.1075	0.145
acetamidofluorene%acetazolamide	0.1725	0.1075	0.1575	0.1575	0.1375	0.12	0.1225	0.11	0.0925	0.15	0.1075	0.1275
acetamidofluorene%ajmaline	0.2225	0.1125	0.1475	0.28	0.1675	0.1375	0.2625	0.13	0.1225	0.2775	0.1125	0.1325
acetamidofluorene%allopurinol	0.215	0.1325	0.19	0.1775	0.15	0.1225	0.23	0.0775	0.1	0.195	0.045	0.0575
acetamidofluorene%allyl alcohol	0.2675	0.1975	0.2325	0.1875	0.115	0.1175	0.1875	0.1075	0.0625	0.1575	0.0725	0.075
acetamidofluorene%amiodarone	0.3125	0.1375	0.13	0.34	0.105	0.12	0.3075	0.1175	0.125	0.305	0.05	0.1475
acetamidofluorene%amitriptyline	0.1825	0.17	0.25	0.2525	0.11	0.12	0.2875	0.1025	0.145	0.325	0.075	0.1225
acetamidofluorene%aspirin	0.235	0.155	0.155	0.2875	0.14	0.1175	0.2225	0.1375	0.1175	0.1475	0.0825	0.1
acetamidofluorene%azathioprine	0.245	0.1725	0.1475	0.1825	0.1075	0.085	0.265	0.1075	0.0875	0.2275	0.13	0.1275
acetamidofluorene%bendazac	0.375	0.19	0.24	0.3425	0.1225	0.19	0.2075	0.1325	0.075	0.2475	0.1025	0.0975
acetamidofluorene%benzbromarone	0.3075	0.1675	0.29	0.3375	0.115	0.21	0.2475	0.1	0.155	0.2375	0.11	0.1575
acetamidofluorene%benziodarone	0.2375	0.1575	0.225	0.3375	0.15	0.1525	0.2025	0.1275	0.15	0.2775	0.125	0.17
acetamidofluorene%bromobenzene	0.2825	0.1275	0.1775	0.26	0.1525	0.13	0.2575	0.095	0.125	0.26	0.0975	0.1125
acetamidofluorene%bromoethylamine	0.26	0.1425	0.135	0.1325	0.14	0.12	0.1925	0.06	0.0975	0.18	0.085	0.115
acetamidofluorene%bucetin	0.2175	0.14	0.1525	0.2175	0.145	0.1325	0.23	0.09	0.1025	0.2375	0.1075	0.1325
acetamidofluorene%caffeine	0.1825	0.0725	0.0875	0.1025	0.1075	0.07	0.125	0.08	0.1025	0.1525	0.0825	0.1475
acetamidofluorene%captopril	0.23	0.1825	0.225	0.1975	0.08	0.1425	0.2175	0.12	0.145	0.225	0.1025	0.115
acetamidofluorene%carbamazepine	0.27	0.155	0.155	0.2775	0.1075	0.2075	0.2525	0.085	0.12	0.2475	0.115	0.13
acetamidofluorene%carboplatin	0.15	0.12	0.1475	0.2075	0.08	0.1225	0.23	0.1225	0.095	0.2875	0.095	0.1125
acetamidofluorene%cephalothin	0.185	0.12	0.1975	0.16	0.1025	0.0925	0.1925	0.07	0.0975	0.125	0.0875	0.1
acetamidofluorene%chloramphenicol	0.3	0.1725	0.21	0.2875	0.13	0.1775	0.22	0.1025	0.16	0.2775	0.1475	0.1875
acetamidofluorene%chlormadinone	0.145	0.1025	0.085	0.1325	0.0975	0.0925	0.18	0.105	0.095	0.1875	0.115	0.14
acetamidofluorene%chlormezanone	0.33	0.145	0.175	0.3025	0.1175	0.16	0.2925	0.1775	0.185	0.2825	0.1325	0.145
acetamidofluorene%chlorpheniramine	0.1825	0.1	0.16	0.1175	0.0975	0.0825	0.12	0.08	0.09	0.2	0.0775	0.165
acetamidofluorene%chlorpropamide	0.18	0.1375	0.175	0.165	0.1125	0.125	0.17	0.0975	0.08	0.1925	0.075	0.0575
acetamidofluorene%cimetidine	0.2025	0.175	0.1575	0.1075	0.1025	0.1	0.14	0.105	0.1125	0.0975	0.11	0.1175
acetamidofluorene%ciprofloxacin	0.14	0.1825	0.1775	0.1075	0.12	0.17	0.1875	0.0875	0.16	0.1075	0.0875	0.105
acetamidofluorene%cisplatin	0.16	0.12	0.195	0.2375	0.14	0.095	0.3	0.1	0.095	0.3525	0.12	0.1625
acetamidofluorene%clofibrate	0.2775	0.2	0.2475	0.2775	0.13	0.1725	0.1825	0.085	0.1075	0.225	0.1525	0.1575
acetamidofluorene%clomipramine	0.205	0.065	0.165	0.1925	0.1	0.11	0.1525	0.0675	0.0875	0.26	0.075	0.095
acetamidofluorene%colchicine	0.325	0.1075	0.18	0.205	0.1125	0.1225	0.2525	0.0625	0.085	0.1875	0.1125	0.08
acetamidofluorene%coumarin	0.195	0.115	0.1525	0.205	0.105	0.1425	0.22	0.0625	0.1	0.175	0.14	0.12
acetamidofluorene%cyclophosphamide	0.175	0.1025	0.1175	0.125	0.1125	0.165	0.1025	0.0825	0.1425	0.2125	0.05	0.075
acetamidofluorene%cyclosporine A	0.175	0.1325	0.145	0.19	0.11	0.1475	0.22	0.1375	0.12	0.2225	0.1	0.09
acetamidofluorene%danazol	0.2175	0.1275	0.1275	0.2275	0.1475	0.1525	0.1325	0.1	0.1075	0.2025	0.0725	0.1475
acetamidofluorene%dantrolene	0.2725	0.145	0.25	0.3375	0.18	0.22	0.2825	0.1775	0.1575	0.2675	0.09	0.1475
acetamidofluorene%diazepam	0.2625	0.135	0.16	0.29	0.0925	0.17	0.2425	0.1	0.1525	0.175	0.11	0.0975
acetamidofluorene%diclofenac	0.1475	0.1	0.0875	0.1125	0.0825	0.085	0.1575	0.085	0.075	0.19	0.0975	0.125
acetamidofluorene%diltiazem	0.225	0.09	0.1325	0.2725	0.135	0.185	0.2675	0.11	0.1375	0.285	0.115	0.1175
acetamidofluorene%disopyramide	0.23	0.0875	0.0975	0.1675	0.1	0.0925	0.195	0.0875	0.085	0.1975	0.095	0.0425
acetamidofluorene%disulfiram	0.2925	0.19	0.2475	0.2425	0.12	0.12	0.24	0.0975	0.155	0.305	0.17	0.1575
acetamidofluorene%doxorubicin	0.135	0.085	0.1225	0.12	0.125	0.125	0.135	0.085	0.085	0.2425	0.075	0.1175
acetamidofluorene%enalapril	0.2275	0.135	0.215	0.1625	0.1125	0.1775	0.225	0.095	0.1125	0.155	0.0875	0.15
acetamidofluorene%erythromycin ethylsuccinate	0.1675	0.095	0.0825	0.1475	0.1125	0.09	0.14	0.0675	0.045	0.1975	0.1375	0.1
acetamidofluorene%ethambutol	0.2675	0.1925	0.165	0.2675	0.0775	0.195	0.3725	0.19	0.3	0.2925	0.1925	0.295
acetamidofluorene%ethanol	0.16	0.1525	0.0675	0.21	0.1225	0.07	0.1625	0.0625	0.1075	0.1575	0.11	0.0725
acetamidofluorene%ethinylestradiol	0.235	0.1475	0.2	0.1975	0.175	0.245	0.2775	0.22	0.2725	0.27	0.215	0.28
acetamidofluorene%ethionine	0.23	0.1	0.225	0.305	0.155	0.22	0.2575	0.1225	0.175	0.2625	0.14	0.175
acetamidofluorene%etoposide	0.1275	0.1075	0.1175	0.09	0.0875	0.1075	0.16	0.15	0.1625	0.135	0.1075	0.125
acetamidofluorene%famotidine	0.105	0.1475	0.12	0.225	0.14	0.1925	0.19	0.1	0.115	0.1275	0.1125	0.1025
acetamidofluorene%fenofibrate	0.25	0.205	0.215	0.3075	0.15	0.2175	0.25	0.12	0.2025	0.2875	0.1225	0.255
acetamidofluorene%fluphenazine	0.25	0.1225	0.18	0.2225	0.155	0.1525	0.1925	0.0825	0.1225	0.215	0.125	0.16
acetamidofluorene%flutamide	0.3275	0.115	0.275	0.3575	0.155	0.24	0.34	0.145	0.2525	0.3325	0.1375	0.1775
acetamidofluorene%furosemide	0.23	0.16	0.195	0.115	0.0875	0.15	0.185	0.075	0.085	0.1875	0.1075	0.135
acetamidofluorene%gemfibrozil	0.285	0.1975	0.2525	0.3575	0.2125	0.29	0.2825	0.225	0.2125	0.2875	0.205	0.195
acetamidofluorene%gentamicin	0.1175	0.0825	0.0625	0.1425	0.105	0.0675	0.12	0.1	0.095	0.1075	0.08	0.095
acetamidofluorene%glibenclamide	0.15	0.1275	0.2	0.18	0.145	0.1575	0.1	0.055	0.0825	0.0725	0.1125	0.105
acetamidofluorene%griseofulvin	0.2675	0.1275	0.195	0.15	0.1425	0.185	0.2675	0.1675	0.18	0.1725	0.095	0.145
acetamidofluorene%haloperidol	0.195	0.1025	0.14	0.2175	0.1325	0.1425	0.205	0.1	0.1025	0.165	0.09	0.1025
acetamidofluorene%hexachlorobenzene	0.2025	0.1125	0.1725	0.325	0.1275	0.2325	0.3275	0.2725	0.275	0.3725	0.305	0.36
acetamidofluorene%hydroxyzine	0.2175	0.145	0.1	0.2675	0.0925	0.1125	0.275	0.0875	0.1375	0.2975	0.0775	0.115
acetamidofluorene%ibuprofen	0.255	0.105	0.155	0.145	0.1	0.0975	0.2525	0.09	0.115	0.1675	0.05	0.045
acetamidofluorene%imipramine	0.2275	0.1025	0.1175	0.2225	0.0875	0.135	0.27	0.1225	0.1225	0.3	0.1075	0.115
acetamidofluorene%iproniazid	0.24	0.14	0.2075	0.22	0.1225	0.1725	0.2525	0.105	0.19	0.21	0.105	0.1625
acetamidofluorene%isoniazid	0.145	0.12	0.0875	0.115	0.11	0.0825	0.0725	0.0675	0.09	0.21	0.1325	0.1225
acetamidofluorene%ketoconazole	0.16	0.115	0.095	0.2125	0.1375	0.1225	0.1375	0.095	0.09	0.2125	0.1025	0.14
acetamidofluorene%labetalol	0.25	0.1675	0.21	0.1875	0.1	0.12	0.1775	0.095	0.095	0.265	0.135	0.1725
acetamidofluorene%lomustine	0.1875	0.1325	0.1225	0.2275	0.125	0.205	0.3375	0.1025	0.1075	0.35	0.08	0.205
acetamidofluorene%mefenamic acid	0.1925	0.12	0.1325	0.165	0.0825	0.1525	0.225	0.0525	0.08	0.215	0.0825	0.0875
acetamidofluorene%metformin	0.105	0.11	0.0825	0.15	0.1475	0.1	0.1425	0.135	0.145	0.2175	0.105	0.125
acetamidofluorene%methapyrilene	0.28	0.105	0.2525	0.32	0.1925	0.2825	0.395	0.15	0.2825	0.3325	0.17	0.39
acetamidofluorene%methimazole	0.2975	0.1175	0.1725	0.19	0.125	0.1225	0.2675	0.1375	0.1675	0.315	0.1875	0.2025
acetamidofluorene%methyldopa	0.16	0.0875	0.1975	0.185	0.1775	0.17	0.1875	0.085	0.14	0.1475	0.1575	0.16
acetamidofluorene%methyltestosterone	0.1675	0.08	0.11	0.1675	0.1125	0.1	0.175	0.1175	0.1225	0.245	0.0975	0.15
acetamidofluorene%mexiletine	0.1475	0.085	0.0975	0.155	0.125	0.1275	0.1475	0.0975	0.1225	0.1875	0.1	0.115
acetamidofluorene%moxisylyte	0.145	0.095	0.135	0.1575	0.12	0.1075	0.1675	0.1225	0.115	0.1025	0.04	0.09
acetamidofluorene%naphthyl isothiocyanate	0.2	0.1275	0.145	0.2375	0.145	0.14	0.325	0.1575	0.0875	0.26	0.095	0.145
acetamidofluorene%nicotinic acid	0.1525	0.1125	0.13	0.1475	0.1675	0.12	0.1	0.0775	0.0825	0.11	0.0925	0.1075
acetamidofluorene%nifedipine	0.325	0.16	0.175	0.225	0.1425	0.1825	0.24	0.135	0.125	0.24	0.1325	0.1675
acetamidofluorene%nimesulide	0.24	0.115	0.15	0.215	0.115	0.15	0.2675	0.0875	0.1	0.26	0.0625	0.08
acetamidofluorene%nitrofurantoin	0.1225	0.1375	0.19	0.12	0.0875	0.06	0.1	0.1	0.0675	0.1575	0.075	0.125
acetamidofluorene%nitrofurazone	0.3275	0.125	0.1125	0.27	0.1475	0.12	0.2575	0.0975	0.135	0.2475	0.18	0.1025
acetamidofluorene%omeprazole	0.3725	0.1175	0.23	0.2875	0.14	0.165	0.3	0.0775	0.1675	0.2975	0.13	0.2425
acetamidofluorene%papaverine	0.1825	0.1225	0.125	0.2025	0.0875	0.14	0.1425	0.0725	0.09	0.1825	0.0725	0.1
acetamidofluorene%pemoline	0.2075	0.12	0.145	0.1525	0.1175	0.15	0.1025	0.115	0.11	0.1	0.1	0.1025
acetamidofluorene%penicillamine	0.1825	0.15	0.1425	0.22	0.1325	0.1575	0.2225	0.1075	0.1225	0.22	0.0825	0.145
acetamidofluorene%perhexiline	0.115	0.125	0.095	0.1875	0.1225	0.095	0.1625	0.11	0.1	0.1175	0.085	0.0875
acetamidofluorene%phenacetin	0.2675	0.12	0.12	0.225	0.1225	0.165	0.2675	0.085	0.0825	0.295	0.1	0.1325
acetamidofluorene%phenobarbital	0.2275	0.155	0.1475	0.2275	0.1575	0.18	0.275	0.135	0.165	0.21	0.1375	0.1825
acetamidofluorene%phenylanthranilic acid	0.265	0.1475	0.1425	0.26	0.1	0.1775	0.265	0.1	0.165	0.245	0.1025	0.145
acetamidofluorene%phenylbutazone	0.3175	0.13	0.1725	0.24	0.11	0.1125	0.27	0.1175	0.07	0.225	0.085	0.125
acetamidofluorene%phenytoin	0.22	0.1275	0.135	0.26	0.125	0.2	0.2525	0.09	0.1325	0.1675	0.0725	0.085
acetamidofluorene%promethazine	0.255	0.15	0.1725	0.25	0.1375	0.1625	0.29	0.1775	0.19	0.2725	0.12	0.135
acetamidofluorene%propylthiouracil	0.2075	0.155	0.1775	0.185	0.1475	0.1625	0.235	0.135	0.1875	0.2625	0.215	0.205
acetamidofluorene%quinidine	0.1925	0.095	0.185	0.22	0.0975	0.1075	0.1825	0.07	0.0975	0.18	0.09	0.14
acetamidofluorene%ranitidine	0.1625	0.1225	0.13	0.1825	0.1275	0.16	0.14	0.095	0.075	0.2	0.0775	0.1075
acetamidofluorene%rifampicin	0.2575	0.1775	0.1925	0.2875	0.1075	0.08	0.1925	0.1175	0.085	0.2625	0.095	0.095
acetamidofluorene%simvastatin	0.3075	0.15	0.2475	0.33	0.135	0.1325	0.27	0.1075	0.1525	0.2775	0.0625	0.1625
acetamidofluorene%sulfasalazine	0.285	0.175	0.215	0.26	0.1025	0.1125	0.295	0.09	0.115	0.2625	0.0975	0.1175
acetamidofluorene%sulindac	0.205	0.11	0.175	0.21	0.125	0.1625	0.2125	0.1225	0.1075	0.215	0.12	0.125
acetamidofluorene%sulpiride	0.1225	0.0875	0.09	0.0975	0.11	0.1	0.1225	0.125	0.115	0.1075	0.12	0.185
acetamidofluorene%tacrine	0.18	0.12	0.1725	0.11	0.0875	0.0625	0.1775	0.1375	0.1825	0.1875	0.15	0.13
acetamidofluorene%tamoxifen	0.205	0.165	0.2175	0.245	0.155	0.1925	0.2725	0.185	0.17	0.2625	0.16	0.1625
acetamidofluorene%tannic acid	0.16	0.145	0.075	0.0775	0.08	0.0875	0.13	0.05	0.0925	0.165	0.0825	0.1175
acetamidofluorene%terbinafine	0.3	0.1625	0.28	0.3225	0.1675	0.205	0.3025	0.1325	0.1425	0.2925	0.1075	0.155
acetamidofluorene%tetracycline	0.205	0.1675	0.165	0.205	0.095	0.1375	0.1425	0.11	0.1125	0.1725	0.09	0.1425
acetamidofluorene%theophylline	0.21	0.1375	0.215	0.25	0.1425	0.175	0.225	0.135	0.13	0.205	0.1375	0.1625
acetamidofluorene%thioacetamide	0.29	0.165	0.1825	0.305	0.2	0.375	0.3825	0.195	0.38	0.3575	0.2475	0.4275
acetamidofluorene%thioridazine	0.175	0.17	0.13	0.225	0.0925	0.1575	0.2	0.1375	0.1175	0.21	0.145	0.1125
acetamidofluorene%ticlopidine	0.3475	0.1575	0.225	0.3375	0.115	0.235	0.28	0.0725	0.13	0.2475	0.135	0.1675
acetamidofluorene%tiopronin	0.1525	0.15	0.145	0.125	0.085	0.1275	0.1475	0.0925	0.07	0.105	0.0625	0.0725
acetamidofluorene%tolbutamide	0.2925	0.1675	0.18	0.1675	0.125	0.0875	0.1325	0.1325	0.0775	0.2	0.095	0.07
acetamidofluorene%triamterene	0.185	0.08	0.1125	0.1775	0.15	0.17	0.1825	0.1275	0.0775	0.185	0.115	0.1425
acetamidofluorene%triazolam	0.2925	0.205	0.185	0.1725	0.14	0.09	0.1225	0.085	0.1025	0.1475	0.135	0.12
acetamidofluorene%trimethadione	0.2725	0.135	0.14	0.2425	0.06	0.0775	0.2275	0.0875	0.0775	0.2825	0.1125	0.1775
acetamidofluorene%valproic acid	0.22	0.1425	0.14	0.205	0.155	0.12	0.2	0.0925	0.075	0.215	0.115	0.155
acetamidofluorene%vitamin A	0.13	0.085	0.1275	0.1625	0.0775	0.1075	0.2175	0.125	0.1175	0.2275	0.0575	0.175
acetaminophen%acetazolamide	0.22	0.1825	0.2425	0.175	0.19	0.235	0.1875	0.1875	0.15	0.18	0.19	0.1975
acetaminophen%ajmaline	0.155	0.195	0.185	0.2025	0.1875	0.185	0.1975	0.1825	0.135	0.1525	0.165	0.1375
acetaminophen%allopurinol	0.15	0.13	0.1825	0.1625	0.2	0.09	0.1675	0.1	0.135	0.1725	0.1675	0.11
acetaminophen%allyl alcohol	0.185	0.1175	0.225	0.2075	0.1725	0.1925	0.1775	0.1275	0.1075	0.1925	0.14	0.125
acetaminophen%amiodarone	0.1875	0.1575	0.1475	0.2625	0.2425	0.17	0.2475	0.1775	0.2175	0.2275	0.2	0.1825
acetaminophen%amitriptyline	0.2175	0.21	0.2325	0.2575	0.1925	0.2075	0.21	0.065	0.1025	0.27	0.1675	0.13
acetaminophen%aspirin	0.2475	0.1975	0.165	0.245	0.1725	0.1775	0.2625	0.145	0.1475	0.1875	0.195	0.1475
acetaminophen%azathioprine	0.1625	0.1625	0.1675	0.2	0.13	0.1775	0.2425	0.145	0.1625	0.245	0.1825	0.1975
acetaminophen%bendazac	0.2775	0.225	0.1925	0.295	0.195	0.2225	0.1725	0.2	0.1075	0.255	0.19	0.215
acetaminophen%benzbromarone	0.21	0.1375	0.19	0.23	0.1675	0.2075	0.23	0.165	0.1375	0.2025	0.1475	0.2025
acetaminophen%benziodarone	0.255	0.1775	0.2275	0.235	0.1725	0.205	0.1925	0.165	0.1275	0.2275	0.17	0.185
acetaminophen%bromobenzene	0.2975	0.16	0.2325	0.3225	0.275	0.245	0.295	0.1825	0.2125	0.3225	0.2175	0.2125
acetaminophen%bromoethylamine	0.2575	0.22	0.2375	0.19	0.1775	0.19	0.335	0.225	0.215	0.25	0.1675	0.1875
acetaminophen%bucetin	0.2775	0.185	0.22	0.3425	0.2025	0.2175	0.2925	0.15	0.2125	0.2975	0.1175	0.2025
acetaminophen%caffeine	0.1875	0.1475	0.1775	0.175	0.1225	0.115	0.1625	0.16	0.1925	0.2	0.135	0.2125
acetaminophen%captopril	0.215	0.2475	0.155	0.235	0.1	0.145	0.2075	0.185	0.2025	0.2	0.145	0.1125
acetaminophen%carbamazepine	0.31	0.175	0.2225	0.285	0.175	0.25	0.2925	0.19	0.1575	0.2275	0.095	0.225
acetaminophen%carboplatin	0.2	0.1375	0.17	0.245	0.13	0.175	0.18	0.155	0.1125	0.2025	0.1475	0.1425
acetaminophen%cephalothin	0.175	0.1825	0.1225	0.1575	0.1675	0.18	0.1775	0.145	0.1375	0.16	0.1175	0.2275
acetaminophen%chloramphenicol	0.23	0.145	0.17	0.34	0.19	0.235	0.25	0.22	0.23	0.245	0.185	0.2275
acetaminophen%chlormadinone	0.21	0.1275	0.1975	0.1875	0.1225	0.1725	0.2325	0.175	0.185	0.2025	0.175	0.185
acetaminophen%chlormezanone	0.3075	0.245	0.2275	0.3075	0.175	0.2425	0.2925	0.22	0.215	0.245	0.12	0.1775
acetaminophen%chlorpheniramine	0.13	0.13	0.155	0.105	0.1525	0.1025	0.1475	0.145	0.1325	0.235	0.1825	0.1525
acetaminophen%chlorpropamide	0.195	0.14	0.11	0.2075	0.145	0.2025	0.23	0.1975	0.1475	0.2775	0.195	0.225
acetaminophen%cimetidine	0.1375	0.195	0.175	0.1	0.23	0.155	0.17	0.2225	0.1575	0.16	0.1425	0.1875
acetaminophen%ciprofloxacin	0.1575	0.18	0.1575	0.155	0.21	0.2025	0.1025	0.105	0.1025	0.1575	0.1575	0.1625
acetaminophen%cisplatin	0.145	0.1425	0.185	0.2475	0.2	0.09	0.1975	0.1075	0.1525	0.205	0.19	0.2225
acetaminophen%clofibrate	0.205	0.19	0.1625	0.2125	0.215	0.165	0.2125	0.135	0.14	0.185	0.1625	0.205
acetaminophen%clomipramine	0.1525	0.08	0.1625	0.2325	0.195	0.1875	0.1525	0.115	0.125	0.2575	0.1725	0.1425
acetaminophen%colchicine	0.165	0.215	0.2475	0.15	0.17	0.145	0.1975	0.1375	0.115	0.115	0.13	0.1375
acetaminophen%coumarin	0.3825	0.2575	0.2525	0.2475	0.17	0.1875	0.3	0.1925	0.245	0.28	0.1925	0.2
acetaminophen%cyclophosphamide	0.165	0.1325	0.14	0.1675	0.19	0.18	0.185	0.1275	0.1375	0.2275	0.1575	0.1275
acetaminophen%cyclosporine A	0.17	0.1475	0.1875	0.2125	0.17	0.1825	0.19	0.1675	0.1325	0.195	0.2825	0.1825
acetaminophen%danazol	0.295	0.1675	0.24	0.265	0.215	0.2625	0.215	0.1975	0.2525	0.29	0.2225	0.2075
acetaminophen%dantrolene	0.2775	0.1825	0.16	0.29	0.21	0.2075	0.29	0.175	0.2	0.2425	0.1525	0.2
acetaminophen%diazepam	0.2325	0.19	0.2525	0.285	0.1	0.235	0.31	0.165	0.1975	0.2525	0.1675	0.2
acetaminophen%diclofenac	0.1625	0.1875	0.155	0.15	0.1675	0.145	0.1	0.17	0.18	0.12	0.1675	0.1675
acetaminophen%diltiazem	0.2625	0.18	0.1875	0.2025	0.2	0.215	0.2625	0.2375	0.2125	0.27	0.1425	0.1775
acetaminophen%disopyramide	0.2825	0.2375	0.2175	0.28	0.17	0.1175	0.2025	0.19	0.1525	0.295	0.1975	0.115
acetaminophen%disulfiram	0.28	0.2575	0.2175	0.215	0.145	0.18	0.2875	0.1725	0.205	0.2425	0.1575	0.1875
acetaminophen%doxorubicin	0.21	0.1975	0.1575	0.085	0.185	0.1175	0.185	0.145	0.14	0.1875	0.1175	0.1175
acetaminophen%enalapril	0.1675	0.21	0.2225	0.185	0.1425	0.185	0.1925	0.145	0.1275	0.1625	0.105	0.1025
acetaminophen%erythromycin ethylsuccinate	0.185	0.155	0.18	0.15	0.16	0.1425	0.155	0.1275	0.1025	0.1825	0.1625	0.1625
acetaminophen%ethambutol	0.24	0.2025	0.2625	0.2	0.12	0.1625	0.245	0.1	0.1625	0.185	0.105	0.155
acetaminophen%ethanol	0.1175	0.16	0.0675	0.2225	0.1675	0.1425	0.1725	0.125	0.125	0.175	0.1575	0.1775
acetaminophen%ethinylestradiol	0.24	0.2025	0.17	0.205	0.15	0.215	0.2325	0.17	0.2125	0.2025	0.1	0.1625
acetaminophen%ethionine	0.12	0.12	0.1	0.1725	0.1825	0.1225	0.155	0.095	0.1325	0.15	0.1675	0.1325
acetaminophen%etoposide	0.1625	0.175	0.2	0.16	0.245	0.145	0.1425	0.0875	0.115	0.1675	0.1325	0.1825
acetaminophen%famotidine	0.175	0.145	0.1475	0.1925	0.235	0.2025	0.125	0.155	0.105	0.145	0.145	0.1375
acetaminophen%fenofibrate	0.165	0.1925	0.165	0.23	0.1275	0.21	0.2375	0.1475	0.195	0.2125	0.215	0.225
acetaminophen%fluphenazine	0.2475	0.195	0.1575	0.1675	0.21	0.2	0.1575	0.185	0.1675	0.145	0.135	0.0975
acetaminophen%flutamide	0.3	0.17	0.18	0.2875	0.1875	0.1975	0.3075	0.1425	0.185	0.33	0.1725	0.1975
acetaminophen%furosemide	0.23	0.175	0.1225	0.16	0.2	0.13	0.1925	0.1475	0.115	0.2575	0.1775	0.19
acetaminophen%gemfibrozil	0.25	0.185	0.21	0.25	0.1725	0.225	0.2625	0.13	0.2125	0.24	0.1575	0.1975
acetaminophen%gentamicin	0.1175	0.07	0.0725	0.18	0.15	0.1425	0.1525	0.135	0.1425	0.1425	0.1875	0.1325
acetaminophen%glibenclamide	0.2025	0.1025	0.115	0.18	0.1525	0.1825	0.1575	0.2125	0.1675	0.135	0.22	0.2125
acetaminophen%griseofulvin	0.2475	0.265	0.165	0.1625	0.1875	0.1825	0.1825	0.16	0.205	0.2	0.1875	0.1775
acetaminophen%haloperidol	0.235	0.1525	0.14	0.1675	0.1575	0.1575	0.155	0.255	0.195	0.1775	0.1425	0.1525
acetaminophen%hexachlorobenzene	0.2025	0.1725	0.155	0.2475	0.14	0.1825	0.27	0.125	0.185	0.2125	0.105	0.1675
acetaminophen%hydroxyzine	0.2425	0.1725	0.13	0.2075	0.145	0.165	0.28	0.2075	0.1875	0.2	0.1575	0.2175
acetaminophen%ibuprofen	0.1925	0.1525	0.225	0.165	0.1675	0.18	0.225	0.155	0.1675	0.12	0.095	0.0925
acetaminophen%imipramine	0.2125	0.2025	0.1975	0.1975	0.17	0.2025	0.27	0.135	0.1675	0.2525	0.12	0.195
acetaminophen%iproniazid	0.17	0.1275	0.1875	0.195	0.1175	0.265	0.1875	0.145	0.1425	0.225	0.185	0.1575
acetaminophen%isoniazid	0.08	0.185	0.075	0.085	0.1875	0.16	0.1025	0.2025	0.14	0.1475	0.1075	0.1325
acetaminophen%ketoconazole	0.28	0.135	0.1925	0.1925	0.1175	0.1375	0.1775	0.1825	0.135	0.225	0.1375	0.16
acetaminophen%labetalol	0.125	0.18	0.19	0.1875	0.15	0.13	0.195	0.2	0.18	0.1725	0.135	0.1375
acetaminophen%lomustine	0.13	0.1675	0.205	0.1525	0.18	0.1325	0.1875	0.2125	0.2025	0.1925	0.135	0.1725
acetaminophen%mefenamic acid	0.13	0.0675	0.105	0.185	0.1975	0.1775	0.24	0.245	0.16	0.1575	0.165	0.135
acetaminophen%metformin	0.15	0.1025	0.1425	0.1575	0.145	0.17	0.145	0.1775	0.1325	0.18	0.1825	0.225
acetaminophen%methapyrilene	0.265	0.145	0.22	0.23	0.2375	0.2225	0.2425	0.1375	0.2	0.15	0.1475	0.185
acetaminophen%methimazole	0.2875	0.1325	0.1625	0.195	0.1875	0.1625	0.24	0.16	0.13	0.2175	0.11	0.135
acetaminophen%methyldopa	0.19	0.1225	0.16	0.185	0.18	0.17	0.15	0.1975	0.1425	0.1725	0.0875	0.1325
acetaminophen%methyltestosterone	0.23	0.1325	0.185	0.195	0.165	0.14	0.2575	0.1625	0.195	0.2625	0.2375	0.225
acetaminophen%mexiletine	0.26	0.14	0.2025	0.22	0.1325	0.18	0.185	0.1475	0.1425	0.265	0.2075	0.185
acetaminophen%moxisylyte	0.2275	0.225	0.2575	0.2	0.145	0.18	0.1875	0.1175	0.1025	0.1975	0.155	0.17
acetaminophen%naphthyl isothiocyanate	0.1525	0.205	0.18	0.145	0.135	0.16	0.1625	0.1525	0.125	0.1275	0.085	0.1825
acetaminophen%nicotinic acid	0.225	0.14	0.185	0.1875	0.2375	0.1625	0.1625	0.1775	0.1225	0.1375	0.12	0.17
acetaminophen%nifedipine	0.3	0.255	0.28	0.2125	0.1625	0.1675	0.1975	0.195	0.1525	0.19	0.1525	0.16
acetaminophen%nimesulide	0.3125	0.1825	0.24	0.225	0.16	0.2325	0.24	0.18	0.235	0.2775	0.1375	0.17
acetaminophen%nitrofurantoin	0.125	0.14	0.1325	0.1075	0.08	0.115	0.17	0.2	0.1525	0.14	0.115	0.12
acetaminophen%nitrofurazone	0.285	0.1725	0.215	0.2875	0.1675	0.2225	0.215	0.205	0.1675	0.1575	0.1525	0.16
acetaminophen%omeprazole	0.2825	0.21	0.1825	0.295	0.1775	0.2075	0.32	0.2525	0.2175	0.275	0.185	0.21
acetaminophen%papaverine	0.1975	0.2075	0.19	0.24	0.1475	0.2125	0.26	0.18	0.165	0.27	0.1425	0.15
acetaminophen%pemoline	0.23	0.1725	0.11	0.16	0.1075	0.1725	0.1325	0.1225	0.1725	0.1475	0.19	0.155
acetaminophen%penicillamine	0.165	0.135	0.11	0.205	0.1525	0.205	0.1925	0.1575	0.145	0.17	0.22	0.1125
acetaminophen%perhexiline	0.1975	0.145	0.19	0.2175	0.22	0.1675	0.195	0.1175	0.09	0.225	0.24	0.1425
acetaminophen%phenacetin	0.3525	0.1925	0.2075	0.2425	0.145	0.2075	0.3575	0.1325	0.14	0.375	0.16	0.2175
acetaminophen%phenobarbital	0.235	0.1475	0.165	0.2275	0.1525	0.1975	0.2575	0.165	0.21	0.225	0.2025	0.1575
acetaminophen%phenylanthranilic acid	0.2175	0.205	0.2175	0.2525	0.1975	0.2375	0.245	0.185	0.2	0.2125	0.185	0.2125
acetaminophen%phenylbutazone	0.205	0.1375	0.1825	0.25	0.175	0.1825	0.24	0.195	0.155	0.215	0.1475	0.195
acetaminophen%phenytoin	0.325	0.19	0.2025	0.2725	0.205	0.2375	0.2175	0.2025	0.145	0.245	0.155	0.155
acetaminophen%promethazine	0.295	0.1925	0.15	0.245	0.16	0.2025	0.3025	0.1525	0.175	0.205	0.1075	0.175
acetaminophen%propylthiouracil	0.2125	0.185	0.2325	0.1925	0.1325	0.205	0.2125	0.1075	0.1175	0.1875	0.095	0.1375
acetaminophen%quinidine	0.2225	0.125	0.225	0.24	0.17	0.1775	0.2175	0.175	0.15	0.235	0.235	0.22
acetaminophen%ranitidine	0.155	0.215	0.1975	0.205	0.2475	0.1725	0.2125	0.185	0.225	0.2425	0.1575	0.1725
acetaminophen%rifampicin	0.2025	0.1075	0.185	0.26	0.2275	0.17	0.2125	0.1425	0.1775	0.295	0.13	0.145
acetaminophen%simvastatin	0.2325	0.2075	0.225	0.25	0.18	0.1675	0.225	0.17	0.1775	0.205	0.1475	0.1925
acetaminophen%sulfasalazine	0.2425	0.155	0.1975	0.26	0.1825	0.245	0.2175	0.1775	0.1525	0.2025	0.125	0.135
acetaminophen%sulindac	0.15	0.16	0.1125	0.1825	0.1625	0.1775	0.1675	0.19	0.0575	0.1525	0.1425	0.1475
acetaminophen%sulpiride	0.1375	0.205	0.0925	0.14	0.15	0.1225	0.1925	0.1525	0.16	0.1	0.1225	0.1175
acetaminophen%tacrine	0.1575	0.1425	0.1225	0.2025	0.12	0.145	0.1125	0.085	0.0925	0.185	0.1475	0.1875
acetaminophen%tamoxifen	0.185	0.135	0.1525	0.2475	0.17	0.175	0.235	0.1375	0.145	0.1775	0.0975	0.115
acetaminophen%tannic acid	0.2075	0.1325	0.2375	0.125	0.115	0.175	0.1525	0.1125	0.105	0.2075	0.1425	0.1725
acetaminophen%terbinafine	0.2725	0.1925	0.245	0.2775	0.145	0.23	0.3	0.1325	0.175	0.2575	0.1075	0.1925
acetaminophen%tetracycline	0.15	0.1375	0.145	0.1575	0.12	0.115	0.1875	0.1975	0.1525	0.1425	0.195	0.135
acetaminophen%theophylline	0.17	0.2025	0.14	0.24	0.18	0.18	0.1825	0.1725	0.175	0.1925	0.1375	0.1675
acetaminophen%thioacetamide	0.175	0.235	0.1725	0.1775	0.1725	0.165	0.2025	0.145	0.1675	0.175	0.105	0.1625
acetaminophen%thioridazine	0.2325	0.2125	0.2475	0.1725	0.145	0.1375	0.19	0.175	0.1625	0.245	0.1725	0.22
acetaminophen%ticlopidine	0.31	0.2125	0.3025	0.335	0.155	0.1825	0.3175	0.205	0.155	0.325	0.15	0.2375
acetaminophen%tiopronin	0.2075	0.19	0.215	0.16	0.1575	0.1775	0.23	0.165	0.1725	0.235	0.1575	0.155
acetaminophen%tolbutamide	0.2225	0.2125	0.19	0.1775	0.1475	0.115	0.2225	0.1325	0.1325	0.1975	0.0875	0.15
acetaminophen%triamterene	0.2175	0.18	0.1175	0.2025	0.1975	0.155	0.19	0.185	0.18	0.1875	0.11	0.1175
acetaminophen%triazolam	0.2375	0.1675	0.18	0.2325	0.275	0.1725	0.1625	0.185	0.12	0.135	0.235	0.18
acetaminophen%trimethadione	0.255	0.18	0.1125	0.1875	0.1025	0.1125	0.2325	0.1825	0.1475	0.2725	0.265	0.2
acetaminophen%valproic acid	0.22	0.205	0.215	0.2325	0.205	0.185	0.2225	0.16	0.1375	0.22	0.1525	0.2325
acetaminophen%vitamin A	0.175	0.135	0.2025	0.19	0.11	0.15	0.16	0.1175	0.135	0.1475	0.1725	0.1675
acetazolamide%ajmaline	0.11	0.19	0.1325	0.13	0.2125	0.2025	0.14	0.19	0.21	0.155	0.175	0.145
acetazolamide%allopurinol	0.2375	0.12	0.1775	0.2275	0.14	0.14	0.1275	0.1975	0.1725	0.18	0.1525	0.14
acetazolamide%allyl alcohol	0.1675	0.145	0.2	0.235	0.16	0.1575	0.13	0.1725	0.125	0.1875	0.16	0.15
acetazolamide%amiodarone	0.255	0.165	0.19	0.1775	0.1275	0.1925	0.1625	0.1675	0.1725	0.18	0.185	0.2
acetazolamide%amitriptyline	0.2625	0.145	0.2375	0.2075	0.185	0.2225	0.165	0.125	0.1625	0.205	0.1275	0.16
acetazolamide%aspirin	0.2275	0.1625	0.2	0.22	0.16	0.2025	0.2	0.1625	0.1625	0.1425	0.135	0.12
acetazolamide%azathioprine	0.1975	0.21	0.1625	0.18	0.09	0.1925	0.15	0.2175	0.1925	0.1875	0.225	0.1575
acetazolamide%bendazac	0.125	0.135	0.1725	0.215	0.21	0.25	0.16	0.2425	0.165	0.195	0.1475	0.175
acetazolamide%benzbromarone	0.14	0.175	0.155	0.1375	0.23	0.1825	0.1425	0.2175	0.16	0.1575	0.13	0.1325
acetazolamide%benziodarone	0.175	0.1875	0.165	0.1775	0.18	0.17	0.205	0.19	0.21	0.185	0.205	0.1475
acetazolamide%bromobenzene	0.1375	0.1075	0.1825	0.1575	0.1975	0.15	0.13	0.16	0.125	0.15	0.1725	0.1775
acetazolamide%bromoethylamine	0.1825	0.1775	0.1475	0.2125	0.1875	0.225	0.23	0.165	0.205	0.1825	0.14	0.2275
acetazolamide%bucetin	0.1725	0.1025	0.135	0.18	0.2075	0.1725	0.1875	0.145	0.1625	0.1675	0.1625	0.18
acetazolamide%caffeine	0.265	0.14	0.195	0.23	0.165	0.1275	0.2075	0.1775	0.18	0.215	0.1225	0.1825
acetazolamide%captopril	0.24	0.2075	0.205	0.2625	0.15	0.175	0.23	0.18	0.225	0.26	0.1925	0.195
acetazolamide%carbamazepine	0.185	0.195	0.1775	0.1925	0.1575	0.2225	0.2175	0.175	0.235	0.17	0.1325	0.155
acetazolamide%carboplatin	0.1625	0.155	0.1525	0.235	0.15	0.185	0.2175	0.1575	0.21	0.2075	0.19	0.1625
acetazolamide%cephalothin	0.16	0.1975	0.2	0.155	0.1075	0.1675	0.2425	0.1475	0.185	0.18	0.13	0.15
acetazolamide%chloramphenicol	0.13	0.16	0.1825	0.155	0.2275	0.17	0.1675	0.1975	0.15	0.165	0.1925	0.1775
acetazolamide%chlormadinone	0.2025	0.1075	0.1675	0.175	0.075	0.15	0.1675	0.14	0.2	0.2	0.1175	0.15
acetazolamide%chlormezanone	0.135	0.1525	0.115	0.19	0.14	0.185	0.16	0.1775	0.1375	0.1575	0.19	0.1625
acetazolamide%chlorpheniramine	0.205	0.1325	0.1225	0.205	0.095	0.1	0.2125	0.1525	0.085	0.1625	0.1275	0.145
acetazolamide%chlorpropamide	0.2775	0.15	0.155	0.1925	0.175	0.1575	0.19	0.12	0.165	0.1075	0.1625	0.1975
acetazolamide%cimetidine	0.1025	0.165	0.145	0.1	0.18	0.1875	0.165	0.155	0.15	0.15	0.14	0.16
acetazolamide%ciprofloxacin	0.185	0.1625	0.17	0.1375	0.21	0.2525	0.19	0.1625	0.1875	0.1275	0.15	0.1225
acetazolamide%cisplatin	0.205	0.1425	0.22	0.22	0.1675	0.15	0.1825	0.1675	0.27	0.1625	0.225	0.2775
acetazolamide%clofibrate	0.145	0.1475	0.1775	0.125	0.1425	0.1425	0.1175	0.1575	0.1875	0.13	0.185	0.115
acetazolamide%clomipramine	0.165	0.065	0.1625	0.1575	0.1575	0.205	0.18	0.1825	0.17	0.19	0.1575	0.09
acetazolamide%colchicine	0.09	0.1525	0.1875	0.1775	0.1525	0.165	0.155	0.1125	0.13	0.18	0.2025	0.2125
acetazolamide%coumarin	0.185	0.1225	0.16	0.1575	0.1325	0.145	0.13	0.165	0.15	0.16	0.15	0.0875
acetazolamide%cyclophosphamide	0.1625	0.115	0.1375	0.2525	0.215	0.2225	0.24	0.1225	0.22	0.1925	0.1425	0.2075
acetazolamide%cyclosporine A	0.195	0.1325	0.1375	0.1775	0.1725	0.1775	0.185	0.1725	0.2	0.2175	0.1625	0.175
acetazolamide%danazol	0.17	0.1575	0.1575	0.165	0.175	0.22	0.19	0.1775	0.22	0.24	0.135	0.1925
acetazolamide%dantrolene	0.19	0.21	0.1575	0.17	0.225	0.2225	0.1525	0.1875	0.1075	0.1675	0.185	0.1575
acetazolamide%diazepam	0.1725	0.135	0.265	0.235	0.1375	0.19	0.23	0.1525	0.2225	0.1825	0.155	0.165
acetazolamide%diclofenac	0.105	0.18	0.145	0.13	0.16	0.1325	0.1175	0.175	0.2475	0.1375	0.1525	0.1875
acetazolamide%diltiazem	0.2225	0.125	0.1825	0.19	0.18	0.1775	0.205	0.1675	0.16	0.1575	0.1225	0.12
acetazolamide%disopyramide	0.2925	0.185	0.1925	0.1925	0.165	0.16	0.155	0.1625	0.1575	0.2275	0.1875	0.1025
acetazolamide%disulfiram	0.235	0.1725	0.1475	0.19	0.115	0.1725	0.2075	0.165	0.21	0.2225	0.205	0.1925
acetazolamide%doxorubicin	0.18	0.1325	0.1925	0.125	0.1575	0.13	0.245	0.175	0.215	0.175	0.215	0.18
acetazolamide%enalapril	0.165	0.14	0.2075	0.1925	0.13	0.215	0.16	0.1775	0.1875	0.215	0.175	0.15
acetazolamide%erythromycin ethylsuccinate	0.2025	0.1	0.1225	0.14	0.1825	0.185	0.245	0.14	0.17	0.2	0.205	0.205
acetazolamide%ethambutol	0.125	0.1275	0.1425	0.09	0.105	0.1225	0.0925	0.14	0.0725	0.1075	0.135	0.1525
acetazolamide%ethanol	0.17	0.1625	0.1175	0.15	0.16	0.1425	0.105	0.105	0.11	0.2075	0.195	0.1825
acetazolamide%ethinylestradiol	0.1225	0.1175	0.11	0.115	0.145	0.1575	0.11	0.16	0.1275	0.125	0.125	0.13
acetazolamide%ethionine	0.1125	0.13	0.0775	0.115	0.1625	0.11	0.105	0.11	0.1	0.125	0.12	0.125
acetazolamide%etoposide	0.21	0.15	0.1675	0.1025	0.1675	0.2075	0.175	0.1725	0.165	0.205	0.17	0.2275
acetazolamide%famotidine	0.2575	0.12	0.2225	0.1675	0.1825	0.2375	0.1175	0.1575	0.1825	0.1575	0.1975	0.1925
acetazolamide%fenofibrate	0.1225	0.1275	0.145	0.1125	0.1575	0.1725	0.095	0.17	0.08	0.14	0.1375	0.1325
acetazolamide%fluphenazine	0.255	0.1925	0.145	0.195	0.23	0.2525	0.2	0.2	0.215	0.1975	0.1475	0.1375
acetazolamide%flutamide	0.16	0.175	0.14	0.1625	0.125	0.2475	0.1025	0.1575	0.1575	0.1775	0.1525	0.0825
acetazolamide%furosemide	0.2975	0.1425	0.1375	0.1325	0.1225	0.1525	0.2075	0.135	0.1875	0.19	0.18	0.17
acetazolamide%gemfibrozil	0.135	0.11	0.1225	0.13	0.15	0.18	0.1275	0.165	0.1225	0.1625	0.14	0.155
acetazolamide%gentamicin	0.12	0.0625	0.1075	0.195	0.1375	0.155	0.15	0.1625	0.1925	0.2225	0.1425	0.205
acetazolamide%glibenclamide	0.2225	0.1575	0.1925	0.1425	0.1525	0.18	0.1625	0.14	0.2025	0.0975	0.15	0.23
acetazolamide%griseofulvin	0.125	0.13	0.16	0.16	0.18	0.1825	0.16	0.135	0.14	0.165	0.1475	0.1425
acetazolamide%haloperidol	0.2875	0.15	0.17	0.2675	0.1925	0.26	0.1725	0.19	0.2175	0.175	0.135	0.145
acetazolamide%hexachlorobenzene	0.11	0.1675	0.135	0.175	0.15	0.1525	0.1325	0.1575	0.1225	0.1825	0.1575	0.135
acetazolamide%hydroxyzine	0.1975	0.1475	0.145	0.175	0.1	0.2125	0.1575	0.1475	0.165	0.1425	0.165	0.18
acetazolamide%ibuprofen	0.1125	0.165	0.2	0.18	0.2125	0.2175	0.14	0.14	0.145	0.17	0.125	0.1875
acetazolamide%imipramine	0.305	0.185	0.22	0.1875	0.125	0.155	0.1825	0.1825	0.155	0.1975	0.15	0.145
acetazolamide%iproniazid	0.235	0.14	0.2675	0.2475	0.1275	0.235	0.185	0.185	0.16	0.2475	0.2475	0.2325
acetazolamide%isoniazid	0.115	0.15	0.1325	0.13	0.1325	0.1425	0.185	0.1825	0.1675	0.1925	0.1875	0.135
acetazolamide%ketoconazole	0.135	0.1175	0.1225	0.2025	0.175	0.13	0.2575	0.1475	0.1725	0.245	0.1625	0.1175
acetazolamide%labetalol	0.2175	0.1675	0.23	0.1825	0.13	0.1625	0.1225	0.1325	0.185	0.1925	0.175	0.17
acetazolamide%lomustine	0.13	0.17	0.15	0.14	0.1625	0.155	0.1075	0.165	0.1925	0.125	0.1325	0.125
acetazolamide%mefenamic acid	0.12	0.085	0.1225	0.25	0.185	0.1925	0.18	0.155	0.1775	0.22	0.21	0.24
acetazolamide%metformin	0.125	0.155	0.1175	0.165	0.15	0.1925	0.1225	0.1075	0.1075	0.1375	0.1275	0.175
acetazolamide%methapyrilene	0.1275	0.0875	0.1425	0.1125	0.1825	0.2425	0.085	0.17	0.115	0.1	0.1875	0.175
acetazolamide%methimazole	0.1325	0.135	0.1	0.205	0.19	0.1775	0.1675	0.185	0.1925	0.1925	0.13	0.115
acetazolamide%methyldopa	0.24	0.1225	0.19	0.1325	0.1975	0.17	0.165	0.1275	0.1425	0.1925	0.1725	0.1375
acetazolamide%methyltestosterone	0.145	0.155	0.135	0.125	0.1325	0.1525	0.16	0.1525	0.125	0.1475	0.105	0.1525
acetazolamide%mexiletine	0.22	0.1225	0.125	0.2625	0.1725	0.2025	0.2725	0.1825	0.17	0.1875	0.2325	0.2225
acetazolamide%moxisylyte	0.2125	0.2075	0.2675	0.1725	0.165	0.2275	0.155	0.1475	0.18	0.1925	0.11	0.2075
acetazolamide%naphthyl isothiocyanate	0.085	0.1725	0.2125	0.155	0.1025	0.2325	0.0725	0.14	0.13	0.16	0.1675	0.205
acetazolamide%nicotinic acid	0.305	0.245	0.205	0.2425	0.2025	0.195	0.2525	0.23	0.235	0.23	0.1675	0.1525
acetazolamide%nifedipine	0.235	0.2175	0.2	0.165	0.1575	0.14	0.15	0.18	0.1325	0.2125	0.2275	0.165
acetazolamide%nimesulide	0.2625	0.0975	0.1625	0.23	0.1625	0.185	0.185	0.2425	0.18	0.205	0.15	0.1575
acetazolamide%nitrofurantoin	0.0975	0.115	0.1425	0.1675	0.155	0.1675	0.255	0.18	0.21	0.1575	0.135	0.1675
acetazolamide%nitrofurazone	0.1575	0.1475	0.1825	0.205	0.135	0.1775	0.135	0.1675	0.1675	0.2025	0.16	0.1875
acetazolamide%omeprazole	0.1425	0.1525	0.1175	0.16	0.145	0.1475	0.11	0.1825	0.1875	0.1875	0.1825	0.2
acetazolamide%papaverine	0.1625	0.205	0.245	0.2525	0.1575	0.1925	0.2175	0.1875	0.175	0.21	0.175	0.26
acetazolamide%pemoline	0.165	0.12	0.0975	0.1675	0.11	0.195	0.125	0.095	0.125	0.1775	0.1475	0.1125
acetazolamide%penicillamine	0.2325	0.1875	0.1725	0.1825	0.155	0.195	0.1475	0.15	0.155	0.175	0.1575	0.14
acetazolamide%perhexiline	0.26	0.15	0.1575	0.1325	0.2	0.2375	0.3125	0.1675	0.23	0.1875	0.17	0.1275
acetazolamide%phenacetin	0.325	0.195	0.155	0.2275	0.1725	0.1775	0.1775	0.125	0.1375	0.2025	0.17	0.1725
acetazolamide%phenobarbital	0.145	0.1675	0.1875	0.1775	0.195	0.205	0.2275	0.2075	0.155	0.2175	0.1775	0.1675
acetazolamide%phenylanthranilic acid	0.095	0.1775	0.255	0.235	0.1725	0.2325	0.13	0.17	0.165	0.185	0.1625	0.19
acetazolamide%phenylbutazone	0.12	0.125	0.1275	0.1975	0.165	0.1925	0.205	0.1875	0.2625	0.18	0.13	0.0975
acetazolamide%phenytoin	0.1575	0.1575	0.1425	0.2125	0.195	0.2675	0.225	0.135	0.205	0.2225	0.0975	0.1975
acetazolamide%promethazine	0.215	0.1425	0.195	0.2	0.1175	0.1825	0.2325	0.1425	0.2075	0.185	0.22	0.2025
acetazolamide%propylthiouracil	0.1425	0.12	0.1675	0.19	0.17	0.2225	0.175	0.1525	0.1825	0.155	0.15	0.13
acetazolamide%quinidine	0.185	0.15	0.23	0.1475	0.0875	0.1925	0.19	0.1875	0.14	0.265	0.1975	0.29
acetazolamide%ranitidine	0.115	0.18	0.1825	0.135	0.205	0.195	0.235	0.185	0.205	0.2225	0.195	0.145
acetazolamide%rifampicin	0.17	0.155	0.2125	0.17	0.13	0.115	0.185	0.155	0.165	0.23	0.2175	0.2325
acetazolamide%simvastatin	0.2525	0.2025	0.2325	0.1625	0.175	0.0975	0.1575	0.16	0.18	0.1925	0.195	0.19
acetazolamide%sulfasalazine	0.28	0.1325	0.225	0.2	0.21	0.2225	0.2075	0.17	0.1775	0.2225	0.175	0.1875
acetazolamide%sulindac	0.1	0.1275	0.1325	0.16	0.1675	0.19	0.16	0.2325	0.175	0.115	0.15	0.11
acetazolamide%sulpiride	0.17	0.17	0.07	0.135	0.17	0.1825	0.19	0.1725	0.185	0.1825	0.125	0.18
acetazolamide%tacrine	0.1675	0.1225	0.1525	0.18	0.1175	0.115	0.13	0.145	0.1125	0.2725	0.1825	0.2925
acetazolamide%tamoxifen	0.1325	0.1525	0.13	0.1575	0.165	0.1675	0.1625	0.1325	0.1375	0.155	0.12	0.1375
acetazolamide%tannic acid	0.1475	0.125	0.14	0.1425	0.125	0.1525	0.1575	0.1075	0.1225	0.2075	0.1425	0.16
acetazolamide%terbinafine	0.205	0.16	0.23	0.145	0.165	0.19	0.1225	0.155	0.11	0.1625	0.13	0.1725
acetazolamide%tetracycline	0.195	0.1425	0.1825	0.1475	0.13	0.135	0.1825	0.195	0.2125	0.21	0.1875	0.1825
acetazolamide%theophylline	0.25	0.1125	0.1725	0.1675	0.185	0.15	0.2575	0.21	0.22	0.17	0.1425	0.2075
acetazolamide%thioacetamide	0.0875	0.145	0.13	0.0975	0.175	0.1375	0.075	0.1525	0.09	0.105	0.1275	0.1325
acetazolamide%thioridazine	0.2725	0.115	0.175	0.1275	0.115	0.16	0.145	0.1475	0.1425	0.16	0.145	0.1875
acetazolamide%ticlopidine	0.1875	0.1825	0.17	0.1975	0.1975	0.1625	0.1475	0.205	0.16	0.1775	0.1925	0.2175
acetazolamide%tiopronin	0.155	0.23	0.1475	0.2125	0.1175	0.1625	0.2075	0.215	0.245	0.165	0.1025	0.1225
acetazolamide%tolbutamide	0.145	0.12	0.18	0.14	0.1625	0.1225	0.2125	0.145	0.1475	0.1975	0.1575	0.1525
acetazolamide%triamterene	0.15	0.1925	0.1475	0.21	0.2025	0.1675	0.225	0.13	0.175	0.1975	0.19	0.1575
acetazolamide%triazolam	0.1425	0.1325	0.14	0.1475	0.1675	0.185	0.1775	0.185	0.125	0.2175	0.1975	0.1825
acetazolamide%trimethadione	0.1525	0.175	0.1175	0.1225	0.0725	0.115	0.1725	0.115	0.18	0.1425	0.19	0.1675
acetazolamide%valproic acid	0.145	0.1425	0.205	0.195	0.205	0.185	0.2125	0.175	0.16	0.2225	0.1625	0.2175
acetazolamide%vitamin A	0.1525	0.1525	0.15	0.18	0.1525	0.16	0.1375	0.205	0.1875	0.1225	0.1225	0.17
ajmaline%allopurinol	0.1	0.1475	0.195	0.1325	0.14	0.13	0.135	0.19	0.2275	0.0975	0.085	0.12
ajmaline%allyl alcohol	0.125	0.1375	0.1175	0.1675	0.1275	0.1175	0.15	0.2	0.1425	0.15	0.1925	0.155
ajmaline%amiodarone	0.1875	0.1075	0.1425	0.165	0.1275	0.1725	0.16	0.15	0.165	0.1875	0.18	0.1525
ajmaline%amitriptyline	0.1025	0.19	0.1675	0.15	0.1325	0.1725	0.1925	0.0925	0.155	0.2625	0.17	0.18
ajmaline%aspirin	0.225	0.2125	0.2	0.17	0.1575	0.145	0.215	0.14	0.19	0.145	0.1625	0.125
ajmaline%azathioprine	0.16	0.2175	0.16	0.19	0.11	0.1775	0.245	0.21	0.185	0.24	0.1525	0.145
ajmaline%bendazac	0.2275	0.23	0.2275	0.2025	0.24	0.155	0.17	0.1725	0.17	0.185	0.145	0.1625
ajmaline%benzbromarone	0.2075	0.1875	0.2375	0.21	0.18	0.185	0.205	0.16	0.16	0.2425	0.2125	0.2225
ajmaline%benziodarone	0.2125	0.17	0.29	0.2	0.1825	0.1175	0.2075	0.1875	0.1825	0.2175	0.1875	0.1475
ajmaline%bromobenzene	0.2575	0.11	0.18	0.2475	0.17	0.165	0.16	0.1675	0.1375	0.18	0.18	0.1775
ajmaline%bromoethylamine	0.165	0.1825	0.1825	0.1325	0.155	0.1475	0.16	0.155	0.1675	0.25	0.175	0.17
ajmaline%bucetin	0.1325	0.1	0.2125	0.185	0.13	0.165	0.14	0.1275	0.165	0.225	0.1925	0.155
ajmaline%caffeine	0.0975	0.155	0.1825	0.07	0.17	0.125	0.1325	0.15	0.175	0.155	0.1625	0.1225
ajmaline%captopril	0.165	0.1875	0.1475	0.135	0.105	0.0825	0.2025	0.1675	0.175	0.175	0.14	0.1675
ajmaline%carbamazepine	0.23	0.28	0.19	0.235	0.1825	0.1825	0.1975	0.19	0.1975	0.225	0.225	0.18
ajmaline%carboplatin	0.13	0.1725	0.155	0.1225	0.1175	0.16	0.2175	0.1425	0.215	0.1925	0.1175	0.125
ajmaline%cephalothin	0.1725	0.2075	0.185	0.115	0.135	0.165	0.135	0.1025	0.165	0.1625	0.1725	0.1575
ajmaline%chloramphenicol	0.155	0.155	0.15	0.1725	0.215	0.155	0.175	0.1475	0.1475	0.2275	0.1975	0.1575
ajmaline%chlormadinone	0.135	0.1125	0.1575	0.085	0.0875	0.09	0.11	0.1625	0.15	0.14	0.1975	0.14
ajmaline%chlormezanone	0.2525	0.2	0.255	0.2175	0.155	0.155	0.1975	0.175	0.185	0.22	0.145	0.1775
ajmaline%chlorpheniramine	0.105	0.12	0.195	0.135	0.125	0.135	0.175	0.1525	0.1075	0.17	0.175	0.1175
ajmaline%chlorpropamide	0.0925	0.13	0.095	0.12	0.1775	0.1475	0.1425	0.155	0.1175	0.155	0.12	0.1425
ajmaline%cimetidine	0.2175	0.2325	0.1625	0.105	0.155	0.135	0.12	0.215	0.1475	0.12	0.16	0.1125
ajmaline%ciprofloxacin	0.1125	0.195	0.1775	0.1075	0.1525	0.1625	0.1125	0.19	0.1675	0.1375	0.1675	0.1075
ajmaline%cisplatin	0.1325	0.0875	0.1775	0.1625	0.18	0.1675	0.235	0.1575	0.195	0.2075	0.1275	0.13
ajmaline%clofibrate	0.18	0.1925	0.2	0.1625	0.1825	0.145	0.1875	0.145	0.1775	0.1925	0.1975	0.155
ajmaline%clomipramine	0.1975	0.0575	0.135	0.135	0.1575	0.19	0.1075	0.115	0.1175	0.1325	0.1575	0.1525
ajmaline%colchicine	0.2925	0.1625	0.1875	0.26	0.1875	0.2425	0.24	0.115	0.1525	0.2	0.1575	0.1125
ajmaline%coumarin	0.1425	0.1025	0.16	0.235	0.155	0.1675	0.2175	0.295	0.1725	0.1725	0.165	0.085
ajmaline%cyclophosphamide	0.165	0.1025	0.1	0.0975	0.1325	0.2	0.1175	0.1425	0.2125	0.165	0.125	0.14
ajmaline%cyclosporine A	0.2075	0.1575	0.2025	0.14	0.1475	0.1425	0.1725	0.1425	0.1475	0.1425	0.14	0.1525
ajmaline%danazol	0.185	0.135	0.165	0.18	0.195	0.185	0.15	0.1925	0.165	0.1425	0.135	0.135
ajmaline%dantrolene	0.1975	0.16	0.1175	0.2175	0.2175	0.125	0.2125	0.1575	0.125	0.2275	0.1525	0.135
ajmaline%diazepam	0.2575	0.1575	0.22	0.225	0.14	0.175	0.2375	0.1375	0.205	0.15	0.2075	0.1325
ajmaline%diclofenac	0.1675	0.175	0.155	0.09	0.12	0.095	0.1025	0.1975	0.215	0.19	0.1825	0.185
ajmaline%diltiazem	0.1525	0.1275	0.16	0.1725	0.16	0.125	0.165	0.155	0.2	0.21	0.16	0.1425
ajmaline%disopyramide	0.1675	0.1975	0.1	0.1325	0.1025	0.1225	0.16	0.1825	0.1775	0.1325	0.18	0.0575
ajmaline%disulfiram	0.1525	0.19	0.1725	0.135	0.1225	0.1125	0.2	0.1375	0.1825	0.2625	0.1725	0.1275
ajmaline%doxorubicin	0.095	0.2275	0.185	0.1225	0.18	0.1525	0.1725	0.2325	0.2125	0.185	0.135	0.0925
ajmaline%enalapril	0.16	0.05	0.115	0.1175	0.1675	0.155	0.135	0.155	0.1125	0.1325	0.2575	0.2125
ajmaline%erythromycin ethylsuccinate	0.1425	0.1125	0.1475	0.1	0.125	0.1075	0.175	0.1275	0.155	0.165	0.175	0.12
ajmaline%ethambutol	0.1875	0.1925	0.18	0.2425	0.105	0.0975	0.205	0.115	0.095	0.165	0.1125	0.1075
ajmaline%ethanol	0.1325	0.1775	0.1075	0.18	0.135	0.115	0.13	0.14	0.115	0.1725	0.185	0.12
ajmaline%ethinylestradiol	0.1625	0.1275	0.1725	0.1675	0.18	0.125	0.17	0.18	0.1125	0.17	0.095	0.11
ajmaline%ethionine	0.155	0.145	0.1	0.2225	0.185	0.1325	0.22	0.11	0.115	0.2325	0.13	0.12
ajmaline%etoposide	0.125	0.1525	0.1775	0.115	0.15	0.1725	0.1975	0.16	0.2	0.145	0.1275	0.1925
ajmaline%famotidine	0.095	0.1325	0.185	0.1825	0.1625	0.125	0.14	0.16	0.21	0.1425	0.17	0.2575
ajmaline%fenofibrate	0.1775	0.1475	0.16	0.18	0.14	0.14	0.18	0.1175	0.1225	0.1925	0.1625	0.1275
ajmaline%fluphenazine	0.125	0.1275	0.14	0.14	0.1925	0.185	0.1125	0.165	0.145	0.1525	0.2275	0.12
ajmaline%flutamide	0.1925	0.1775	0.2025	0.23	0.1525	0.12	0.1925	0.155	0.1275	0.2025	0.1525	0.1175
ajmaline%furosemide	0.0725	0.1925	0.1	0.1175	0.12	0.1075	0.13	0.135	0.13	0.17	0.1225	0.1375
ajmaline%gemfibrozil	0.185	0.165	0.1975	0.245	0.17	0.1425	0.21	0.15	0.1575	0.24	0.145	0.16
ajmaline%gentamicin	0.0675	0.1125	0.0875	0.1875	0.12	0.135	0.1225	0.175	0.145	0.1	0.1525	0.18
ajmaline%glibenclamide	0.09	0.1725	0.1425	0.155	0.21	0.1725	0.1125	0.185	0.1775	0.115	0.25	0.1625
ajmaline%griseofulvin	0.1775	0.2125	0.2075	0.1275	0.13	0.145	0.1575	0.155	0.1675	0.165	0.2025	0.1375
ajmaline%haloperidol	0.0925	0.0525	0.105	0.11	0.18	0.135	0.12	0.16	0.1925	0.1375	0.17	0.17
ajmaline%hexachlorobenzene	0.15	0.1475	0.2125	0.225	0.105	0.125	0.22	0.13	0.16	0.225	0.12	0.135
ajmaline%hydroxyzine	0.1625	0.1425	0.205	0.155	0.1	0.1375	0.21	0.185	0.175	0.2225	0.145	0.16
ajmaline%ibuprofen	0.215	0.2225	0.2175	0.11	0.235	0.16	0.1875	0.155	0.185	0.1575	0.0875	0.095
ajmaline%imipramine	0.115	0.2175	0.1375	0.11	0.1625	0.1625	0.22	0.135	0.1675	0.2025	0.1625	0.095
ajmaline%iproniazid	0.1425	0.1625	0.1625	0.125	0.13	0.13	0.1425	0.16	0.1675	0.145	0.185	0.135
ajmaline%isoniazid	0.15	0.2475	0.13	0.07	0.1525	0.11	0.07	0.1725	0.16	0.2025	0.1825	0.145
ajmaline%ketoconazole	0.1825	0.2225	0.18	0.11	0.1475	0.115	0.17	0.15	0.1675	0.175	0.12	0.1
ajmaline%labetalol	0.16	0.1225	0.1525	0.11	0.105	0.105	0.14	0.185	0.2	0.1925	0.155	0.2025
ajmaline%lomustine	0.13	0.15	0.175	0.23	0.1775	0.1475	0.2725	0.1875	0.2175	0.2525	0.1175	0.17
ajmaline%mefenamic acid	0.145	0.12	0.1425	0.1625	0.1375	0.1475	0.1675	0.1725	0.2325	0.18	0.165	0.1625
ajmaline%metformin	0.1075	0.2225	0.1925	0.13	0.175	0.1475	0.1725	0.175	0.13	0.14	0.1925	0.1675
ajmaline%methapyrilene	0.235	0.09	0.1925	0.285	0.2025	0.175	0.2575	0.185	0.125	0.23	0.1475	0.15
ajmaline%methimazole	0.135	0.1525	0.1775	0.1675	0.18	0.155	0.205	0.18	0.16	0.205	0.1775	0.125
ajmaline%methyldopa	0.1325	0.17	0.125	0.12	0.23	0.155	0.12	0.17	0.17	0.155	0.1525	0.21
ajmaline%methyltestosterone	0.1275	0.185	0.1375	0.1575	0.1475	0.17	0.145	0.1425	0.1325	0.2375	0.16	0.1125
ajmaline%mexiletine	0.095	0.2025	0.1575	0.105	0.15	0.125	0.105	0.1575	0.1775	0.13	0.125	0.11
ajmaline%moxisylyte	0.14	0.1875	0.1925	0.1525	0.165	0.165	0.1475	0.17	0.21	0.12	0.14	0.1725
ajmaline%naphthyl isothiocyanate	0.205	0.1275	0.165	0.2	0.1375	0.175	0.2175	0.135	0.135	0.2375	0.1625	0.18
ajmaline%nicotinic acid	0.095	0.1875	0.175	0.17	0.1725	0.165	0.1425	0.175	0.2225	0.1525	0.1975	0.1325
ajmaline%nifedipine	0.1525	0.2075	0.175	0.165	0.175	0.16	0.1725	0.1425	0.105	0.225	0.23	0.1475
ajmaline%nimesulide	0.1225	0.175	0.155	0.1675	0.1175	0.12	0.1925	0.175	0.22	0.195	0.2	0.165
ajmaline%nitrofurantoin	0.1075	0.19	0.1125	0.125	0.12	0.18	0.1775	0.1525	0.185	0.1275	0.2125	0.15
ajmaline%nitrofurazone	0.1525	0.17	0.185	0.1725	0.155	0.1625	0.15	0.1725	0.1325	0.16	0.18	0.15
ajmaline%omeprazole	0.2175	0.2175	0.215	0.2175	0.15	0.125	0.2	0.22	0.195	0.2225	0.135	0.175
ajmaline%papaverine	0.2	0.2175	0.225	0.1875	0.1325	0.1675	0.13	0.1625	0.2	0.1625	0.185	0.18
ajmaline%pemoline	0.13	0.155	0.0875	0.1075	0.135	0.1	0.11	0.1075	0.1775	0.0975	0.14	0.165
ajmaline%penicillamine	0.155	0.2	0.18	0.17	0.16	0.1775	0.145	0.135	0.215	0.2	0.2025	0.15
ajmaline%perhexiline	0.0875	0.1475	0.1625	0.1525	0.1625	0.155	0.165	0.15	0.2175	0.1325	0.23	0.155
ajmaline%phenacetin	0.135	0.23	0.175	0.1575	0.1675	0.15	0.2025	0.16	0.195	0.2175	0.185	0.205
ajmaline%phenobarbital	0.17	0.18	0.19	0.165	0.195	0.1375	0.205	0.175	0.1675	0.2125	0.175	0.19
ajmaline%phenylanthranilic acid	0.22	0.23	0.22	0.185	0.195	0.1725	0.1675	0.18	0.1575	0.2075	0.15	0.1525
ajmaline%phenylbutazone	0.175	0.1425	0.165	0.175	0.1625	0.125	0.1725	0.2125	0.165	0.2	0.1425	0.1725
ajmaline%phenytoin	0.15	0.15	0.1925	0.1825	0.1775	0.1975	0.1675	0.18	0.1775	0.1375	0.1475	0.115
ajmaline%promethazine	0.115	0.175	0.1975	0.155	0.11	0.1775	0.2325	0.2125	0.185	0.1975	0.19	0.1375
ajmaline%propylthiouracil	0.14	0.1075	0.1875	0.1725	0.15	0.1675	0.19	0.1825	0.175	0.1825	0.1525	0.165
ajmaline%quinidine	0.1725	0.1375	0.1575	0.155	0.135	0.15	0.155	0.1775	0.145	0.1675	0.195	0.1375
ajmaline%ranitidine	0.24	0.185	0.215	0.17	0.175	0.145	0.15	0.1475	0.14	0.1475	0.13	0.145
ajmaline%rifampicin	0.2175	0.1925	0.155	0.185	0.1325	0.125	0.2025	0.1725	0.1875	0.215	0.13	0.1475
ajmaline%simvastatin	0.1275	0.14	0.19	0.2075	0.1225	0.175	0.215	0.1325	0.1725	0.22	0.175	0.1525
ajmaline%sulfasalazine	0.18	0.11	0.135	0.135	0.125	0.1325	0.1675	0.1525	0.15	0.1975	0.1575	0.14
ajmaline%sulindac	0.155	0.1775	0.1425	0.175	0.1725	0.12	0.1425	0.1875	0.11	0.175	0.135	0.1975
ajmaline%sulpiride	0.13	0.2025	0.1675	0.085	0.16	0.1575	0.1225	0.18	0.145	0.1475	0.17	0.1725
ajmaline%tacrine	0.105	0.16	0.1775	0.0975	0.145	0.115	0.14	0.1275	0.125	0.1775	0.175	0.1575
ajmaline%tamoxifen	0.1025	0.115	0.1325	0.19	0.175	0.1525	0.25	0.125	0.155	0.22	0.17	0.16
ajmaline%tannic acid	0.155	0.1425	0.17	0.1025	0.1425	0.1725	0.15	0.1825	0.145	0.17	0.1725	0.15
ajmaline%terbinafine	0.145	0.1275	0.1475	0.16	0.1325	0.1	0.2025	0.1425	0.105	0.2025	0.24	0.1675
ajmaline%tetracycline	0.15	0.21	0.1425	0.1175	0.135	0.115	0.1175	0.2025	0.16	0.1575	0.1425	0.1325
ajmaline%theophylline	0.1825	0.145	0.19	0.1875	0.2375	0.16	0.1625	0.1925	0.1625	0.17	0.1275	0.175
ajmaline%thioacetamide	0.265	0.1875	0.205	0.3175	0.1575	0.18	0.285	0.16	0.1175	0.265	0.195	0.1325
ajmaline%thioridazine	0.1175	0.1125	0.175	0.145	0.1525	0.11	0.18	0.125	0.1	0.1425	0.15	0.135
ajmaline%ticlopidine	0.235	0.14	0.195	0.23	0.1925	0.1275	0.2125	0.2175	0.1625	0.215	0.2225	0.185
ajmaline%tiopronin	0.17	0.2125	0.2375	0.135	0.1475	0.1825	0.135	0.165	0.235	0.12	0.1225	0.105
ajmaline%tolbutamide	0.23	0.105	0.1125	0.145	0.1775	0.1475	0.1475	0.155	0.1775	0.195	0.1525	0.1425
ajmaline%triamterene	0.17	0.1525	0.08	0.1225	0.1425	0.1375	0.17	0.1525	0.185	0.2	0.1825	0.1225
ajmaline%triazolam	0.2675	0.185	0.22	0.1875	0.2125	0.1625	0.1075	0.1725	0.145	0.1375	0.1725	0.185
ajmaline%trimethadione	0.2025	0.165	0.1025	0.195	0.0625	0.0825	0.1975	0.1375	0.1825	0.18	0.1625	0.1675
ajmaline%valproic acid	0.2225	0.1975	0.1525	0.2	0.195	0.1875	0.19	0.1825	0.1425	0.1525	0.19	0.1625
ajmaline%vitamin A	0.1	0.12	0.15	0.13	0.1175	0.12	0.175	0.1625	0.19	0.1125	0.1225	0.175
allopurinol%allyl alcohol	0.36	0.19	0.2125	0.305	0.1925	0.1325	0.3	0.2	0.1475	0.1625	0.1575	0.14
allopurinol%amiodarone	0.29	0.16	0.135	0.2025	0.25	0.1775	0.335	0.1475	0.155	0.31	0.215	0.125
allopurinol%amitriptyline	0.21	0.1025	0.2125	0.225	0.1975	0.15	0.255	0.18	0.1975	0.265	0.17	0.1075
allopurinol%aspirin	0.1525	0.155	0.17	0.175	0.195	0.11	0.175	0.16	0.1725	0.15	0.0875	0.1
allopurinol%azathioprine	0.245	0.16	0.185	0.16	0.1925	0.105	0.2525	0.2375	0.14	0.2125	0.1275	0.17
allopurinol%bendazac	0.17	0.1625	0.21	0.2	0.135	0.18	0.175	0.215	0.205	0.2125	0.17	0.2425
allopurinol%benzbromarone	0.1675	0.1225	0.1475	0.13	0.16	0.1275	0.16	0.2125	0.205	0.1925	0.115	0.11
allopurinol%benziodarone	0.13	0.19	0.2125	0.125	0.1975	0.1025	0.165	0.175	0.175	0.23	0.1225	0.14
allopurinol%bromobenzene	0.1275	0.0925	0.135	0.1175	0.1775	0.1375	0.21	0.2625	0.135	0.15	0.1625	0.0925
allopurinol%bromoethylamine	0.2975	0.145	0.19	0.16	0.1875	0.135	0.1625	0.1425	0.1125	0.155	0.1925	0.195
allopurinol%bucetin	0.14	0.1925	0.235	0.1225	0.1775	0.16	0.21	0.1325	0.1525	0.19	0.095	0.09
allopurinol%caffeine	0.345	0.2075	0.165	0.2025	0.125	0.095	0.185	0.1925	0.2125	0.295	0.095	0.135
allopurinol%captopril	0.2825	0.14	0.1825	0.29	0.125	0.1325	0.31	0.12	0.235	0.28	0.155	0.1925
allopurinol%carbamazepine	0.1925	0.1675	0.23	0.1825	0.16	0.1575	0.215	0.1525	0.17	0.21	0.0725	0.1075
allopurinol%carboplatin	0.2775	0.2875	0.1975	0.165	0.125	0.1425	0.2325	0.225	0.22	0.3325	0.145	0.1975
allopurinol%cephalothin	0.245	0.06	0.185	0.175	0.1275	0.1375	0.235	0.155	0.1975	0.1425	0.135	0.1225
allopurinol%chloramphenicol	0.1875	0.15	0.155	0.1575	0.15	0.0975	0.17	0.2125	0.215	0.1975	0.1625	0.15
allopurinol%chlormadinone	0.2	0.24	0.1675	0.19	0.165	0.1075	0.3075	0.185	0.235	0.2175	0.06	0.115
allopurinol%chlormezanone	0.1375	0.1575	0.175	0.215	0.16	0.135	0.205	0.125	0.17	0.135	0.1525	0.095
allopurinol%chlorpheniramine	0.1775	0.2925	0.21	0.1225	0.1225	0.0975	0.1175	0.19	0.1175	0.195	0.155	0.165
allopurinol%chlorpropamide	0.32	0.1625	0.21	0.105	0.1775	0.1475	0.165	0.175	0.1325	0.2425	0.1625	0.185
allopurinol%cimetidine	0.17	0.135	0.165	0.125	0.1725	0.1925	0.1775	0.155	0.18	0.145	0.1125	0.14
allopurinol%ciprofloxacin	0.2775	0.14	0.205	0.1275	0.165	0.155	0.2875	0.185	0.22	0.19	0.1475	0.1325
allopurinol%cisplatin	0.2575	0.215	0.165	0.2175	0.1975	0.1275	0.2925	0.17	0.185	0.24	0.18	0.19
allopurinol%clofibrate	0.1175	0.1375	0.15	0.115	0.185	0.135	0.1675	0.2225	0.2025	0.19	0.09	0.14
allopurinol%clomipramine	0.195	0.035	0.1225	0.145	0.135	0.1	0.1625	0.155	0.195	0.29	0.2375	0.13
allopurinol%colchicine	0.125	0.18	0.2125	0.2175	0.125	0.145	0.1825	0.145	0.1125	0.15	0.135	0.1075
allopurinol%coumarin	0.12	0.2025	0.1175	0.1525	0.17	0.1125	0.1425	0.1425	0.1975	0.155	0.23	0.0675
allopurinol%cyclophosphamide	0.23	0.2025	0.1225	0.195	0.22	0.16	0.17	0.1075	0.22	0.295	0.14	0.235
allopurinol%cyclosporine A	0.2375	0.0875	0.1825	0.2625	0.165	0.1775	0.32	0.19	0.1925	0.305	0.16	0.1975
allopurinol%danazol	0.18	0.11	0.145	0.185	0.1525	0.105	0.125	0.145	0.175	0.2175	0.195	0.1075
allopurinol%dantrolene	0.185	0.1725	0.135	0.1925	0.16	0.115	0.1875	0.175	0.2225	0.205	0.145	0.1325
allopurinol%diazepam	0.1725	0.1575	0.185	0.1675	0.1825	0.1475	0.1575	0.2175	0.225	0.2075	0.125	0.1975
allopurinol%diclofenac	0.1425	0.195	0.1525	0.1825	0.14	0.1225	0.2825	0.2025	0.2125	0.2325	0.135	0.125
allopurinol%diltiazem	0.125	0.21	0.12	0.2375	0.16	0.1125	0.285	0.1525	0.14	0.1875	0.12	0.125
allopurinol%disopyramide	0.2275	0.1525	0.0975	0.1525	0.16	0.0775	0.175	0.1525	0.165	0.245	0.1325	0.0825
allopurinol%disulfiram	0.3425	0.1175	0.17	0.22	0.125	0.11	0.1725	0.115	0.1925	0.245	0.1025	0.13
allopurinol%doxorubicin	0.125	0.21	0.1825	0.1125	0.1425	0.1075	0.1625	0.1875	0.2175	0.25	0.1775	0.2175
allopurinol%enalapril	0.2	0.19	0.145	0.2125	0.165	0.115	0.3475	0.175	0.185	0.275	0.1125	0.13
allopurinol%erythromycin ethylsuccinate	0.2775	0.1675	0.155	0.15	0.1425	0.135	0.155	0.1925	0.1425	0.2475	0.2075	0.195
allopurinol%ethambutol	0.165	0.1	0.1325	0.1025	0.145	0.085	0.2175	0.1275	0.1175	0.1775	0.1275	0.07
allopurinol%ethanol	0.2225	0.105	0.1125	0.23	0.18	0.1775	0.1775	0.1675	0.1125	0.1525	0.1325	0.1
allopurinol%ethinylestradiol	0.14	0.12	0.165	0.2125	0.1375	0.115	0.295	0.1775	0.1375	0.185	0.1175	0.0675
allopurinol%ethionine	0.0875	0.135	0.105	0.13	0.18	0.1375	0.145	0.115	0.095	0.12	0.1375	0.0825
allopurinol%etoposide	0.1775	0.205	0.1475	0.125	0.1725	0.1175	0.1475	0.195	0.2425	0.17	0.1425	0.1275
allopurinol%famotidine	0.205	0.1725	0.17	0.2275	0.1625	0.1325	0.25	0.1875	0.1675	0.255	0.1175	0.1425
allopurinol%fenofibrate	0.1	0.1375	0.1325	0.1125	0.1325	0.085	0.15	0.1775	0.1225	0.16	0.12	0.08
allopurinol%fluphenazine	0.275	0.235	0.19	0.2925	0.1875	0.1625	0.2825	0.1525	0.17	0.28	0.095	0.0875
allopurinol%flutamide	0.105	0.0875	0.145	0.1775	0.175	0.135	0.24	0.1275	0.1675	0.2275	0.185	0.13
allopurinol%furosemide	0.275	0.135	0.185	0.14	0.1825	0.1275	0.145	0.1125	0.125	0.1575	0.1125	0.12
allopurinol%gemfibrozil	0.1525	0.155	0.1375	0.1675	0.1425	0.1525	0.1775	0.1825	0.165	0.2425	0.1175	0.1325
allopurinol%gentamicin	0.2025	0.1	0.0875	0.165	0.1275	0.0775	0.215	0.14	0.13	0.1825	0.13	0.18
allopurinol%glibenclamide	0.2325	0.2975	0.2225	0.1275	0.14	0.0925	0.18	0.15	0.155	0.0875	0.1125	0.16
allopurinol%griseofulvin	0.1675	0.1575	0.1475	0.195	0.1525	0.1075	0.2375	0.195	0.155	0.1625	0.17	0.1425
allopurinol%haloperidol	0.2025	0.18	0.1475	0.2625	0.2025	0.145	0.33	0.1375	0.18	0.22	0.16	0.1575
allopurinol%hexachlorobenzene	0.0725	0.105	0.1575	0.16	0.0775	0.13	0.2425	0.165	0.165	0.27	0.06	0.065
allopurinol%hydroxyzine	0.1425	0.16	0.2025	0.15	0.165	0.1525	0.17	0.1125	0.1875	0.2475	0.1475	0.1975
allopurinol%ibuprofen	0.3075	0.1325	0.2475	0.1975	0.115	0.1325	0.4025	0.1425	0.185	0.2475	0.115	0.14
allopurinol%imipramine	0.3	0.1475	0.155	0.24	0.165	0.125	0.2425	0.18	0.2025	0.315	0.1375	0.1025
allopurinol%iproniazid	0.325	0.1775	0.1975	0.275	0.1275	0.0875	0.39	0.2	0.225	0.245	0.195	0.1625
allopurinol%isoniazid	0.19	0.17	0.135	0.1125	0.1675	0.0975	0.1175	0.1175	0.155	0.2	0.0975	0.135
allopurinol%ketoconazole	0.235	0.19	0.2	0.17	0.1525	0.155	0.12	0.14	0.205	0.185	0.1525	0.1175
allopurinol%labetalol	0.2625	0.1925	0.2	0.1875	0.1225	0.13	0.335	0.195	0.1875	0.2525	0.16	0.1425
allopurinol%lomustine	0.255	0.1375	0.165	0.175	0.175	0.195	0.27	0.195	0.23	0.2	0.36	0.24
allopurinol%mefenamic acid	0.2875	0.2425	0.1675	0.2775	0.1525	0.1725	0.34	0.095	0.19	0.25	0.1275	0.17
allopurinol%metformin	0.08	0.2025	0.1125	0.16	0.125	0.1325	0.1925	0.1625	0.125	0.2225	0.145	0.145
allopurinol%methapyrilene	0.105	0.1925	0.1375	0.1175	0.2075	0.15	0.1725	0.2	0.1775	0.12	0.1325	0.0825
allopurinol%methimazole	0.2025	0.1175	0.1375	0.1475	0.1625	0.095	0.2775	0.12	0.1425	0.245	0.155	0.1125
allopurinol%methyldopa	0.235	0.1425	0.215	0.2325	0.175	0.165	0.275	0.1425	0.2275	0.2375	0.1125	0.0975
allopurinol%methyltestosterone	0.1325	0.1475	0.145	0.12	0.1125	0.085	0.15	0.1575	0.175	0.155	0.15	0.12
allopurinol%mexiletine	0.205	0.2075	0.205	0.125	0.135	0.1775	0.185	0.1825	0.175	0.295	0.1675	0.18
allopurinol%moxisylyte	0.205	0.12	0.235	0.1475	0.16	0.16	0.15	0.155	0.225	0.1675	0.18	0.17
allopurinol%naphthyl isothiocyanate	0.1075	0.0875	0.1875	0.1875	0.1725	0.125	0.235	0.1675	0.16	0.2	0.1575	0.0975
allopurinol%nicotinic acid	0.2825	0.22	0.1775	0.265	0.19	0.1425	0.13	0.215	0.1975	0.2	0.1025	0.1325
allopurinol%nifedipine	0.1775	0.1975	0.2175	0.11	0.11	0.15	0.1425	0.14	0.195	0.1925	0.135	0.12
allopurinol%nimesulide	0.325	0.195	0.1475	0.21	0.21	0.1275	0.2875	0.18	0.1525	0.1825	0.23	0.135
allopurinol%nitrofurantoin	0.1575	0.24	0.1525	0.1875	0.1325	0.1275	0.165	0.2175	0.19	0.1925	0.1025	0.1075
allopurinol%nitrofurazone	0.1875	0.2	0.1425	0.28	0.1775	0.1525	0.28	0.1825	0.2	0.2775	0.17	0.1825
allopurinol%omeprazole	0.125	0.14	0.1775	0.1425	0.21	0.1275	0.1525	0.1575	0.1925	0.1675	0.12	0.1
allopurinol%papaverine	0.17	0.0675	0.1625	0.1725	0.175	0.0975	0.14	0.14	0.1175	0.235	0.1425	0.105
allopurinol%pemoline	0.255	0.1375	0.1375	0.1825	0.1	0.12	0.0925	0.15	0.115	0.225	0.1625	0.145
allopurinol%penicillamine	0.2725	0.21	0.18	0.25	0.2175	0.1325	0.305	0.15	0.18	0.2525	0.14	0.0575
allopurinol%perhexiline	0.2825	0.285	0.205	0.1325	0.2025	0.12	0.1625	0.2125	0.2125	0.1475	0.1325	0.1825
allopurinol%phenacetin	0.2	0.1625	0.185	0.1475	0.17	0.1575	0.1925	0.18	0.18	0.1975	0.14	0.1125
allopurinol%phenobarbital	0.1125	0.1725	0.145	0.2125	0.1975	0.1725	0.1875	0.24	0.165	0.1575	0.17	0.11
allopurinol%phenylanthranilic acid	0.1925	0.0825	0.135	0.2625	0.1475	0.14	0.315	0.1775	0.1575	0.2725	0.16	0.095
allopurinol%phenylbutazone	0.2525	0.2225	0.1775	0.205	0.1825	0.13	0.265	0.1875	0.18	0.265	0.2175	0.095
allopurinol%phenytoin	0.1475	0.1475	0.1825	0.215	0.1675	0.2	0.265	0.1875	0.21	0.2375	0.1225	0.2125
allopurinol%promethazine	0.18	0.145	0.1525	0.2	0.1975	0.1475	0.195	0.15	0.215	0.1675	0.1475	0.14
allopurinol%propylthiouracil	0.16	0.1925	0.14	0.1425	0.165	0.15	0.28	0.16	0.17	0.305	0.175	0.13
allopurinol%quinidine	0.285	0.16	0.2225	0.1625	0.185	0.105	0.1975	0.13	0.155	0.2525	0.155	0.14
allopurinol%ranitidine	0.1275	0.135	0.16	0.13	0.185	0.1325	0.1175	0.1725	0.1725	0.2525	0.1425	0.1475
allopurinol%rifampicin	0.285	0.15	0.2	0.255	0.16	0.1	0.16	0.155	0.1475	0.1975	0.1575	0.18
allopurinol%simvastatin	0.2925	0.1925	0.205	0.16	0.155	0.13	0.25	0.18	0.195	0.2275	0.185	0.1625
allopurinol%sulfasalazine	0.35	0.2475	0.215	0.195	0.1225	0.2175	0.2475	0.1775	0.225	0.34	0.1525	0.1675
allopurinol%sulindac	0.1725	0.1225	0.2	0.285	0.165	0.12	0.33	0.2075	0.15	0.2525	0.125	0.1275
allopurinol%sulpiride	0.175	0.14	0.15	0.105	0.1275	0.1075	0.1625	0.205	0.185	0.2225	0.095	0.12
allopurinol%tacrine	0.3075	0.265	0.185	0.17	0.1825	0.1225	0.245	0.1875	0.1525	0.2475	0.1125	0.1625
allopurinol%tamoxifen	0.1875	0.1575	0.17	0.1525	0.1375	0.125	0.1725	0.1175	0.16	0.2225	0.12	0.18
allopurinol%tannic acid	0.1825	0.1625	0.18	0.21	0.1175	0.1275	0.15	0.1625	0.1275	0.2175	0.095	0.1625
allopurinol%terbinafine	0.2125	0.125	0.185	0.1325	0.1775	0.105	0.2275	0.2425	0.1975	0.26	0.0875	0.15
allopurinol%tetracycline	0.2225	0.285	0.1725	0.2175	0.21	0.155	0.1575	0.1525	0.16	0.2625	0.1875	0.1575
allopurinol%theophylline	0.28	0.195	0.1625	0.2725	0.1475	0.1525	0.2675	0.165	0.2225	0.34	0.14	0.1575
allopurinol%thioacetamide	0.0825	0.1075	0.115	0.095	0.1725	0.115	0.1825	0.13	0.12	0.1125	0.07	0.07
allopurinol%thioridazine	0.2	0.1225	0.13	0.1675	0.1375	0.1075	0.2775	0.1575	0.2225	0.2075	0.1025	0.1375
allopurinol%ticlopidine	0.1175	0.1125	0.1525	0.155	0.1525	0.16	0.1825	0.1975	0.2225	0.1675	0.0975	0.1025
allopurinol%tiopronin	0.1425	0.13	0.1325	0.205	0.13	0.12	0.1225	0.1625	0.1875	0.1775	0.0925	0.1825
allopurinol%tolbutamide	0.17	0.21	0.135	0.1	0.1275	0.1275	0.1525	0.1475	0.1075	0.16	0.1075	0.1175
allopurinol%triamterene	0.1525	0.105	0.1275	0.1925	0.18	0.195	0.1825	0.08	0.115	0.2275	0.1375	0.1625
allopurinol%triazolam	0.155	0.1675	0.2	0.205	0.14	0.11	0.145	0.2	0.145	0.2575	0.11	0.105
allopurinol%trimethadione	0.12	0.1775	0.1175	0.155	0.115	0.12	0.175	0.135	0.19	0.23	0.21	0.16
allopurinol%valproic acid	0.14	0.1075	0.1625	0.14	0.1775	0.1475	0.1225	0.13	0.2	0.21	0.1275	0.1525
allopurinol%vitamin A	0.19	0.18	0.1225	0.1725	0.1525	0.1275	0.345	0.2275	0.1675	0.2	0.1125	0.175
allyl alcohol%amiodarone	0.3125	0.175	0.12	0.1925	0.17	0.165	0.2	0.1425	0.1175	0.175	0.22	0.145
allyl alcohol%amitriptyline	0.105	0.13	0.2425	0.2375	0.1575	0.2125	0.175	0.155	0.1625	0.205	0.1725	0.18
allyl alcohol%aspirin	0.2425	0.1925	0.18	0.205	0.2575	0.2175	0.2125	0.175	0.1725	0.165	0.1725	0.1825
allyl alcohol%azathioprine	0.28	0.215	0.1625	0.1625	0.2225	0.2025	0.23	0.165	0.115	0.15	0.1725	0.1525
allyl alcohol%bendazac	0.2875	0.215	0.2425	0.215	0.1675	0.14	0.1975	0.2175	0.1925	0.2125	0.1725	0.19
allyl alcohol%benzbromarone	0.235	0.21	0.25	0.2	0.1275	0.2075	0.17	0.16	0.0975	0.2025	0.1525	0.1375
allyl alcohol%benziodarone	0.22	0.24	0.21	0.1725	0.14	0.175	0.1775	0.1125	0.1175	0.19	0.2025	0.1775
allyl alcohol%bromobenzene	0.1625	0.1625	0.1475	0.1725	0.1375	0.1525	0.1775	0.18	0.115	0.2275	0.23	0.1975
allyl alcohol%bromoethylamine	0.3625	0.175	0.2	0.12	0.2325	0.17	0.135	0.115	0.11	0.2275	0.1975	0.1425
allyl alcohol%bucetin	0.175	0.165	0.165	0.17	0.145	0.1925	0.225	0.155	0.1225	0.195	0.1475	0.1475
allyl alcohol%caffeine	0.25	0.14	0.1225	0.12	0.15	0.1775	0.145	0.185	0.135	0.1825	0.115	0.145
allyl alcohol%captopril	0.2575	0.14	0.19	0.22	0.2025	0.2375	0.21	0.1775	0.0975	0.1975	0.195	0.16
allyl alcohol%carbamazepine	0.2625	0.2225	0.2	0.2075	0.105	0.185	0.1725	0.165	0.1	0.19	0.23	0.1725
allyl alcohol%carboplatin	0.29	0.2025	0.185	0.1525	0.14	0.1375	0.215	0.2175	0.11	0.1925	0.1875	0.1825
allyl alcohol%cephalothin	0.2675	0.145	0.155	0.135	0.1275	0.15	0.1625	0.1425	0.1575	0.14	0.2325	0.1875
allyl alcohol%chloramphenicol	0.2375	0.1775	0.1575	0.1575	0.1425	0.1575	0.175	0.2175	0.1425	0.2	0.1525	0.1525
allyl alcohol%chlormadinone	0.1175	0.125	0.1325	0.15	0.2	0.1975	0.1825	0.1425	0.1525	0.16	0.15	0.1525
allyl alcohol%chlormezanone	0.16	0.155	0.1675	0.2025	0.175	0.17	0.205	0.1575	0.135	0.145	0.2275	0.155
allyl alcohol%chlorpheniramine	0.1475	0.1775	0.1475	0.1125	0.1675	0.1375	0.1325	0.125	0.1225	0.165	0.1575	0.195
allyl alcohol%chlorpropamide	0.17	0.16	0.1675	0.125	0.17	0.16	0.17	0.1475	0.1825	0.1675	0.13	0.155
allyl alcohol%cimetidine	0.1825	0.135	0.315	0.095	0.18	0.2525	0.1325	0.245	0.2	0.1025	0.1725	0.19
allyl alcohol%ciprofloxacin	0.24	0.195	0.1875	0.105	0.14	0.22	0.18	0.2175	0.1375	0.1275	0.1875	0.17
allyl alcohol%cisplatin	0.21	0.1625	0.2075	0.145	0.2125	0.2	0.2225	0.1625	0.1275	0.125	0.165	0.1175
allyl alcohol%clofibrate	0.19	0.18	0.195	0.1575	0.2025	0.15	0.21	0.15	0.1025	0.1975	0.1875	0.1375
allyl alcohol%clomipramine	0.18	0.045	0.145	0.135	0.1875	0.1575	0.135	0.1775	0.1425	0.1775	0.185	0.1975
allyl alcohol%colchicine	0.175	0.1525	0.2625	0.2375	0.195	0.1175	0.1925	0.135	0.115	0.1825	0.24	0.195
allyl alcohol%coumarin	0.18	0.1625	0.1625	0.2175	0.2575	0.195	0.1925	0.1925	0.0925	0.1275	0.1775	0.0675
allyl alcohol%cyclophosphamide	0.2025	0.1425	0.1775	0.1375	0.27	0.1825	0.1475	0.135	0.1275	0.1975	0.23	0.1525
allyl alcohol%cyclosporine A	0.1525	0.1275	0.1975	0.1775	0.1675	0.175	0.1975	0.1875	0.165	0.1675	0.14	0.105
allyl alcohol%danazol	0.21	0.1475	0.0825	0.18	0.1475	0.1575	0.13	0.16	0.1275	0.155	0.185	0.16
allyl alcohol%dantrolene	0.17	0.1075	0.1325	0.1775	0.1625	0.15	0.19	0.1275	0.1525	0.1525	0.165	0.115
allyl alcohol%diazepam	0.1975	0.2	0.22	0.23	0.175	0.12	0.21	0.1125	0.1325	0.205	0.135	0.14
allyl alcohol%diclofenac	0.1375	0.1025	0.155	0.1625	0.2025	0.165	0.1825	0.1375	0.15	0.15	0.1675	0.165
allyl alcohol%diltiazem	0.13	0.1675	0.1275	0.21	0.12	0.105	0.205	0.155	0.1225	0.15	0.1675	0.19
allyl alcohol%disopyramide	0.2075	0.155	0.15	0.1325	0.19	0.1525	0.1425	0.1625	0.105	0.235	0.19	0.075
allyl alcohol%disulfiram	0.27	0.1975	0.1725	0.1675	0.2	0.1425	0.1775	0.1625	0.1125	0.1475	0.1625	0.16
allyl alcohol%doxorubicin	0.125	0.16	0.1075	0.085	0.165	0.0875	0.1475	0.11	0.1275	0.15	0.26	0.155
allyl alcohol%enalapril	0.2475	0.1875	0.2325	0.195	0.2425	0.2475	0.2	0.165	0.1525	0.1675	0.1875	0.175
allyl alcohol%erythromycin ethylsuccinate	0.2075	0.2	0.1525	0.1325	0.1525	0.115	0.16	0.2025	0.2	0.145	0.15	0.165
allyl alcohol%ethambutol	0.2125	0.225	0.22	0.1925	0.2525	0.1275	0.1775	0.1275	0.045	0.105	0.1425	0.06
allyl alcohol%ethanol	0.225	0.185	0.09	0.1775	0.1425	0.19	0.18	0.21	0.21	0.2	0.1675	0.2
allyl alcohol%ethinylestradiol	0.16	0.1575	0.145	0.225	0.1375	0.145	0.18	0.1375	0.085	0.1425	0.135	0.1075
allyl alcohol%ethionine	0.1125	0.1125	0.125	0.17	0.125	0.1125	0.1525	0.105	0.0725	0.155	0.1525	0.105
allyl alcohol%etoposide	0.095	0.1475	0.115	0.1	0.1375	0.1475	0.135	0.1775	0.1425	0.2375	0.14	0.1475
allyl alcohol%famotidine	0.1175	0.2175	0.1475	0.185	0.1125	0.17	0.1575	0.145	0.165	0.1275	0.1575	0.13
allyl alcohol%fenofibrate	0.1825	0.195	0.1675	0.175	0.15	0.1575	0.175	0.1475	0.0725	0.19	0.1625	0.105
allyl alcohol%fluphenazine	0.2025	0.1425	0.1525	0.22	0.1675	0.1625	0.1425	0.21	0.1725	0.125	0.1875	0.1975
allyl alcohol%flutamide	0.1375	0.105	0.1425	0.21	0.175	0.1175	0.1625	0.18	0.1375	0.145	0.1775	0.185
allyl alcohol%furosemide	0.1925	0.16	0.125	0.155	0.1975	0.1825	0.1775	0.18	0.2125	0.18	0.1625	0.1725
allyl alcohol%gemfibrozil	0.21	0.0975	0.2	0.195	0.1175	0.165	0.19	0.11	0.0975	0.22	0.1225	0.1075
allyl alcohol%gentamicin	0.1775	0.1075	0.1175	0.23	0.1075	0.16	0.2	0.135	0.135	0.16	0.155	0.105
allyl alcohol%glibenclamide	0.155	0.225	0.15	0.1725	0.12	0.1875	0.1425	0.145	0.1125	0.2025	0.1375	0.1225
allyl alcohol%griseofulvin	0.2675	0.1975	0.2075	0.195	0.21	0.2425	0.195	0.2125	0.1625	0.125	0.245	0.215
allyl alcohol%haloperidol	0.1325	0.1375	0.0775	0.2175	0.2775	0.185	0.145	0.2175	0.1375	0.1625	0.21	0.1725
allyl alcohol%hexachlorobenzene	0.1125	0.1025	0.1025	0.2175	0.1625	0.1125	0.1925	0.1225	0.0875	0.135	0.12	0.115
allyl alcohol%hydroxyzine	0.17	0.195	0.105	0.1525	0.165	0.1525	0.195	0.18	0.19	0.1775	0.1875	0.15
allyl alcohol%ibuprofen	0.3025	0.1575	0.235	0.31	0.1475	0.205	0.2925	0.1425	0.14	0.1525	0.1475	0.1475
allyl alcohol%imipramine	0.1925	0.1125	0.1275	0.1975	0.1575	0.1575	0.225	0.125	0.0975	0.185	0.115	0.1325
allyl alcohol%iproniazid	0.2675	0.21	0.175	0.215	0.1525	0.225	0.2125	0.165	0.1	0.1475	0.15	0.1325
allyl alcohol%isoniazid	0.1875	0.1875	0.155	0.09	0.145	0.19	0.11	0.1725	0.1825	0.1775	0.19	0.1825
allyl alcohol%ketoconazole	0.175	0.16	0.1125	0.145	0.1825	0.175	0.15	0.1575	0.185	0.1975	0.2075	0.185
allyl alcohol%labetalol	0.245	0.195	0.27	0.175	0.16	0.185	0.2	0.1725	0.13	0.1575	0.16	0.18
allyl alcohol%lomustine	0.2475	0.19	0.2375	0.2025	0.18	0.105	0.2275	0.19	0.1	0.1225	0.1625	0.14
allyl alcohol%mefenamic acid	0.2225	0.265	0.21	0.365	0.1475	0.155	0.2	0.1025	0.135	0.1225	0.185	0.1225
allyl alcohol%metformin	0.105	0.1675	0.095	0.1525	0.1325	0.135	0.19	0.225	0.175	0.2325	0.1475	0.155
allyl alcohol%methapyrilene	0.1675	0.14	0.2275	0.2125	0.155	0.125	0.185	0.1675	0.0775	0.115	0.15	0.1
allyl alcohol%methimazole	0.2525	0.135	0.1425	0.165	0.24	0.1625	0.1775	0.125	0.1025	0.135	0.1525	0.1625
allyl alcohol%methyldopa	0.135	0.14	0.14	0.185	0.165	0.1675	0.2025	0.11	0.165	0.115	0.19	0.1825
allyl alcohol%methyltestosterone	0.1475	0.1375	0.12	0.16	0.1175	0.1175	0.1725	0.1225	0.1625	0.16	0.125	0.1275
allyl alcohol%mexiletine	0.205	0.19	0.12	0.145	0.2125	0.2325	0.1325	0.165	0.085	0.2175	0.165	0.2075
allyl alcohol%moxisylyte	0.2425	0.15	0.1575	0.1425	0.1525	0.17	0.155	0.175	0.15	0.1225	0.1375	0.1725
allyl alcohol%naphthyl isothiocyanate	0.1225	0.185	0.2025	0.2475	0.17	0.1475	0.23	0.1725	0.2375	0.1575	0.2225	0.15
allyl alcohol%nicotinic acid	0.2375	0.165	0.1575	0.255	0.1825	0.19	0.1425	0.1525	0.1375	0.165	0.2225	0.18
allyl alcohol%nifedipine	0.215	0.2075	0.2425	0.17	0.185	0.1675	0.155	0.1325	0.115	0.205	0.185	0.1825
allyl alcohol%nimesulide	0.23	0.1325	0.1575	0.2875	0.175	0.1525	0.225	0.14	0.1375	0.225	0.185	0.1825
allyl alcohol%nitrofurantoin	0.1525	0.2225	0.2225	0.1475	0.1375	0.1575	0.17	0.1575	0.135	0.17	0.2075	0.1325
allyl alcohol%nitrofurazone	0.23	0.1675	0.1575	0.2425	0.18	0.1125	0.1875	0.2525	0.14	0.195	0.21	0.1925
allyl alcohol%omeprazole	0.1725	0.14	0.17	0.1675	0.1775	0.1475	0.1725	0.1575	0.105	0.155	0.1675	0.1325
allyl alcohol%papaverine	0.2225	0.125	0.1275	0.1675	0.2375	0.21	0.145	0.0975	0.0875	0.17	0.18	0.155
allyl alcohol%pemoline	0.2	0.1475	0.1125	0.1575	0.1725	0.23	0.125	0.1175	0.145	0.1975	0.14	0.1675
allyl alcohol%penicillamine	0.2125	0.2175	0.135	0.2275	0.145	0.14	0.25	0.1825	0.1275	0.17	0.1125	0.1025
allyl alcohol%perhexiline	0.1975	0.22	0.12	0.1425	0.225	0.2075	0.1375	0.205	0.165	0.2	0.205	0.19
allyl alcohol%phenacetin	0.1725	0.1475	0.075	0.1825	0.1625	0.125	0.21	0.1225	0.1425	0.1675	0.185	0.1775
allyl alcohol%phenobarbital	0.135	0.2075	0.13	0.165	0.1825	0.23	0.1625	0.1625	0.1125	0.215	0.1925	0.1925
allyl alcohol%phenylanthranilic acid	0.22	0.16	0.2075	0.34	0.1875	0.18	0.21	0.195	0.1325	0.1775	0.155	0.1275
allyl alcohol%phenylbutazone	0.24	0.25	0.175	0.24	0.1925	0.1825	0.2025	0.21	0.1825	0.15	0.1975	0.195
allyl alcohol%phenytoin	0.1775	0.1925	0.21	0.1875	0.16	0.175	0.17	0.1875	0.1475	0.14	0.2225	0.175
allyl alcohol%promethazine	0.215	0.1675	0.1175	0.1825	0.17	0.18	0.195	0.11	0.075	0.175	0.1675	0.115
allyl alcohol%propylthiouracil	0.1675	0.22	0.18	0.1725	0.1675	0.1125	0.2175	0.175	0.115	0.14	0.135	0.1525
allyl alcohol%quinidine	0.265	0.145	0.23	0.1775	0.205	0.255	0.1525	0.13	0.16	0.185	0.22	0.1575
allyl alcohol%ranitidine	0.1425	0.1625	0.195	0.1475	0.1875	0.2525	0.1225	0.135	0.1325	0.1675	0.1725	0.18
allyl alcohol%rifampicin	0.3125	0.195	0.185	0.225	0.1975	0.1725	0.2	0.2	0.2225	0.1775	0.15	0.1775
allyl alcohol%simvastatin	0.3	0.1975	0.205	0.1725	0.17	0.17	0.23	0.205	0.1275	0.2075	0.1225	0.1525
allyl alcohol%sulfasalazine	0.2725	0.2425	0.215	0.1725	0.14	0.1975	0.185	0.19	0.155	0.175	0.175	0.21
allyl alcohol%sulindac	0.1525	0.15	0.2025	0.34	0.145	0.195	0.28	0.1725	0.1225	0.1325	0.13	0.19
allyl alcohol%sulpiride	0.115	0.1425	0.105	0.095	0.14	0.19	0.1175	0.185	0.155	0.1225	0.1825	0.13
allyl alcohol%tacrine	0.255	0.17	0.155	0.155	0.1875	0.1675	0.21	0.12	0.1075	0.1775	0.1475	0.1475
allyl alcohol%tamoxifen	0.1925	0.1875	0.17	0.19	0.135	0.145	0.1525	0.1425	0.1275	0.1925	0.15	0.165
allyl alcohol%tannic acid	0.1775	0.1475	0.1775	0.1525	0.1775	0.18	0.1925	0.1875	0.1975	0.2025	0.1425	0.1675
allyl alcohol%terbinafine	0.31	0.165	0.24	0.2075	0.205	0.2025	0.2175	0.19	0.14	0.1925	0.2225	0.185
allyl alcohol%tetracycline	0.1675	0.2725	0.1425	0.18	0.175	0.165	0.1525	0.1725	0.1625	0.195	0.13	0.1725
allyl alcohol%theophylline	0.25	0.2375	0.215	0.24	0.19	0.165	0.2175	0.14	0.11	0.1775	0.1575	0.145
allyl alcohol%thioacetamide	0.0875	0.145	0.1625	0.195	0.18	0.1	0.155	0.145	0.065	0.1125	0.18	0.105
allyl alcohol%thioridazine	0.1725	0.195	0.155	0.1625	0.1525	0.16	0.1925	0.2	0.15	0.1725	0.15	0.13
allyl alcohol%ticlopidine	0.175	0.1625	0.2375	0.2275	0.1875	0.1875	0.19	0.2825	0.21	0.18	0.155	0.1125
allyl alcohol%tiopronin	0.145	0.185	0.24	0.1725	0.13	0.17	0.1325	0.175	0.17	0.15	0.155	0.145
allyl alcohol%tolbutamide	0.2125	0.145	0.22	0.1725	0.105	0.1425	0.13	0.1875	0.165	0.1725	0.1875	0.195
allyl alcohol%triamterene	0.16	0.1025	0.13	0.17	0.2275	0.1975	0.1825	0.1275	0.155	0.1775	0.185	0.1625
allyl alcohol%triazolam	0.1325	0.18	0.2175	0.16	0.155	0.155	0.1225	0.16	0.1275	0.1775	0.1525	0.2125
allyl alcohol%trimethadione	0.14	0.145	0.0975	0.22	0.125	0.1025	0.1475	0.0825	0.1675	0.1375	0.1625	0.215
allyl alcohol%valproic acid	0.18	0.1375	0.18	0.1925	0.1375	0.165	0.1675	0.1775	0.19	0.1825	0.135	0.17
allyl alcohol%vitamin A	0.1775	0.175	0.195	0.255	0.255	0.2175	0.22	0.21	0.0975	0.1075	0.115	0.1675
amiodarone%amitriptyline	0.25	0.1775	0.1675	0.31	0.1575	0.2	0.35	0.06	0.0825	0.34	0.175	0.165
amiodarone%aspirin	0.3425	0.15	0.18	0.33	0.185	0.15	0.3225	0.12	0.2475	0.315	0.2075	0.2
amiodarone%azathioprine	0.25	0.195	0.1625	0.23	0.18	0.1725	0.3175	0.16	0.11	0.2475	0.1625	0.17
amiodarone%bendazac	0.275	0.1575	0.1225	0.3525	0.1225	0.135	0.2075	0.175	0.165	0.3175	0.25	0.1525
amiodarone%benzbromarone	0.33	0.155	0.11	0.375	0.1825	0.135	0.3825	0.165	0.2175	0.39	0.1175	0.1525
amiodarone%benziodarone	0.295	0.19	0.12	0.4125	0.1625	0.1875	0.3375	0.2225	0.25	0.3825	0.16	0.1725
amiodarone%bromobenzene	0.2	0.12	0.1625	0.1975	0.185	0.1475	0.2425	0.125	0.1675	0.21	0.195	0.1275
amiodarone%bromoethylamine	0.3075	0.1425	0.11	0.1575	0.155	0.17	0.1825	0.1575	0.2375	0.1675	0.185	0.165
amiodarone%bucetin	0.1575	0.185	0.155	0.2425	0.1725	0.22	0.2325	0.1925	0.2725	0.255	0.1175	0.175
amiodarone%caffeine	0.2575	0.1525	0.2125	0.195	0.13	0.115	0.1425	0.1375	0.16	0.27	0.1625	0.2125
amiodarone%captopril	0.28	0.195	0.1225	0.295	0.13	0.1325	0.2725	0.1575	0.1725	0.2925	0.215	0.16
amiodarone%carbamazepine	0.2375	0.2125	0.1725	0.24	0.16	0.2	0.2625	0.1675	0.125	0.27	0.1375	0.1675
amiodarone%carboplatin	0.1875	0.2075	0.1025	0.285	0.1925	0.17	0.2575	0.1175	0.13	0.335	0.165	0.145
amiodarone%cephalothin	0.2325	0.1575	0.1275	0.15	0.1225	0.1775	0.2025	0.1575	0.1725	0.1125	0.1225	0.1725
amiodarone%chloramphenicol	0.295	0.2325	0.195	0.3275	0.11	0.1925	0.315	0.1775	0.1725	0.24	0.1575	0.16
amiodarone%chlormadinone	0.1725	0.14	0.17	0.18	0.165	0.12	0.2325	0.11	0.1025	0.265	0.1175	0.14
amiodarone%chlormezanone	0.2425	0.175	0.165	0.3025	0.1525	0.1875	0.2075	0.1325	0.2075	0.22	0.11	0.1325
amiodarone%chlorpheniramine	0.2525	0.13	0.1875	0.1675	0.205	0.1325	0.14	0.155	0.175	0.2175	0.19	0.2475
amiodarone%chlorpropamide	0.255	0.2125	0.195	0.25	0.1725	0.1825	0.245	0.1575	0.1825	0.2025	0.1425	0.135
amiodarone%cimetidine	0.185	0.225	0.11	0.1125	0.2325	0.2225	0.1675	0.2025	0.1975	0.1325	0.16	0.1775
amiodarone%ciprofloxacin	0.1725	0.155	0.1225	0.125	0.19	0.1975	0.1975	0.1425	0.14	0.18	0.185	0.1975
amiodarone%cisplatin	0.19	0.12	0.14	0.2125	0.1725	0.1675	0.3425	0.1425	0.155	0.26	0.15	0.1675
amiodarone%clofibrate	0.2825	0.1525	0.15	0.355	0.22	0.145	0.3275	0.17	0.2025	0.305	0.1175	0.16
amiodarone%clomipramine	0.27	0.07	0.1275	0.23	0.235	0.19	0.1675	0.1025	0.0925	0.2925	0.1925	0.1625
amiodarone%colchicine	0.205	0.1925	0.1175	0.2	0.1375	0.19	0.1925	0.11	0.165	0.155	0.13	0.1225
amiodarone%coumarin	0.16	0.1275	0.1275	0.1925	0.1825	0.1375	0.165	0.2	0.15	0.1875	0.1825	0.105
amiodarone%cyclophosphamide	0.1775	0.1225	0.0875	0.23	0.1475	0.255	0.18	0.1725	0.16	0.2625	0.1625	0.1125
amiodarone%cyclosporine A	0.225	0.125	0.1175	0.31	0.175	0.1825	0.26	0.1175	0.13	0.29	0.22	0.1225
amiodarone%danazol	0.225	0.1675	0.1825	0.185	0.1225	0.1075	0.135	0.1675	0.2175	0.255	0.1925	0.225
amiodarone%dantrolene	0.2625	0.1525	0.1475	0.24	0.0925	0.115	0.2225	0.1375	0.1525	0.2025	0.2025	0.185
amiodarone%diazepam	0.25	0.1775	0.18	0.2725	0.12	0.1725	0.2725	0.1775	0.165	0.2025	0.13	0.175
amiodarone%diclofenac	0.13	0.1925	0.155	0.1325	0.16	0.205	0.1325	0.1825	0.1525	0.25	0.145	0.2025
amiodarone%diltiazem	0.1825	0.1425	0.19	0.275	0.1725	0.125	0.3325	0.2175	0.195	0.3	0.175	0.155
amiodarone%disopyramide	0.3025	0.1575	0.1975	0.275	0.1925	0.185	0.18	0.11	0.16	0.2525	0.16	0.05
amiodarone%disulfiram	0.2975	0.165	0.115	0.215	0.0825	0.1225	0.23	0.14	0.1775	0.3175	0.1325	0.16
amiodarone%doxorubicin	0.085	0.14	0.15	0.1025	0.1125	0.0925	0.1625	0.14	0.1625	0.2625	0.195	0.1825
amiodarone%enalapril	0.2575	0.14	0.1525	0.265	0.165	0.125	0.2975	0.1125	0.1575	0.3075	0.12	0.1925
amiodarone%erythromycin ethylsuccinate	0.2475	0.14	0.14	0.185	0.16	0.175	0.1525	0.155	0.155	0.2075	0.155	0.19
amiodarone%ethambutol	0.2075	0.1725	0.0875	0.1525	0.2125	0.12	0.3125	0.0975	0.125	0.3	0.0775	0.1225
amiodarone%ethanol	0.23	0.1425	0.205	0.25	0.175	0.1875	0.1725	0.115	0.145	0.185	0.16	0.185
amiodarone%ethinylestradiol	0.1725	0.12	0.1125	0.2275	0.1	0.1325	0.31	0.09	0.1	0.2775	0.13	0.1575
amiodarone%ethionine	0.125	0.1325	0.09	0.1675	0.185	0.12	0.1925	0.1425	0.1375	0.1925	0.1325	0.1
amiodarone%etoposide	0.175	0.1675	0.1875	0.2025	0.2675	0.1725	0.18	0.11	0.17	0.15	0.1775	0.1275
amiodarone%famotidine	0.2	0.16	0.2275	0.205	0.1725	0.1675	0.2075	0.1575	0.135	0.195	0.1275	0.195
amiodarone%fenofibrate	0.26	0.14	0.11	0.37	0.175	0.105	0.3875	0.2025	0.1825	0.43	0.1575	0.1575
amiodarone%fluphenazine	0.3125	0.1925	0.145	0.2225	0.1575	0.1775	0.225	0.1575	0.1775	0.2625	0.1325	0.17
amiodarone%flutamide	0.22	0.1175	0.1	0.28	0.2075	0.1875	0.2425	0.1425	0.1325	0.3125	0.1175	0.1825
amiodarone%furosemide	0.29	0.1525	0.1525	0.16	0.2325	0.125	0.2125	0.165	0.18	0.1825	0.1725	0.18
amiodarone%gemfibrozil	0.2725	0.1425	0.1175	0.43	0.145	0.165	0.4075	0.1525	0.2275	0.4025	0.1	0.11
amiodarone%gentamicin	0.175	0.13	0.1475	0.1175	0.1	0.1125	0.1625	0.1625	0.2225	0.1175	0.19	0.13
amiodarone%glibenclamide	0.1825	0.14	0.1275	0.245	0.13	0.2075	0.1425	0.2175	0.165	0.055	0.1675	0.135
amiodarone%griseofulvin	0.265	0.17	0.13	0.195	0.1425	0.1625	0.2075	0.1475	0.195	0.17	0.1675	0.14
amiodarone%haloperidol	0.24	0.1825	0.17	0.2425	0.135	0.155	0.2675	0.1775	0.215	0.225	0.2275	0.165
amiodarone%hexachlorobenzene	0.13	0.17	0.1775	0.1825	0.1125	0.1175	0.2575	0.11	0.165	0.34	0.08	0.13
amiodarone%hydroxyzine	0.22	0.15	0.195	0.2425	0.16	0.1775	0.2275	0.18	0.19	0.2725	0.1775	0.155
amiodarone%ibuprofen	0.2775	0.1325	0.1625	0.18	0.1225	0.15	0.3225	0.1425	0.1475	0.2025	0.1475	0.1075
amiodarone%imipramine	0.3125	0.15	0.18	0.2675	0.1675	0.2025	0.3275	0.16	0.205	0.3725	0.1025	0.1425
amiodarone%iproniazid	0.3175	0.1575	0.2025	0.2975	0.1475	0.1775	0.3275	0.155	0.145	0.2925	0.2025	0.2025
amiodarone%isoniazid	0.175	0.135	0.14	0.1675	0.19	0.1775	0.0875	0.1925	0.16	0.2275	0.195	0.1775
amiodarone%ketoconazole	0.17	0.1175	0.12	0.2475	0.1975	0.1225	0.1175	0.2025	0.1625	0.2375	0.1425	0.1825
amiodarone%labetalol	0.3175	0.185	0.1625	0.2675	0.1625	0.125	0.295	0.1875	0.13	0.2475	0.1425	0.2025
amiodarone%lomustine	0.2175	0.15	0.18	0.1775	0.115	0.1675	0.265	0.1675	0.14	0.285	0.185	0.16
amiodarone%mefenamic acid	0.21	0.1275	0.1125	0.1925	0.225	0.125	0.21	0.2175	0.205	0.2375	0.215	0.1375
amiodarone%metformin	0.1175	0.1875	0.1275	0.1975	0.105	0.145	0.2025	0.165	0.2075	0.225	0.1375	0.1525
amiodarone%methapyrilene	0.195	0.1475	0.1675	0.1825	0.25	0.2075	0.2625	0.1075	0.2075	0.25	0.175	0.205
amiodarone%methimazole	0.2625	0.12	0.1075	0.18	0.17	0.1525	0.2775	0.0875	0.135	0.325	0.135	0.1375
amiodarone%methyldopa	0.2425	0.1625	0.16	0.2675	0.1375	0.145	0.2875	0.17	0.1475	0.245	0.155	0.19
amiodarone%methyltestosterone	0.1625	0.17	0.13	0.1825	0.1175	0.125	0.23	0.195	0.2425	0.29	0.165	0.16
amiodarone%mexiletine	0.1875	0.1725	0.1775	0.22	0.165	0.1425	0.18	0.14	0.2025	0.2875	0.14	0.19
amiodarone%moxisylyte	0.235	0.1725	0.2025	0.1475	0.125	0.1325	0.155	0.1925	0.14	0.1025	0.17	0.175
amiodarone%naphthyl isothiocyanate	0.17	0.1775	0.17	0.1875	0.155	0.11	0.21	0.1725	0.13	0.245	0.1475	0.2
amiodarone%nicotinic acid	0.2125	0.1575	0.215	0.1525	0.1575	0.135	0.1375	0.1875	0.1325	0.225	0.125	0.19
amiodarone%nifedipine	0.2875	0.225	0.13	0.175	0.1175	0.175	0.1775	0.155	0.2	0.235	0.14	0.155
amiodarone%nimesulide	0.26	0.125	0.1625	0.2075	0.21	0.14	0.245	0.1525	0.1825	0.21	0.135	0.14
amiodarone%nitrofurantoin	0.12	0.15	0.175	0.1075	0.155	0.14	0.17	0.11	0.1925	0.17	0.1675	0.155
amiodarone%nitrofurazone	0.2775	0.165	0.21	0.2675	0.2025	0.17	0.2925	0.1725	0.1625	0.3625	0.15	0.19
amiodarone%omeprazole	0.25	0.1375	0.1625	0.2375	0.2125	0.2075	0.185	0.1575	0.19	0.26	0.1575	0.18
amiodarone%papaverine	0.2275	0.1325	0.125	0.2875	0.2075	0.1875	0.18	0.2275	0.16	0.2	0.135	0.1625
amiodarone%pemoline	0.22	0.1325	0.09	0.2025	0.1025	0.165	0.0925	0.09	0.1275	0.14	0.2	0.12
amiodarone%penicillamine	0.3075	0.1625	0.1475	0.2775	0.1275	0.1675	0.2425	0.2025	0.15	0.22	0.1775	0.14
amiodarone%perhexiline	0.185	0.2	0.1425	0.2075	0.1975	0.22	0.195	0.14	0.1325	0.1175	0.195	0.18
amiodarone%phenacetin	0.2375	0.135	0.16	0.1975	0.1425	0.1225	0.22	0.1475	0.1775	0.28	0.175	0.16
amiodarone%phenobarbital	0.1475	0.1775	0.1875	0.2025	0.145	0.145	0.23	0.1	0.16	0.235	0.1575	0.1575
amiodarone%phenylanthranilic acid	0.2175	0.2	0.15	0.3	0.135	0.175	0.3475	0.185	0.1575	0.3175	0.2025	0.1975
amiodarone%phenylbutazone	0.2875	0.17	0.155	0.195	0.145	0.1425	0.215	0.17	0.175	0.27	0.27	0.255
amiodarone%phenytoin	0.2075	0.17	0.1525	0.235	0.1825	0.165	0.2425	0.1375	0.1575	0.2075	0.18	0.18
amiodarone%promethazine	0.25	0.105	0.1425	0.205	0.1925	0.1775	0.2575	0.1525	0.155	0.275	0.1325	0.1525
amiodarone%propylthiouracil	0.1425	0.165	0.145	0.1875	0.1025	0.17	0.2775	0.09	0.15	0.3075	0.1075	0.1275
amiodarone%quinidine	0.205	0.1475	0.155	0.3125	0.2475	0.2625	0.225	0.2025	0.2025	0.2075	0.1825	0.2
amiodarone%ranitidine	0.1525	0.1425	0.15	0.1925	0.205	0.235	0.13	0.225	0.1575	0.23	0.19	0.1975
amiodarone%rifampicin	0.3525	0.165	0.1625	0.2875	0.2025	0.2125	0.2025	0.1675	0.195	0.275	0.1975	0.15
amiodarone%simvastatin	0.415	0.2375	0.16	0.425	0.1925	0.1625	0.3775	0.14	0.1725	0.3875	0.1575	0.175
amiodarone%sulfasalazine	0.3575	0.2075	0.19	0.2625	0.13	0.21	0.3025	0.1375	0.165	0.3175	0.1525	0.1475
amiodarone%sulindac	0.17	0.13	0.17	0.21	0.2175	0.1025	0.215	0.1675	0.145	0.26	0.1	0.18
amiodarone%sulpiride	0.1825	0.1475	0.135	0.1125	0.12	0.115	0.1725	0.13	0.1225	0.2025	0.1425	0.245
amiodarone%tacrine	0.225	0.1425	0.1375	0.1675	0.17	0.1425	0.215	0.0775	0.1325	0.235	0.12	0.13
amiodarone%tamoxifen	0.225	0.15	0.115	0.2775	0.1575	0.1675	0.1775	0.16	0.19	0.2225	0.1125	0.145
amiodarone%tannic acid	0.19	0.16	0.1575	0.1275	0.1625	0.0975	0.1375	0.1675	0.13	0.1725	0.115	0.165
amiodarone%terbinafine	0.3825	0.14	0.1575	0.3725	0.1025	0.145	0.3875	0.1275	0.1825	0.365	0.0875	0.1475
amiodarone%tetracycline	0.24	0.145	0.125	0.195	0.145	0.16	0.15	0.1825	0.12	0.235	0.135	0.155
amiodarone%theophylline	0.285	0.11	0.17	0.2875	0.1425	0.1075	0.22	0.155	0.1575	0.2975	0.1375	0.1925
amiodarone%thioacetamide	0.1275	0.1525	0.1375	0.1425	0.1875	0.1275	0.1925	0.15	0.1175	0.215	0.105	0.165
amiodarone%thioridazine	0.25	0.155	0.1825	0.1925	0.17	0.15	0.23	0.15	0.195	0.2675	0.1425	0.1725
amiodarone%ticlopidine	0.2325	0.18	0.1575	0.29	0.135	0.1375	0.255	0.145	0.17	0.25	0.18	0.1875
amiodarone%tiopronin	0.14	0.1425	0.13	0.1175	0.165	0.1275	0.135	0.13	0.1425	0.1925	0.185	0.1725
amiodarone%tolbutamide	0.2975	0.2025	0.1875	0.1675	0.1875	0.165	0.165	0.2	0.1875	0.1575	0.155	0.1175
amiodarone%triamterene	0.1475	0.1875	0.1375	0.21	0.185	0.1825	0.18	0.21	0.2675	0.18	0.1575	0.1875
amiodarone%triazolam	0.2475	0.2325	0.165	0.2075	0.1725	0.2	0.1625	0.15	0.1675	0.225	0.1625	0.185
amiodarone%trimethadione	0.2	0.185	0.1025	0.1775	0.1775	0.1125	0.2025	0.195	0.125	0.2275	0.195	0.1675
amiodarone%valproic acid	0.255	0.17	0.1825	0.2275	0.16	0.175	0.2	0.165	0.2075	0.29	0.155	0.2575
amiodarone%vitamin A	0.17	0.2075	0.17	0.1775	0.165	0.1775	0.2725	0.1275	0.1575	0.2025	0.12	0.1375
amitriptyline%aspirin	0.185	0.175	0.1325	0.2175	0.1625	0.215	0.24	0.0975	0.11	0.225	0.16	0.1725
amitriptyline%azathioprine	0.19	0.1975	0.1825	0.2925	0.1525	0.175	0.27	0.1275	0.14	0.305	0.1775	0.1575
amitriptyline%bendazac	0.1425	0.29	0.2125	0.2525	0.13	0.1825	0.2625	0.1325	0.175	0.33	0.125	0.155
amitriptyline%benzbromarone	0.1425	0.1975	0.1825	0.1925	0.155	0.1275	0.2725	0.15	0.1525	0.3025	0.1575	0.165
amitriptyline%benziodarone	0.17	0.135	0.1975	0.215	0.1775	0.165	0.23	0.115	0.14	0.295	0.1975	0.14
amitriptyline%bromobenzene	0.1075	0.225	0.1575	0.2075	0.2125	0.2175	0.265	0.185	0.115	0.27	0.23	0.2025
amitriptyline%bromoethylamine	0.18	0.1925	0.17	0.2	0.175	0.2225	0.2125	0.1425	0.1525	0.2925	0.1675	0.15
amitriptyline%bucetin	0.1375	0.165	0.11	0.225	0.1625	0.225	0.2375	0.08	0.115	0.3025	0.115	0.09
amitriptyline%caffeine	0.2125	0.14	0.1525	0.255	0.185	0.14	0.1675	0.1225	0.1375	0.1975	0.115	0.125
amitriptyline%captopril	0.2325	0.2875	0.215	0.3325	0.1625	0.1875	0.27	0.07	0.255	0.24	0.1525	0.1375
amitriptyline%carbamazepine	0.205	0.145	0.155	0.3125	0.165	0.2075	0.3575	0.125	0.14	0.405	0.14	0.1425
amitriptyline%carboplatin	0.115	0.095	0.1425	0.255	0.14	0.09	0.275	0.135	0.1675	0.255	0.1625	0.1875
amitriptyline%cephalothin	0.1575	0.2325	0.2575	0.13	0.1425	0.1	0.2025	0.0875	0.14	0.1225	0.1325	0.1225
amitriptyline%chloramphenicol	0.1725	0.17	0.23	0.2175	0.1725	0.14	0.2425	0.1575	0.1675	0.315	0.1575	0.155
amitriptyline%chlormadinone	0.195	0.1825	0.18	0.26	0.155	0.19	0.2075	0.1025	0.1975	0.18	0.15	0.1475
amitriptyline%chlormezanone	0.2125	0.3075	0.135	0.3625	0.16	0.2375	0.295	0.145	0.1975	0.36	0.13	0.145
amitriptyline%chlorpheniramine	0.2425	0.075	0.125	0.22	0.0825	0.115	0.2	0.1725	0.1475	0.29	0.12	0.1025
amitriptyline%chlorpropamide	0.255	0.1925	0.1825	0.3	0.16	0.18	0.28	0.135	0.105	0.3275	0.125	0.135
amitriptyline%cimetidine	0.14	0.2575	0.165	0.11	0.175	0.19	0.19	0.12	0.21	0.1475	0.12	0.15
amitriptyline%ciprofloxacin	0.2325	0.2875	0.275	0.0925	0.1425	0.1825	0.19	0.1575	0.2525	0.155	0.1525	0.1325
amitriptyline%cisplatin	0.2275	0.1225	0.25	0.245	0.1175	0.1175	0.2925	0.1225	0.1425	0.225	0.1025	0.155
amitriptyline%clofibrate	0.14	0.2675	0.1625	0.175	0.1575	0.0775	0.2025	0.1375	0.1075	0.245	0.175	0.1425
amitriptyline%clomipramine	0.24	0.115	0.1575	0.2575	0.1575	0.1825	0.195	0.1625	0.1875	0.27	0.1225	0.155
amitriptyline%colchicine	0.13	0.2675	0.185	0.1925	0.145	0.165	0.2025	0.1325	0.115	0.23	0.2025	0.1775
amitriptyline%coumarin	0.195	0.1175	0.15	0.2275	0.1625	0.1675	0.175	0.105	0.1275	0.285	0.135	0.08
amitriptyline%cyclophosphamide	0.1525	0.1125	0.215	0.25	0.1825	0.2175	0.13	0.095	0.16	0.2075	0.13	0.1075
amitriptyline%cyclosporine A	0.255	0.22	0.1925	0.2775	0.185	0.1825	0.3225	0.1825	0.175	0.25	0.1375	0.115
amitriptyline%danazol	0.2075	0.1525	0.1775	0.1975	0.1625	0.165	0.1725	0.085	0.1	0.23	0.1225	0.14
amitriptyline%dantrolene	0.26	0.2675	0.1975	0.24	0.2025	0.185	0.3075	0.145	0.1825	0.2875	0.155	0.1325
amitriptyline%diazepam	0.175	0.205	0.235	0.2625	0.16	0.1525	0.2625	0.135	0.235	0.2375	0.115	0.155
amitriptyline%diclofenac	0.13	0.1925	0.1275	0.13	0.155	0.14	0.195	0.0975	0.16	0.205	0.105	0.17
amitriptyline%diltiazem	0.2625	0.1125	0.175	0.3275	0.2275	0.15	0.3425	0.0725	0.175	0.3975	0.1625	0.18
amitriptyline%disopyramide	0.2525	0.135	0.1575	0.2225	0.135	0.13	0.2025	0.1025	0.1075	0.3	0.16	0.0725
amitriptyline%disulfiram	0.2525	0.2025	0.2175	0.265	0.1575	0.14	0.1925	0.095	0.1425	0.2725	0.1175	0.16
amitriptyline%doxorubicin	0.115	0.0975	0.1475	0.095	0.19	0.1025	0.155	0.12	0.1	0.225	0.1675	0.125
amitriptyline%enalapril	0.175	0.17	0.22	0.2675	0.1625	0.225	0.2575	0.105	0.2025	0.1975	0.095	0.1725
amitriptyline%erythromycin ethylsuccinate	0.2625	0.1175	0.1075	0.1675	0.2	0.1175	0.1925	0.11	0.1325	0.2425	0.1775	0.13
amitriptyline%ethambutol	0.1525	0.1975	0.15	0.175	0.14	0.115	0.235	0.11	0.11	0.19	0.105	0.1
amitriptyline%ethanol	0.2	0.23	0.1	0.175	0.19	0.16	0.1975	0.1	0.165	0.2225	0.1825	0.195
amitriptyline%ethinylestradiol	0.165	0.2175	0.16	0.2525	0.175	0.1575	0.2425	0.1325	0.1625	0.265	0.0975	0.1075
amitriptyline%ethionine	0.085	0.1525	0.14	0.1625	0.1525	0.1175	0.165	0.095	0.11	0.1975	0.1325	0.1175
amitriptyline%etoposide	0.22	0.1375	0.1625	0.13	0.135	0.185	0.185	0.18	0.215	0.22	0.1125	0.2075
amitriptyline%famotidine	0.2325	0.135	0.1825	0.1525	0.1825	0.1875	0.25	0.105	0.2475	0.1575	0.095	0.1575
amitriptyline%fenofibrate	0.105	0.2425	0.13	0.1525	0.175	0.135	0.2275	0.16	0.08	0.26	0.145	0.11
amitriptyline%fluphenazine	0.2475	0.2125	0.2025	0.23	0.175	0.26	0.22	0.1375	0.2025	0.2125	0.1925	0.2025
amitriptyline%flutamide	0.2225	0.2225	0.17	0.27	0.1575	0.16	0.2875	0.1825	0.1725	0.27	0.1225	0.1275
amitriptyline%furosemide	0.25	0.2575	0.225	0.195	0.1675	0.155	0.185	0.1225	0.1	0.23	0.1225	0.22
amitriptyline%gemfibrozil	0.125	0.15	0.15	0.2125	0.2025	0.135	0.32	0.1125	0.12	0.3525	0.14	0.155
amitriptyline%gentamicin	0.13	0.0925	0.1025	0.11	0.11	0.1175	0.13	0.1575	0.13	0.1375	0.1575	0.1625
amitriptyline%glibenclamide	0.2075	0.0925	0.2225	0.1675	0.1925	0.24	0.165	0.115	0.1475	0.1325	0.1975	0.185
amitriptyline%griseofulvin	0.155	0.2	0.16	0.26	0.17	0.22	0.255	0.0975	0.1475	0.1825	0.1725	0.1525
amitriptyline%haloperidol	0.3025	0.2225	0.1775	0.27	0.185	0.2525	0.2625	0.0875	0.2	0.2	0.2075	0.13
amitriptyline%hexachlorobenzene	0.16	0.205	0.1525	0.2725	0.1275	0.11	0.3125	0.1175	0.1525	0.3275	0.125	0.1525
amitriptyline%hydroxyzine	0.2075	0.175	0.12	0.3475	0.1425	0.185	0.35	0.1	0.17	0.465	0.145	0.1325
amitriptyline%ibuprofen	0.1525	0.1475	0.165	0.1925	0.12	0.1325	0.2625	0.1225	0.1825	0.205	0.1175	0.09
amitriptyline%imipramine	0.41	0.25	0.2	0.405	0.1525	0.2025	0.38	0.1	0.115	0.42	0.1275	0.2025
amitriptyline%iproniazid	0.2275	0.1775	0.2775	0.325	0.185	0.2025	0.26	0.1525	0.305	0.2075	0.195	0.1725
amitriptyline%isoniazid	0.09	0.155	0.12	0.16	0.18	0.1625	0.0875	0.07	0.1125	0.215	0.15	0.1325
amitriptyline%ketoconazole	0.1825	0.1475	0.1325	0.22	0.15	0.1325	0.1725	0.1	0.14	0.2825	0.1375	0.12
amitriptyline%labetalol	0.235	0.2125	0.225	0.24	0.16	0.12	0.2825	0.0975	0.205	0.2675	0.1175	0.1725
amitriptyline%lomustine	0.1125	0.2325	0.1225	0.215	0.2	0.115	0.2425	0.1525	0.18	0.2575	0.1175	0.11
amitriptyline%mefenamic acid	0.1425	0.0825	0.1475	0.23	0.155	0.18	0.215	0.065	0.1325	0.2075	0.145	0.175
amitriptyline%metformin	0.1	0.1675	0.11	0.15	0.1975	0.17	0.165	0.1	0.195	0.2575	0.225	0.1575
amitriptyline%methapyrilene	0.13	0.1325	0.17	0.1925	0.16	0.15	0.1975	0.1625	0.1475	0.225	0.1275	0.0925
amitriptyline%methimazole	0.1475	0.19	0.1675	0.26	0.1675	0.1725	0.2825	0.135	0.1975	0.3125	0.1225	0.1775
amitriptyline%methyldopa	0.27	0.14	0.2325	0.2025	0.26	0.1575	0.2525	0.0825	0.2175	0.1625	0.125	0.13
amitriptyline%methyltestosterone	0.1875	0.145	0.1475	0.2225	0.1175	0.1325	0.1775	0.0975	0.125	0.3325	0.1375	0.11
amitriptyline%mexiletine	0.1775	0.0925	0.1125	0.2825	0.1875	0.2025	0.185	0.1225	0.2275	0.27	0.125	0.1275
amitriptyline%moxisylyte	0.1425	0.17	0.155	0.1675	0.1825	0.1625	0.165	0.095	0.2425	0.185	0.16	0.115
amitriptyline%naphthyl isothiocyanate	0.095	0.255	0.195	0.205	0.1425	0.205	0.2075	0.12	0.1425	0.2675	0.1425	0.17
amitriptyline%nicotinic acid	0.185	0.1375	0.19	0.12	0.175	0.1575	0.195	0.1075	0.145	0.1525	0.1275	0.1375
amitriptyline%nifedipine	0.2575	0.1425	0.175	0.25	0.165	0.215	0.245	0.1075	0.13	0.3375	0.19	0.2025
amitriptyline%nimesulide	0.31	0.2125	0.18	0.355	0.1275	0.135	0.3275	0.145	0.135	0.37	0.1425	0.1875
amitriptyline%nitrofurantoin	0.105	0.24	0.1925	0.1275	0.1575	0.155	0.165	0.125	0.09	0.175	0.1925	0.17
amitriptyline%nitrofurazone	0.205	0.1525	0.19	0.26	0.1425	0.135	0.245	0.12	0.175	0.2825	0.1975	0.2
amitriptyline%omeprazole	0.2375	0.21	0.17	0.25	0.2275	0.145	0.245	0.0525	0.13	0.4225	0.1275	0.1525
amitriptyline%papaverine	0.17	0.275	0.1675	0.2525	0.1575	0.1475	0.1975	0.07	0.13	0.2875	0.1225	0.19
amitriptyline%pemoline	0.18	0.1825	0.13	0.2175	0.1375	0.21	0.1325	0.1375	0.1275	0.1525	0.145	0.16
amitriptyline%penicillamine	0.2575	0.2025	0.2275	0.3325	0.14	0.24	0.1975	0.0925	0.18	0.225	0.18	0.195
amitriptyline%perhexiline	0.19	0.085	0.15	0.1875	0.155	0.1475	0.1775	0.175	0.2025	0.155	0.175	0.2
amitriptyline%phenacetin	0.2875	0.2175	0.1725	0.2475	0.1175	0.1575	0.2675	0.09	0.1225	0.3575	0.185	0.215
amitriptyline%phenobarbital	0.1825	0.1525	0.1275	0.325	0.16	0.19	0.3375	0.1175	0.1775	0.37	0.205	0.1875
amitriptyline%phenylanthranilic acid	0.1275	0.255	0.1775	0.36	0.1675	0.2575	0.25	0.115	0.21	0.2775	0.1875	0.1975
amitriptyline%phenylbutazone	0.2	0.1325	0.1475	0.3175	0.19	0.1675	0.2675	0.1125	0.1575	0.325	0.145	0.145
amitriptyline%phenytoin	0.19	0.145	0.1425	0.295	0.1375	0.18	0.305	0.1275	0.21	0.245	0.135	0.13
amitriptyline%promethazine	0.255	0.175	0.1525	0.2425	0.2	0.185	0.3175	0.115	0.1275	0.375	0.155	0.155
amitriptyline%propylthiouracil	0.1425	0.175	0.1775	0.225	0.1075	0.2225	0.2675	0.135	0.22	0.2475	0.11	0.16
amitriptyline%quinidine	0.17	0.1125	0.195	0.2725	0.1575	0.2025	0.305	0.08	0.12	0.2775	0.195	0.155
amitriptyline%ranitidine	0.1275	0.165	0.24	0.185	0.1825	0.2125	0.13	0.115	0.155	0.28	0.155	0.1675
amitriptyline%rifampicin	0.1825	0.1425	0.2625	0.265	0.195	0.15	0.2525	0.09	0.1675	0.33	0.13	0.19
amitriptyline%simvastatin	0.23	0.1125	0.25	0.2375	0.1225	0.1125	0.255	0.14	0.17	0.295	0.14	0.155
amitriptyline%sulfasalazine	0.3175	0.1575	0.3	0.3175	0.2025	0.225	0.3325	0.1675	0.195	0.3325	0.0975	0.1325
amitriptyline%sulindac	0.1525	0.2425	0.1925	0.2425	0.195	0.2	0.265	0.1225	0.18	0.2225	0.0975	0.23
amitriptyline%sulpiride	0.165	0.12	0.085	0.13	0.1525	0.1525	0.1275	0.1425	0.24	0.2	0.1125	0.165
amitriptyline%tacrine	0.1675	0.0775	0.22	0.22	0.0925	0.0725	0.255	0.1575	0.17	0.2075	0.1275	0.1225
amitriptyline%tamoxifen	0.1625	0.1775	0.1575	0.3225	0.1775	0.1875	0.235	0.075	0.1	0.3025	0.11	0.16
amitriptyline%tannic acid	0.135	0.1675	0.1225	0.135	0.1325	0.155	0.1825	0.1	0.1925	0.2475	0.1775	0.1475
amitriptyline%terbinafine	0.1925	0.225	0.2025	0.335	0.195	0.17	0.35	0.16	0.1725	0.4075	0.1375	0.1375
amitriptyline%tetracycline	0.2175	0.1175	0.2	0.16	0.0875	0.0875	0.1925	0.0875	0.1875	0.2025	0.1425	0.185
amitriptyline%theophylline	0.2175	0.11	0.2475	0.255	0.1325	0.115	0.3025	0.115	0.1475	0.2825	0.12	0.17
amitriptyline%thioacetamide	0.1125	0.2525	0.17	0.17	0.115	0.0925	0.1725	0.12	0.1175	0.205	0.1175	0.1575
amitriptyline%thioridazine	0.2675	0.2575	0.2175	0.1825	0.14	0.1275	0.2575	0.13	0.1975	0.255	0.1375	0.1725
amitriptyline%ticlopidine	0.2075	0.2125	0.1825	0.3075	0.1775	0.125	0.285	0.1825	0.1775	0.385	0.22	0.17
amitriptyline%tiopronin	0.1325	0.185	0.175	0.1275	0.14	0.135	0.1575	0.11	0.1225	0.155	0.1325	0.125
amitriptyline%tolbutamide	0.195	0.18	0.2475	0.1925	0.15	0.145	0.205	0.095	0.1375	0.2875	0.1425	0.1525
amitriptyline%triamterene	0.11	0.215	0.1025	0.215	0.1975	0.195	0.1625	0.07	0.125	0.2175	0.1575	0.1425
amitriptyline%triazolam	0.2575	0.315	0.195	0.2175	0.2525	0.255	0.195	0.12	0.18	0.2375	0.11	0.2
amitriptyline%trimethadione	0.1775	0.225	0.12	0.205	0.0725	0.105	0.195	0.1125	0.1475	0.2725	0.15	0.0925
amitriptyline%valproic acid	0.15	0.2425	0.185	0.205	0.2125	0.18	0.175	0.12	0.11	0.225	0.12	0.115
amitriptyline%vitamin A	0.1025	0.1	0.12	0.225	0.14	0.1225	0.1975	0.1075	0.15	0.17	0.115	0.1375
aspirin%azathioprine	0.185	0.1625	0.1675	0.19	0.18	0.235	0.2075	0.1375	0.1475	0.16	0.1075	0.095
aspirin%bendazac	0.33	0.26	0.215	0.3725	0.205	0.1525	0.255	0.14	0.2	0.295	0.1675	0.14
aspirin%benzbromarone	0.41	0.1875	0.18	0.39	0.115	0.155	0.3875	0.195	0.275	0.37	0.215	0.195
aspirin%benziodarone	0.345	0.19	0.23	0.345	0.1825	0.22	0.36	0.1875	0.27	0.3075	0.1425	0.16
aspirin%bromobenzene	0.23	0.175	0.1725	0.2475	0.13	0.16	0.2425	0.1125	0.1825	0.195	0.2	0.2125
aspirin%bromoethylamine	0.2775	0.1925	0.235	0.205	0.215	0.255	0.1825	0.13	0.185	0.2375	0.1625	0.14
aspirin%bucetin	0.22	0.155	0.2225	0.2675	0.1425	0.115	0.2475	0.21	0.1875	0.24	0.1825	0.1775
aspirin%caffeine	0.1825	0.1575	0.1975	0.14	0.2175	0.23	0.1375	0.1625	0.13	0.14	0.1825	0.17
aspirin%captopril	0.245	0.1825	0.1875	0.24	0.2175	0.2125	0.2525	0.1875	0.1775	0.1825	0.1175	0.1375
aspirin%carbamazepine	0.295	0.205	0.24	0.1975	0.1675	0.105	0.24	0.1075	0.1725	0.2475	0.2225	0.135
aspirin%carboplatin	0.19	0.165	0.2275	0.2225	0.0775	0.1175	0.225	0.1875	0.1725	0.1375	0.1525	0.1725
aspirin%cephalothin	0.1675	0.1775	0.145	0.1325	0.15	0.18	0.165	0.145	0.235	0.1	0.21	0.1725
aspirin%chloramphenicol	0.3575	0.14	0.175	0.29	0.1575	0.11	0.3625	0.1625	0.2	0.275	0.175	0.145
aspirin%chlormadinone	0.19	0.14	0.1875	0.1575	0.175	0.25	0.1475	0.1575	0.13	0.165	0.225	0.1375
aspirin%chlormezanone	0.32	0.2125	0.165	0.29	0.135	0.1675	0.215	0.1875	0.1975	0.165	0.1275	0.1325
aspirin%chlorpheniramine	0.1125	0.16	0.21	0.1675	0.1775	0.1975	0.1825	0.18	0.175	0.135	0.175	0.145
aspirin%chlorpropamide	0.16	0.1625	0.14	0.2375	0.155	0.1825	0.265	0.16	0.2225	0.1925	0.11	0.1225
aspirin%cimetidine	0.1275	0.16	0.1525	0.1	0.1525	0.2625	0.1375	0.175	0.15	0.1425	0.205	0.18
aspirin%ciprofloxacin	0.16	0.21	0.18	0.12	0.1325	0.1725	0.1375	0.1125	0.1225	0.1875	0.2075	0.165
aspirin%cisplatin	0.1775	0.1375	0.1775	0.17	0.245	0.1425	0.23	0.15	0.13	0.1	0.1175	0.145
aspirin%clofibrate	0.3925	0.1925	0.2225	0.4025	0.2275	0.2075	0.415	0.1875	0.28	0.345	0.2275	0.2025
aspirin%clomipramine	0.19	0.0725	0.105	0.195	0.1875	0.195	0.1475	0.1025	0.11	0.1225	0.1125	0.1575
aspirin%colchicine	0.2	0.1375	0.2	0.23	0.23	0.2125	0.2275	0.1	0.1175	0.145	0.1125	0.1725
aspirin%coumarin	0.2125	0.1175	0.185	0.1825	0.2175	0.1725	0.215	0.08	0.1175	0.135	0.12	0.0875
aspirin%cyclophosphamide	0.1425	0.1025	0.1025	0.22	0.17	0.1775	0.1875	0.1525	0.16	0.13	0.205	0.15
aspirin%cyclosporine A	0.1675	0.1325	0.16	0.195	0.1625	0.2175	0.1875	0.15	0.165	0.135	0.225	0.15
aspirin%danazol	0.2225	0.125	0.1725	0.2525	0.1375	0.23	0.2	0.155	0.1775	0.1375	0.1875	0.1175
aspirin%dantrolene	0.2175	0.1575	0.12	0.2525	0.165	0.165	0.22	0.165	0.17	0.1725	0.16	0.1475
aspirin%diazepam	0.235	0.1925	0.1875	0.26	0.205	0.1525	0.3025	0.1675	0.1925	0.1375	0.1825	0.1425
aspirin%diclofenac	0.185	0.1075	0.135	0.1175	0.135	0.2325	0.105	0.125	0.1125	0.1375	0.1525	0.13
aspirin%diltiazem	0.19	0.1475	0.17	0.235	0.1325	0.115	0.225	0.2025	0.1825	0.19	0.1475	0.18
aspirin%disopyramide	0.295	0.225	0.12	0.19	0.16	0.2525	0.165	0.175	0.1575	0.255	0.1275	0.0425
aspirin%disulfiram	0.2175	0.2125	0.18	0.235	0.19	0.2175	0.2525	0.1775	0.1675	0.1475	0.1525	0.1325
aspirin%doxorubicin	0.1125	0.19	0.1775	0.105	0.125	0.1175	0.1375	0.135	0.185	0.12	0.1275	0.1075
aspirin%enalapril	0.235	0.1375	0.17	0.195	0.205	0.245	0.2	0.2125	0.21	0.25	0.1775	0.2025
aspirin%erythromycin ethylsuccinate	0.1625	0.1525	0.1125	0.1275	0.16	0.1225	0.2	0.155	0.1675	0.09	0.1175	0.1475
aspirin%ethambutol	0.2125	0.1675	0.1775	0.1725	0.1775	0.195	0.2	0.1975	0.1325	0.1275	0.15	0.1175
aspirin%ethanol	0.17	0.2025	0.16	0.205	0.125	0.15	0.1925	0.145	0.13	0.2675	0.1275	0.2
aspirin%ethinylestradiol	0.215	0.19	0.1525	0.165	0.205	0.15	0.1725	0.1	0.095	0.1325	0.125	0.1225
aspirin%ethionine	0.1375	0.1275	0.0925	0.1975	0.18	0.1025	0.1925	0.15	0.145	0.15	0.1275	0.0875
aspirin%etoposide	0.145	0.18	0.1325	0.1125	0.1875	0.245	0.175	0.225	0.135	0.1075	0.175	0.1375
aspirin%famotidine	0.08	0.185	0.18	0.17	0.18	0.1775	0.155	0.2075	0.16	0.0975	0.14	0.15
aspirin%fenofibrate	0.3925	0.17	0.14	0.3525	0.1275	0.155	0.3625	0.2075	0.1675	0.3575	0.1675	0.15
aspirin%fluphenazine	0.225	0.13	0.1775	0.1725	0.195	0.2325	0.185	0.1775	0.1625	0.1025	0.1575	0.1175
aspirin%flutamide	0.3075	0.165	0.1525	0.2575	0.1825	0.13	0.24	0.1725	0.1275	0.225	0.1625	0.15
aspirin%furosemide	0.2	0.1975	0.1525	0.1425	0.155	0.2875	0.245	0.2275	0.225	0.26	0.1725	0.1775
aspirin%gemfibrozil	0.36	0.19	0.1475	0.3425	0.125	0.1175	0.385	0.26	0.1975	0.325	0.1075	0.1475
aspirin%gentamicin	0.0875	0.0775	0.095	0.145	0.085	0.16	0.185	0.175	0.2325	0.0675	0.125	0.085
aspirin%glibenclamide	0.145	0.14	0.1675	0.1575	0.1875	0.115	0.1225	0.0825	0.1325	0.115	0.165	0.1425
aspirin%griseofulvin	0.26	0.2325	0.2275	0.1525	0.185	0.265	0.16	0.26	0.19	0.155	0.22	0.1575
aspirin%haloperidol	0.1925	0.125	0.1075	0.195	0.27	0.27	0.1875	0.1925	0.175	0.18	0.1975	0.1075
aspirin%hexachlorobenzene	0.1775	0.15	0.1625	0.235	0.14	0.1275	0.24	0.15	0.1075	0.15	0.1125	0.11
aspirin%hydroxyzine	0.205	0.235	0.19	0.225	0.19	0.2	0.265	0.1675	0.1725	0.195	0.215	0.15
aspirin%ibuprofen	0.2275	0.135	0.22	0.1975	0.1575	0.2025	0.205	0.1425	0.165	0.14	0.12	0.0975
aspirin%imipramine	0.22	0.2	0.155	0.1725	0.1875	0.155	0.245	0.13	0.165	0.1775	0.115	0.1525
aspirin%iproniazid	0.2125	0.145	0.22	0.205	0.1225	0.1975	0.195	0.1275	0.1075	0.115	0.135	0.1575
aspirin%isoniazid	0.135	0.215	0.1475	0.2	0.1075	0.1575	0.1575	0.1175	0.23	0.19	0.14	0.19
aspirin%ketoconazole	0.2275	0.145	0.225	0.2125	0.2125	0.17	0.2025	0.1925	0.175	0.15	0.1225	0.135
aspirin%labetalol	0.1725	0.13	0.145	0.195	0.1175	0.19	0.2	0.1225	0.1625	0.1375	0.1025	0.1275
aspirin%lomustine	0.1375	0.19	0.21	0.17	0.2475	0.11	0.1825	0.11	0.125	0.115	0.1	0.1075
aspirin%mefenamic acid	0.205	0.145	0.15	0.185	0.1675	0.115	0.185	0.15	0.145	0.135	0.185	0.0975
aspirin%metformin	0.1275	0.1475	0.105	0.1625	0.13	0.155	0.185	0.1525	0.165	0.2425	0.1725	0.1425
aspirin%methapyrilene	0.2425	0.1075	0.18	0.19	0.26	0.14	0.1875	0.1175	0.1675	0.1175	0.1725	0.1175
aspirin%methimazole	0.26	0.165	0.185	0.205	0.26	0.2525	0.245	0.22	0.22	0.12	0.155	0.065
aspirin%methyldopa	0.1675	0.1475	0.1175	0.155	0.21	0.145	0.18	0.165	0.16	0.1375	0.14	0.1575
aspirin%methyltestosterone	0.245	0.1775	0.155	0.2075	0.1425	0.1725	0.2325	0.15	0.1725	0.2125	0.215	0.15
aspirin%mexiletine	0.2175	0.1725	0.2075	0.2075	0.165	0.2875	0.17	0.18	0.215	0.235	0.1525	0.16
aspirin%moxisylyte	0.2075	0.17	0.1975	0.1525	0.2325	0.165	0.19	0.165	0.1625	0.1025	0.145	0.13
aspirin%naphthyl isothiocyanate	0.1425	0.205	0.145	0.1725	0.2025	0.17	0.18	0.175	0.13	0.1325	0.1425	0.1975
aspirin%nicotinic acid	0.2025	0.14	0.1975	0.1725	0.155	0.195	0.19	0.175	0.15	0.1675	0.1425	0.1725
aspirin%nifedipine	0.28	0.225	0.2425	0.225	0.2225	0.22	0.175	0.1775	0.1575	0.225	0.1375	0.165
aspirin%nimesulide	0.235	0.145	0.135	0.24	0.115	0.1025	0.22	0.115	0.1625	0.17	0.14	0.1525
aspirin%nitrofurantoin	0.1475	0.205	0.1825	0.1325	0.125	0.2675	0.2475	0.165	0.2025	0.155	0.2325	0.18
aspirin%nitrofurazone	0.26	0.1975	0.19	0.2175	0.15	0.15	0.2725	0.1825	0.1675	0.24	0.0975	0.1525
aspirin%omeprazole	0.29	0.1625	0.1775	0.24	0.19	0.1175	0.24	0.1625	0.195	0.17	0.18	0.125
aspirin%papaverine	0.225	0.19	0.1775	0.2275	0.2175	0.15	0.2175	0.13	0.1475	0.1925	0.115	0.1475
aspirin%pemoline	0.1925	0.165	0.105	0.15	0.2	0.22	0.0975	0.1925	0.1025	0.1375	0.1475	0.1125
aspirin%penicillamine	0.205	0.1425	0.145	0.2225	0.1525	0.1275	0.2275	0.135	0.155	0.1525	0.16	0.135
aspirin%perhexiline	0.215	0.175	0.1975	0.1825	0.195	0.3025	0.1625	0.185	0.16	0.135	0.2125	0.2075
aspirin%phenacetin	0.2875	0.1775	0.1425	0.27	0.15	0.125	0.29	0.15	0.1675	0.255	0.215	0.1825
aspirin%phenobarbital	0.2025	0.1725	0.1575	0.2025	0.1825	0.3075	0.2325	0.1775	0.1425	0.1625	0.1425	0.1525
aspirin%phenylanthranilic acid	0.22	0.2125	0.17	0.24	0.1875	0.1425	0.2425	0.1175	0.15	0.175	0.175	0.1325
aspirin%phenylbutazone	0.225	0.15	0.1975	0.2275	0.16	0.195	0.1975	0.1325	0.1775	0.175	0.2025	0.2
aspirin%phenytoin	0.2325	0.16	0.1625	0.25	0.2125	0.2125	0.19	0.11	0.185	0.155	0.1275	0.1375
aspirin%promethazine	0.27	0.16	0.17	0.21	0.24	0.25	0.2875	0.1675	0.1725	0.215	0.115	0.1225
aspirin%propylthiouracil	0.135	0.1625	0.2225	0.2275	0.23	0.1525	0.25	0.1675	0.2025	0.105	0.075	0.085
aspirin%quinidine	0.1925	0.115	0.1975	0.1575	0.2575	0.235	0.21	0.14	0.2025	0.13	0.145	0.1575
aspirin%ranitidine	0.1725	0.1325	0.1475	0.1475	0.1375	0.1825	0.175	0.175	0.1575	0.16	0.18	0.1975
aspirin%rifampicin	0.28	0.115	0.145	0.1825	0.23	0.155	0.2575	0.1525	0.2025	0.2175	0.125	0.1175
aspirin%simvastatin	0.365	0.155	0.2275	0.4	0.16	0.2125	0.3175	0.1875	0.185	0.31	0.1625	0.1325
aspirin%sulfasalazine	0.27	0.16	0.185	0.2675	0.09	0.135	0.28	0.14	0.14	0.1975	0.1225	0.1425
aspirin%sulindac	0.1725	0.155	0.1475	0.17	0.125	0.21	0.2075	0.18	0.225	0.16	0.13	0.185
aspirin%sulpiride	0.09	0.175	0.1375	0.1275	0.1425	0.2925	0.1175	0.1225	0.1	0.1625	0.1625	0.1275
aspirin%tacrine	0.175	0.1525	0.17	0.15	0.17	0.2025	0.125	0.1	0.11	0.1	0.14	0.095
aspirin%tamoxifen	0.2075	0.2025	0.1875	0.225	0.1025	0.14	0.27	0.2125	0.215	0.155	0.1525	0.1075
aspirin%tannic acid	0.205	0.12	0.23	0.1425	0.14	0.1475	0.23	0.1675	0.1275	0.1925	0.1825	0.1825
aspirin%terbinafine	0.36	0.16	0.2275	0.3325	0.13	0.185	0.385	0.23	0.18	0.33	0.1275	0.1525
aspirin%tetracycline	0.18	0.1425	0.14	0.1625	0.225	0.1775	0.13	0.2025	0.135	0.1725	0.21	0.1825
aspirin%theophylline	0.215	0.205	0.205	0.245	0.205	0.175	0.1775	0.1625	0.175	0.135	0.0975	0.155
aspirin%thioacetamide	0.205	0.2175	0.1175	0.19	0.21	0.0925	0.175	0.155	0.1075	0.1175	0.1325	0.09
aspirin%thioridazine	0.185	0.175	0.1425	0.205	0.155	0.1125	0.2225	0.235	0.2075	0.1525	0.155	0.135
aspirin%ticlopidine	0.355	0.1275	0.1875	0.2875	0.2025	0.135	0.215	0.1375	0.19	0.2175	0.16	0.115
aspirin%tiopronin	0.205	0.1825	0.1675	0.1225	0.135	0.1175	0.1725	0.14	0.155	0.1675	0.205	0.185
aspirin%tolbutamide	0.24	0.2025	0.15	0.195	0.125	0.2075	0.22	0.2475	0.2125	0.13	0.18	0.195
aspirin%triamterene	0.185	0.205	0.13	0.165	0.245	0.195	0.2425	0.2575	0.235	0.1275	0.165	0.145
aspirin%triazolam	0.265	0.225	0.1725	0.16	0.1725	0.17	0.1275	0.155	0.145	0.195	0.2125	0.16
aspirin%trimethadione	0.235	0.2125	0.1075	0.2025	0.1	0.145	0.2175	0.1375	0.165	0.1325	0.165	0.115
aspirin%valproic acid	0.26	0.1975	0.16	0.2575	0.1225	0.11	0.31	0.2525	0.205	0.24	0.1575	0.155
aspirin%vitamin A	0.1775	0.14	0.2125	0.175	0.2075	0.2375	0.18	0.175	0.16	0.0975	0.1575	0.1025
azathioprine%bendazac	0.18	0.195	0.1575	0.1875	0.155	0.1025	0.18	0.2125	0.1575	0.2325	0.1875	0.185
azathioprine%benzbromarone	0.195	0.2075	0.0925	0.2125	0.1675	0.15	0.255	0.21	0.155	0.2225	0.1025	0.185
azathioprine%benziodarone	0.2	0.195	0.1725	0.195	0.17	0.2025	0.2075	0.1925	0.1675	0.25	0.1875	0.215
azathioprine%bromobenzene	0.1675	0.14	0.145	0.1575	0.1075	0.095	0.2125	0.145	0.1425	0.195	0.2325	0.1625
azathioprine%bromoethylamine	0.2825	0.205	0.2075	0.2375	0.215	0.1675	0.1825	0.18	0.165	0.24	0.1475	0.2075
azathioprine%bucetin	0.175	0.1325	0.145	0.18	0.175	0.17	0.21	0.15	0.11	0.21	0.1775	0.1525
azathioprine%caffeine	0.27	0.1725	0.1775	0.25	0.1625	0.2575	0.16	0.18	0.1775	0.1975	0.125	0.175
azathioprine%captopril	0.2175	0.2125	0.23	0.2275	0.2275	0.19	0.26	0.135	0.17	0.2075	0.1225	0.1325
azathioprine%carbamazepine	0.2325	0.26	0.1675	0.225	0.2025	0.145	0.2625	0.19	0.2525	0.25	0.14	0.1825
azathioprine%carboplatin	0.2725	0.17	0.235	0.265	0.165	0.12	0.245	0.15	0.19	0.2625	0.2275	0.1425
azathioprine%cephalothin	0.285	0.19	0.245	0.145	0.13	0.195	0.1875	0.18	0.2025	0.155	0.1125	0.1875
azathioprine%chloramphenicol	0.195	0.2	0.175	0.175	0.1725	0.1075	0.18	0.1625	0.135	0.225	0.15	0.215
azathioprine%chlormadinone	0.1475	0.125	0.1275	0.21	0.1875	0.1825	0.17	0.1325	0.14	0.1425	0.145	0.125
azathioprine%chlormezanone	0.1675	0.2025	0.1425	0.2375	0.2125	0.19	0.2275	0.17	0.1625	0.2375	0.1425	0.1425
azathioprine%chlorpheniramine	0.1525	0.1375	0.18	0.1975	0.225	0.145	0.1775	0.145	0.12	0.2875	0.1575	0.1725
azathioprine%chlorpropamide	0.2175	0.195	0.1975	0.2425	0.2025	0.1825	0.205	0.125	0.1125	0.1975	0.185	0.18
azathioprine%cimetidine	0.165	0.2075	0.1625	0.14	0.1875	0.2625	0.145	0.165	0.145	0.11	0.1675	0.1675
azathioprine%ciprofloxacin	0.2125	0.205	0.18	0.1275	0.1475	0.1675	0.1825	0.16	0.15	0.1325	0.1375	0.155
azathioprine%cisplatin	0.205	0.145	0.185	0.2375	0.1475	0.1775	0.27	0.1725	0.2125	0.2025	0.17	0.19
azathioprine%clofibrate	0.165	0.2075	0.145	0.205	0.165	0.18	0.19	0.1425	0.155	0.195	0.115	0.1525
azathioprine%clomipramine	0.19	0.055	0.095	0.18	0.1825	0.155	0.165	0.1275	0.115	0.24	0.15	0.12
azathioprine%colchicine	0.165	0.19	0.155	0.23	0.0975	0.1625	0.2275	0.0975	0.0875	0.1975	0.1625	0.155
azathioprine%coumarin	0.1875	0.1425	0.1	0.2425	0.255	0.1575	0.23	0.1675	0.155	0.2725	0.195	0.105
azathioprine%cyclophosphamide	0.195	0.1025	0.125	0.2525	0.135	0.205	0.18	0.175	0.1425	0.215	0.15	0.135
azathioprine%cyclosporine A	0.175	0.1875	0.17	0.165	0.1825	0.1625	0.2675	0.1875	0.2125	0.1875	0.205	0.1975
azathioprine%danazol	0.245	0.16	0.1625	0.17	0.1275	0.14	0.18	0.2025	0.16	0.2325	0.1575	0.1425
azathioprine%dantrolene	0.1875	0.18	0.165	0.21	0.16	0.105	0.2475	0.18	0.13	0.23	0.175	0.1725
azathioprine%diazepam	0.1775	0.16	0.1325	0.2325	0.1775	0.17	0.24	0.1725	0.205	0.2175	0.1725	0.19
azathioprine%diclofenac	0.13	0.155	0.0875	0.1	0.1575	0.15	0.11	0.1725	0.1725	0.2375	0.17	0.165
azathioprine%diltiazem	0.185	0.13	0.1675	0.23	0.16	0.12	0.295	0.1925	0.2075	0.27	0.1325	0.1675
azathioprine%disopyramide	0.2575	0.1125	0.1975	0.205	0.2	0.24	0.1675	0.1725	0.1825	0.24	0.175	0.08
azathioprine%disulfiram	0.2575	0.2275	0.2075	0.26	0.18	0.195	0.22	0.195	0.205	0.2625	0.165	0.185
azathioprine%doxorubicin	0.115	0.14	0.225	0.0925	0.085	0.0925	0.23	0.1625	0.17	0.2625	0.2575	0.1825
azathioprine%enalapril	0.21	0.1675	0.175	0.1725	0.215	0.17	0.19	0.2225	0.12	0.13	0.0875	0.0975
azathioprine%erythromycin ethylsuccinate	0.2775	0.1275	0.1225	0.1375	0.1325	0.16	0.14	0.165	0.1475	0.2425	0.195	0.17
azathioprine%ethambutol	0.2	0.2275	0.13	0.135	0.28	0.1475	0.2975	0.155	0.095	0.1775	0.12	0.1325
azathioprine%ethanol	0.135	0.1425	0.1575	0.165	0.165	0.1325	0.165	0.115	0.135	0.155	0.2	0.1325
azathioprine%ethinylestradiol	0.12	0.1525	0.095	0.14	0.1825	0.13	0.2575	0.15	0.125	0.185	0.1075	0.115
azathioprine%ethionine	0.1025	0.14	0.115	0.1225	0.165	0.12	0.175	0.115	0.09	0.1875	0.14	0.1525
azathioprine%etoposide	0.165	0.1275	0.13	0.11	0.1475	0.24	0.155	0.14	0.1575	0.2025	0.1825	0.14
azathioprine%famotidine	0.14	0.1325	0.1525	0.135	0.15	0.1825	0.16	0.1875	0.1325	0.135	0.1575	0.11
azathioprine%fenofibrate	0.14	0.2225	0.1	0.1525	0.1925	0.13	0.23	0.125	0.0975	0.24	0.17	0.1625
azathioprine%fluphenazine	0.1825	0.19	0.185	0.1475	0.1675	0.155	0.18	0.1475	0.1875	0.135	0.14	0.1325
azathioprine%flutamide	0.1575	0.1275	0.1	0.17	0.15	0.0975	0.2475	0.1325	0.115	0.225	0.18	0.15
azathioprine%furosemide	0.1575	0.18	0.1775	0.205	0.18	0.2075	0.1875	0.1425	0.115	0.2025	0.135	0.115
azathioprine%gemfibrozil	0.1725	0.1425	0.0875	0.1525	0.12	0.1	0.2725	0.19	0.14	0.27	0.125	0.1775
azathioprine%gentamicin	0.1325	0.085	0.0925	0.1425	0.1075	0.1275	0.1425	0.175	0.14	0.165	0.15	0.175
azathioprine%glibenclamide	0.1925	0.195	0.18	0.135	0.1425	0.1675	0.145	0.2025	0.1975	0.125	0.175	0.2
azathioprine%griseofulvin	0.1625	0.16	0.1625	0.205	0.2	0.2725	0.21	0.1625	0.18	0.1875	0.1925	0.1725
azathioprine%haloperidol	0.1825	0.115	0.1375	0.16	0.215	0.1625	0.1725	0.125	0.1375	0.1625	0.1325	0.165
azathioprine%hexachlorobenzene	0.125	0.165	0.16	0.215	0.185	0.14	0.255	0.1675	0.155	0.255	0.175	0.16
azathioprine%hydroxyzine	0.185	0.135	0.2175	0.2125	0.2325	0.22	0.2375	0.1425	0.115	0.3025	0.195	0.2325
azathioprine%ibuprofen	0.21	0.1725	0.2075	0.1975	0.15	0.225	0.295	0.1575	0.1475	0.2025	0.0975	0.1075
azathioprine%imipramine	0.2325	0.1475	0.1725	0.23	0.135	0.165	0.2525	0.215	0.1225	0.3025	0.1	0.135
azathioprine%iproniazid	0.205	0.19	0.19	0.225	0.1975	0.1875	0.225	0.1675	0.1925	0.1925	0.2525	0.1725
azathioprine%isoniazid	0.1525	0.175	0.11	0.175	0.2	0.155	0.065	0.1925	0.1575	0.185	0.1525	0.1125
azathioprine%ketoconazole	0.1875	0.2	0.15	0.16	0.19	0.1325	0.1875	0.1475	0.1525	0.265	0.1775	0.1675
azathioprine%labetalol	0.235	0.1875	0.18	0.19	0.1575	0.1875	0.2225	0.1925	0.1875	0.1925	0.1675	0.1325
azathioprine%lomustine	0.2075	0.175	0.1575	0.18	0.1125	0.13	0.2775	0.1775	0.215	0.2525	0.1525	0.215
azathioprine%mefenamic acid	0.2	0.155	0.185	0.1325	0.1725	0.1125	0.2125	0.16	0.1475	0.2225	0.1875	0.1875
azathioprine%metformin	0.115	0.1775	0.1375	0.135	0.1425	0.1475	0.1425	0.095	0.095	0.185	0.12	0.155
azathioprine%methapyrilene	0.1225	0.13	0.165	0.1575	0.135	0.1125	0.3	0.1975	0.1525	0.2225	0.16	0.1475
azathioprine%methimazole	0.215	0.1725	0.1275	0.2375	0.2125	0.245	0.28	0.16	0.205	0.2725	0.1575	0.215
azathioprine%methyldopa	0.1975	0.145	0.16	0.16	0.1475	0.1525	0.2075	0.16	0.1825	0.1675	0.155	0.145
azathioprine%methyltestosterone	0.12	0.1525	0.1	0.2	0.1025	0.1375	0.2125	0.1475	0.0825	0.23	0.1225	0.14
azathioprine%mexiletine	0.175	0.135	0.2025	0.255	0.245	0.2325	0.165	0.135	0.1325	0.1825	0.21	0.1975
azathioprine%moxisylyte	0.245	0.165	0.2025	0.165	0.1375	0.14	0.1425	0.18	0.1375	0.16	0.155	0.1475
azathioprine%naphthyl isothiocyanate	0.1175	0.155	0.155	0.205	0.2325	0.14	0.2675	0.1325	0.1425	0.205	0.1525	0.16
azathioprine%nicotinic acid	0.2175	0.2075	0.2375	0.125	0.1125	0.195	0.2125	0.22	0.1575	0.1575	0.1925	0.18
azathioprine%nifedipine	0.2125	0.2125	0.155	0.19	0.145	0.175	0.1725	0.15	0.095	0.19	0.1725	0.14
azathioprine%nimesulide	0.235	0.165	0.15	0.2325	0.2325	0.1875	0.225	0.18	0.15	0.2425	0.13	0.1525
azathioprine%nitrofurantoin	0.1325	0.2025	0.1425	0.1425	0.1	0.2025	0.165	0.2075	0.165	0.1125	0.0975	0.105
azathioprine%nitrofurazone	0.19	0.1175	0.125	0.1925	0.165	0.13	0.2175	0.135	0.1175	0.19	0.195	0.165
azathioprine%omeprazole	0.21	0.1825	0.185	0.165	0.2075	0.1025	0.235	0.17	0.2175	0.2825	0.165	0.2225
azathioprine%papaverine	0.18	0.2175	0.17	0.2325	0.23	0.105	0.2175	0.225	0.1825	0.2375	0.125	0.165
azathioprine%pemoline	0.1925	0.145	0.12	0.245	0.1225	0.225	0.0825	0.125	0.1125	0.175	0.1675	0.1825
azathioprine%penicillamine	0.185	0.2175	0.1775	0.22	0.1825	0.14	0.235	0.1325	0.1625	0.2025	0.15	0.1
azathioprine%perhexiline	0.235	0.18	0.2275	0.1725	0.1275	0.255	0.1875	0.165	0.185	0.225	0.165	0.2025
azathioprine%phenacetin	0.215	0.2025	0.1775	0.1775	0.23	0.125	0.23	0.2025	0.165	0.2525	0.19	0.1975
azathioprine%phenobarbital	0.1375	0.165	0.165	0.26	0.18	0.26	0.245	0.185	0.1575	0.2775	0.2325	0.205
azathioprine%phenylanthranilic acid	0.1475	0.165	0.115	0.2375	0.1625	0.145	0.4175	0.195	0.16	0.2725	0.1725	0.1825
azathioprine%phenylbutazone	0.2175	0.215	0.155	0.255	0.1925	0.19	0.2325	0.205	0.1975	0.255	0.1525	0.1625
azathioprine%phenytoin	0.1425	0.1525	0.19	0.2125	0.1075	0.175	0.2275	0.145	0.1925	0.245	0.1475	0.2425
azathioprine%promethazine	0.1825	0.1675	0.1925	0.1475	0.1425	0.1875	0.2675	0.225	0.1775	0.2275	0.1775	0.18
azathioprine%propylthiouracil	0.18	0.17	0.1475	0.23	0.29	0.19	0.24	0.175	0.21	0.2075	0.12	0.195
azathioprine%quinidine	0.22	0.1675	0.195	0.225	0.1875	0.1875	0.185	0.23	0.1575	0.225	0.18	0.185
azathioprine%ranitidine	0.13	0.15	0.135	0.155	0.205	0.1825	0.16	0.205	0.15	0.2125	0.2225	0.12
azathioprine%rifampicin	0.295	0.2425	0.23	0.18	0.15	0.215	0.1875	0.1975	0.1475	0.3225	0.195	0.18
azathioprine%simvastatin	0.21	0.21	0.21	0.2025	0.2025	0.1875	0.2725	0.185	0.1125	0.245	0.1375	0.2475
azathioprine%sulfasalazine	0.285	0.18	0.21	0.18	0.13	0.14	0.26	0.1675	0.1475	0.225	0.1525	0.1575
azathioprine%sulindac	0.135	0.17	0.1675	0.19	0.1575	0.1325	0.2375	0.195	0.16	0.2425	0.17	0.1575
azathioprine%sulpiride	0.1775	0.14	0.1375	0.12	0.1425	0.1325	0.1675	0.1675	0.1975	0.13	0.145	0.13
azathioprine%tacrine	0.24	0.14	0.19	0.235	0.2325	0.2075	0.215	0.1625	0.1425	0.1925	0.195	0.18
azathioprine%tamoxifen	0.135	0.1325	0.1325	0.2	0.2075	0.135	0.195	0.16	0.1125	0.1725	0.12	0.18
azathioprine%tannic acid	0.2	0.205	0.17	0.1225	0.1525	0.1075	0.1375	0.1475	0.1175	0.21	0.125	0.1475
azathioprine%terbinafine	0.18	0.1225	0.1125	0.2075	0.17	0.1675	0.235	0.1675	0.135	0.2475	0.1225	0.1825
azathioprine%tetracycline	0.2025	0.185	0.1375	0.1475	0.1925	0.175	0.13	0.18	0.16	0.1625	0.175	0.1225
azathioprine%theophylline	0.225	0.1625	0.2	0.2075	0.125	0.13	0.2025	0.2425	0.155	0.2175	0.165	0.1775
azathioprine%thioacetamide	0.085	0.1625	0.0675	0.1275	0.1825	0.095	0.265	0.1075	0.1	0.2	0.145	0.1425
azathioprine%thioridazine	0.1975	0.1325	0.1775	0.1175	0.1	0.0925	0.1875	0.1525	0.14	0.1925	0.1525	0.155
azathioprine%ticlopidine	0.19	0.1925	0.105	0.22	0.13	0.135	0.265	0.145	0.17	0.28	0.1775	0.205
azathioprine%tiopronin	0.16	0.195	0.125	0.0775	0.165	0.17	0.15	0.1725	0.1925	0.1875	0.1475	0.1475
azathioprine%tolbutamide	0.1925	0.1325	0.195	0.1575	0.165	0.1675	0.185	0.195	0.1225	0.18	0.1075	0.1075
azathioprine%triamterene	0.1475	0.14	0.1675	0.1325	0.1325	0.14	0.2025	0.1675	0.1275	0.1925	0.155	0.13
azathioprine%triazolam	0.1925	0.1925	0.1575	0.1825	0.1275	0.1425	0.15	0.16	0.1675	0.16	0.12	0.1175
azathioprine%trimethadione	0.1675	0.1725	0.13	0.1775	0.1175	0.11	0.2275	0.18	0.1925	0.2725	0.21	0.185
azathioprine%valproic acid	0.17	0.14	0.14	0.19	0.1775	0.155	0.185	0.145	0.1425	0.2125	0.125	0.2125
azathioprine%vitamin A	0.0875	0.1375	0.1775	0.145	0.255	0.2275	0.2425	0.215	0.145	0.18	0.11	0.1375
bendazac%benzbromarone	0.405	0.1925	0.2925	0.3975	0.185	0.2	0.27	0.235	0.2025	0.375	0.1525	0.2075
bendazac%benziodarone	0.385	0.1925	0.3175	0.4375	0.1225	0.175	0.3275	0.1925	0.235	0.4225	0.1375	0.2175
bendazac%bromobenzene	0.3525	0.165	0.21	0.2975	0.165	0.1875	0.24	0.15	0.1925	0.27	0.165	0.2025
bendazac%bromoethylamine	0.2275	0.1825	0.1975	0.125	0.1575	0.2225	0.1475	0.17	0.1625	0.2625	0.1575	0.175
bendazac%bucetin	0.2275	0.165	0.2125	0.2575	0.1225	0.145	0.2475	0.18	0.1875	0.2375	0.2175	0.1225
bendazac%caffeine	0.1475	0.2225	0.1825	0.0925	0.1825	0.0775	0.1525	0.165	0.155	0.1725	0.15	0.115
bendazac%captopril	0.2225	0.2525	0.215	0.225	0.15	0.1375	0.22	0.2125	0.15	0.2475	0.195	0.235
bendazac%carbamazepine	0.35	0.205	0.2075	0.3125	0.2025	0.28	0.2525	0.2	0.1575	0.3	0.1325	0.13
bendazac%carboplatin	0.1975	0.1025	0.1775	0.21	0.1475	0.2175	0.2025	0.2125	0.1475	0.2125	0.1975	0.17
bendazac%cephalothin	0.165	0.2125	0.21	0.1775	0.1875	0.115	0.175	0.145	0.2225	0.1525	0.1175	0.145
bendazac%chloramphenicol	0.355	0.1975	0.1925	0.325	0.2275	0.2225	0.2875	0.2525	0.1625	0.3975	0.135	0.2075
bendazac%chlormadinone	0.12	0.18	0.1425	0.1375	0.145	0.1375	0.155	0.1275	0.1575	0.145	0.165	0.1
bendazac%chlormezanone	0.4025	0.28	0.22	0.3425	0.1725	0.18	0.2375	0.27	0.16	0.2475	0.16	0.1375
bendazac%chlorpheniramine	0.0925	0.135	0.16	0.1275	0.12	0.095	0.1425	0.1625	0.16	0.2175	0.1825	0.145
bendazac%chlorpropamide	0.15	0.215	0.1425	0.1775	0.135	0.15	0.1825	0.1625	0.14	0.2975	0.1925	0.1775
bendazac%cimetidine	0.2	0.23	0.225	0.1025	0.15	0.1225	0.1675	0.2425	0.16	0.1175	0.1675	0.18
bendazac%ciprofloxacin	0.11	0.2625	0.1975	0.12	0.1925	0.175	0.1775	0.1425	0.135	0.1575	0.165	0.155
bendazac%cisplatin	0.1375	0.16	0.2325	0.165	0.1675	0.18	0.1975	0.125	0.125	0.155	0.155	0.2
bendazac%clofibrate	0.4175	0.2375	0.2625	0.315	0.195	0.1575	0.33	0.1625	0.205	0.3475	0.12	0.19
bendazac%clomipramine	0.1625	0.0875	0.1675	0.1375	0.1325	0.1875	0.19	0.1925	0.16	0.195	0.15	0.1325
bendazac%colchicine	0.3425	0.27	0.245	0.195	0.2225	0.2175	0.2175	0.1175	0.1275	0.1525	0.1375	0.1975
bendazac%coumarin	0.2025	0.1025	0.135	0.2025	0.16	0.15	0.17	0.1675	0.13	0.21	0.2225	0.09
bendazac%cyclophosphamide	0.185	0.1225	0.1325	0.1025	0.1625	0.215	0.13	0.1275	0.17	0.1825	0.19	0.18
bendazac%cyclosporine A	0.13	0.245	0.255	0.2475	0.1475	0.17	0.175	0.2125	0.24	0.1725	0.1875	0.205
bendazac%danazol	0.2025	0.1425	0.1425	0.235	0.175	0.24	0.1975	0.145	0.18	0.25	0.185	0.1525
bendazac%dantrolene	0.205	0.2075	0.1625	0.3025	0.215	0.285	0.24	0.1725	0.2125	0.25	0.215	0.1675
bendazac%diazepam	0.2975	0.255	0.175	0.3025	0.18	0.2275	0.2675	0.165	0.225	0.2175	0.1475	0.1825
bendazac%diclofenac	0.195	0.1325	0.1	0.1425	0.125	0.1125	0.1675	0.1625	0.1925	0.155	0.1825	0.1875
bendazac%diltiazem	0.1725	0.11	0.1375	0.295	0.1725	0.225	0.2	0.23	0.2075	0.2575	0.185	0.1275
bendazac%disopyramide	0.2	0.13	0.1575	0.2	0.11	0.1	0.165	0.1475	0.1275	0.2575	0.125	0.1
bendazac%disulfiram	0.2325	0.2075	0.2225	0.21	0.145	0.1025	0.195	0.205	0.17	0.2225	0.1375	0.145
bendazac%doxorubicin	0.2175	0.12	0.1	0.105	0.205	0.1475	0.145	0.1125	0.165	0.155	0.2325	0.195
bendazac%enalapril	0.2325	0.1575	0.1925	0.225	0.145	0.23	0.195	0.155	0.2175	0.21	0.105	0.1625
bendazac%erythromycin ethylsuccinate	0.1475	0.195	0.1825	0.155	0.2125	0.1775	0.205	0.1775	0.205	0.145	0.15	0.1775
bendazac%ethambutol	0.2725	0.205	0.22	0.1725	0.14	0.09	0.15	0.155	0.115	0.14	0.1325	0.0925
bendazac%ethanol	0.125	0.205	0.14	0.295	0.14	0.1725	0.1225	0.15	0.2	0.235	0.16	0.1175
bendazac%ethinylestradiol	0.1925	0.225	0.1775	0.1825	0.155	0.21	0.115	0.2075	0.0775	0.15	0.155	0.0975
bendazac%ethionine	0.1875	0.1725	0.16	0.2125	0.19	0.1575	0.1575	0.105	0.105	0.1875	0.155	0.0875
bendazac%etoposide	0.065	0.15	0.125	0.075	0.155	0.1775	0.16	0.1575	0.17	0.205	0.14	0.185
bendazac%famotidine	0.0725	0.165	0.135	0.2125	0.145	0.2625	0.2175	0.1475	0.2175	0.16	0.165	0.1525
bendazac%fenofibrate	0.37	0.225	0.1875	0.355	0.1325	0.1975	0.2175	0.195	0.1475	0.3575	0.18	0.1425
bendazac%fluphenazine	0.1525	0.23	0.2025	0.2325	0.195	0.2475	0.1625	0.1725	0.2025	0.195	0.1375	0.0975
bendazac%flutamide	0.3225	0.215	0.1825	0.3675	0.15	0.28	0.1925	0.155	0.1625	0.2925	0.21	0.12
bendazac%furosemide	0.16	0.2725	0.15	0.09	0.195	0.115	0.1575	0.145	0.14	0.2325	0.1775	0.15
bendazac%gemfibrozil	0.405	0.135	0.19	0.4325	0.1575	0.215	0.31	0.17	0.2225	0.4025	0.1225	0.18
bendazac%gentamicin	0.095	0.09	0.1125	0.1825	0.1225	0.1325	0.1325	0.155	0.1675	0.125	0.2	0.24
bendazac%glibenclamide	0.12	0.1025	0.1925	0.1825	0.2475	0.22	0.1425	0.165	0.1675	0.1125	0.145	0.2225
bendazac%griseofulvin	0.335	0.2125	0.2475	0.1775	0.15	0.155	0.2525	0.1975	0.225	0.165	0.175	0.1525
bendazac%haloperidol	0.115	0.1775	0.0775	0.235	0.2425	0.26	0.2275	0.2275	0.1525	0.2125	0.155	0.1475
bendazac%hexachlorobenzene	0.255	0.17	0.1725	0.295	0.165	0.1875	0.22	0.18	0.1425	0.235	0.125	0.0725
bendazac%hydroxyzine	0.2275	0.21	0.1675	0.2275	0.1275	0.175	0.2425	0.14	0.2175	0.2875	0.2425	0.2675
bendazac%ibuprofen	0.2575	0.1825	0.1825	0.195	0.195	0.155	0.22	0.1675	0.1725	0.14	0.1175	0.155
bendazac%imipramine	0.1825	0.215	0.11	0.155	0.15	0.155	0.2225	0.17	0.1425	0.255	0.11	0.14
bendazac%iproniazid	0.1575	0.1675	0.1875	0.215	0.1275	0.21	0.18	0.1875	0.155	0.175	0.235	0.12
bendazac%isoniazid	0.12	0.18	0.15	0.1075	0.1775	0.1025	0.15	0.225	0.17	0.1975	0.1325	0.1425
bendazac%ketoconazole	0.26	0.195	0.155	0.2275	0.14	0.1525	0.2125	0.13	0.2	0.3125	0.1825	0.1125
bendazac%labetalol	0.18	0.17	0.1625	0.1725	0.135	0.1025	0.2075	0.19	0.11	0.25	0.1875	0.15
bendazac%lomustine	0.1825	0.235	0.2325	0.1725	0.2475	0.2175	0.145	0.245	0.1425	0.1625	0.1675	0.1875
bendazac%mefenamic acid	0.165	0.1325	0.2025	0.205	0.185	0.2125	0.17	0.15	0.1925	0.16	0.215	0.1475
bendazac%metformin	0.1525	0.145	0.16	0.205	0.2125	0.15	0.175	0.175	0.1425	0.195	0.14	0.2275
bendazac%methapyrilene	0.3325	0.2	0.225	0.2025	0.18	0.275	0.12	0.2075	0.1875	0.1525	0.1775	0.1325
bendazac%methimazole	0.28	0.2175	0.1925	0.1875	0.1725	0.1425	0.245	0.185	0.13	0.27	0.1625	0.1725
bendazac%methyldopa	0.125	0.1975	0.135	0.1725	0.215	0.28	0.21	0.1925	0.2175	0.1875	0.2025	0.095
bendazac%methyltestosterone	0.185	0.2025	0.145	0.165	0.125	0.1275	0.14	0.1575	0.115	0.2725	0.205	0.175
bendazac%mexiletine	0.17	0.1525	0.17	0.12	0.11	0.175	0.21	0.1625	0.1325	0.25	0.1925	0.1225
bendazac%moxisylyte	0.1925	0.2125	0.2025	0.1975	0.24	0.21	0.1725	0.165	0.1925	0.155	0.1575	0.115
bendazac%naphthyl isothiocyanate	0.2875	0.2075	0.19	0.18	0.2025	0.215	0.17	0.135	0.205	0.1875	0.1375	0.15
bendazac%nicotinic acid	0.145	0.14	0.215	0.165	0.1725	0.1825	0.1775	0.1975	0.2025	0.1725	0.195	0.1225
bendazac%nifedipine	0.3025	0.1925	0.205	0.2325	0.1425	0.1825	0.17	0.1625	0.15	0.2775	0.1075	0.1375
bendazac%nimesulide	0.2025	0.17	0.175	0.215	0.17	0.1575	0.32	0.205	0.185	0.3125	0.115	0.1925
bendazac%nitrofurantoin	0.1325	0.2475	0.2025	0.15	0.135	0.065	0.185	0.2125	0.1425	0.2	0.1125	0.125
bendazac%nitrofurazone	0.3125	0.2275	0.1275	0.285	0.2225	0.1675	0.1975	0.195	0.14	0.27	0.18	0.185
bendazac%omeprazole	0.35	0.205	0.205	0.325	0.1625	0.16	0.2025	0.24	0.1525	0.305	0.1875	0.135
bendazac%papaverine	0.2775	0.2425	0.2125	0.205	0.09	0.195	0.1875	0.1475	0.1225	0.2725	0.1025	0.1525
bendazac%pemoline	0.2	0.1775	0.1375	0.1925	0.1425	0.205	0.1375	0.1125	0.1375	0.1475	0.155	0.16
bendazac%penicillamine	0.1825	0.1675	0.145	0.24	0.17	0.1975	0.17	0.19	0.16	0.1725	0.19	0.1
bendazac%perhexiline	0.1075	0.1475	0.125	0.225	0.1775	0.1275	0.1625	0.1425	0.23	0.13	0.1825	0.18
bendazac%phenacetin	0.235	0.1625	0.135	0.27	0.1875	0.2	0.245	0.16	0.1975	0.3475	0.19	0.18
bendazac%phenobarbital	0.2925	0.125	0.1275	0.28	0.1825	0.195	0.2625	0.215	0.205	0.2325	0.1525	0.1525
bendazac%phenylanthranilic acid	0.335	0.205	0.21	0.3075	0.2075	0.2975	0.185	0.2075	0.1775	0.2425	0.155	0.1875
bendazac%phenylbutazone	0.2975	0.1725	0.2025	0.2425	0.165	0.18	0.2975	0.22	0.1925	0.25	0.235	0.12
bendazac%phenytoin	0.3	0.14	0.2	0.3325	0.1975	0.2675	0.2425	0.2025	0.1925	0.2	0.185	0.1375
bendazac%promethazine	0.24	0.1525	0.1925	0.24	0.175	0.2175	0.26	0.1625	0.1475	0.2475	0.115	0.1
bendazac%propylthiouracil	0.1725	0.1975	0.25	0.225	0.1775	0.325	0.2725	0.225	0.125	0.2475	0.1125	0.24
bendazac%quinidine	0.1775	0.105	0.22	0.2275	0.1	0.15	0.175	0.1525	0.1775	0.2175	0.1475	0.18
bendazac%ranitidine	0.2175	0.18	0.15	0.19	0.125	0.1575	0.1825	0.15	0.1425	0.26	0.1975	0.155
bendazac%rifampicin	0.25	0.17	0.17	0.31	0.2125	0.1225	0.2775	0.1725	0.2075	0.3025	0.165	0.2125
bendazac%simvastatin	0.3225	0.1325	0.2125	0.405	0.19	0.1125	0.27	0.175	0.19	0.395	0.16	0.255
bendazac%sulfasalazine	0.285	0.17	0.2	0.3325	0.12	0.28	0.325	0.24	0.22	0.2825	0.18	0.1625
bendazac%sulindac	0.2375	0.185	0.16	0.195	0.155	0.1675	0.26	0.25	0.19	0.135	0.1625	0.17
bendazac%sulpiride	0.0775	0.1725	0.1775	0.095	0.2025	0.145	0.1825	0.215	0.17	0.17	0.165	0.13
bendazac%tacrine	0.1475	0.14	0.2225	0.1325	0.1625	0.085	0.1725	0.0925	0.145	0.155	0.1875	0.22
bendazac%tamoxifen	0.205	0.14	0.22	0.2475	0.1175	0.205	0.18	0.1325	0.1375	0.22	0.1425	0.1825
bendazac%tannic acid	0.1325	0.2475	0.1175	0.11	0.155	0.1875	0.1825	0.155	0.1525	0.1625	0.1275	0.155
bendazac%terbinafine	0.3525	0.155	0.2125	0.325	0.12	0.1975	0.2975	0.1375	0.1975	0.4475	0.115	0.2225
bendazac%tetracycline	0.17	0.1325	0.145	0.215	0.19	0.1425	0.1625	0.1425	0.1475	0.17	0.1275	0.1225
bendazac%theophylline	0.1725	0.145	0.2275	0.2125	0.1775	0.1625	0.1825	0.1725	0.1425	0.1975	0.205	0.09
bendazac%thioacetamide	0.36	0.245	0.185	0.1875	0.1575	0.1675	0.11	0.17	0.1075	0.1775	0.14	0.1
bendazac%thioridazine	0.1375	0.175	0.0825	0.2275	0.1575	0.1475	0.26	0.2	0.175	0.2075	0.175	0.14
bendazac%ticlopidine	0.4075	0.1875	0.2775	0.3725	0.19	0.1775	0.23	0.225	0.1975	0.2825	0.1325	0.145
bendazac%tiopronin	0.2275	0.22	0.22	0.1375	0.175	0.135	0.205	0.1825	0.1925	0.1575	0.155	0.13
bendazac%tolbutamide	0.2875	0.2125	0.205	0.1975	0.21	0.1175	0.2	0.1575	0.185	0.2075	0.1175	0.1675
bendazac%triamterene	0.175	0.25	0.085	0.18	0.1775	0.175	0.1725	0.1475	0.13	0.19	0.1675	0.12
bendazac%triazolam	0.265	0.25	0.2375	0.2175	0.1725	0.185	0.21	0.235	0.2175	0.2275	0.2	0.1275
bendazac%trimethadione	0.2225	0.225	0.1	0.21	0.0675	0.12	0.185	0.1675	0.195	0.19	0.215	0.175
bendazac%valproic acid	0.205	0.1925	0.15	0.3425	0.1425	0.1875	0.285	0.09	0.1975	0.2975	0.1825	0.1775
bendazac%vitamin A	0.1	0.1275	0.1475	0.1625	0.15	0.11	0.1825	0.1825	0.145	0.095	0.1575	0.19
benzbromarone%benziodarone	0.495	0.1925	0.4425	0.5675	0.22	0.395	0.4225	0.22	0.485	0.56	0.2375	0.45
benzbromarone%bromobenzene	0.26	0.2475	0.19	0.2125	0.1975	0.1675	0.235	0.15	0.2025	0.2275	0.185	0.165
benzbromarone%bromoethylamine	0.22	0.1675	0.1675	0.1075	0.1425	0.145	0.15	0.1425	0.175	0.235	0.2625	0.22
benzbromarone%bucetin	0.2175	0.205	0.2125	0.1825	0.12	0.1825	0.2225	0.215	0.15	0.23	0.1925	0.1425
benzbromarone%caffeine	0.185	0.1475	0.1175	0.0975	0.15	0.125	0.1	0.2	0.1125	0.15	0.125	0.095
benzbromarone%captopril	0.1525	0.175	0.16	0.1525	0.125	0.1725	0.21	0.1125	0.17	0.19	0.145	0.1175
benzbromarone%carbamazepine	0.2825	0.1825	0.155	0.2475	0.1825	0.22	0.2575	0.2175	0.165	0.27	0.17	0.2125
benzbromarone%carboplatin	0.15	0.135	0.1425	0.1775	0.215	0.1225	0.1925	0.1825	0.1575	0.175	0.155	0.115
benzbromarone%cephalothin	0.2025	0.185	0.17	0.1225	0.1675	0.1175	0.18	0.1625	0.1375	0.155	0.1875	0.2075
benzbromarone%chloramphenicol	0.4125	0.1825	0.1825	0.3175	0.24	0.27	0.3625	0.1775	0.32	0.3825	0.155	0.355
benzbromarone%chlormadinone	0.1525	0.1325	0.085	0.11	0.145	0.1	0.135	0.135	0.1475	0.14	0.155	0.13
benzbromarone%chlormezanone	0.3525	0.1825	0.235	0.2725	0.1925	0.19	0.215	0.235	0.22	0.265	0.16	0.195
benzbromarone%chlorpheniramine	0.1075	0.1225	0.145	0.1125	0.17	0.16	0.1225	0.1775	0.1225	0.1875	0.185	0.1
benzbromarone%chlorpropamide	0.1675	0.23	0.0875	0.145	0.22	0.16	0.2025	0.195	0.1225	0.2	0.1425	0.1525
benzbromarone%cimetidine	0.135	0.1875	0.225	0.055	0.1625	0.175	0.14	0.1925	0.1925	0.1225	0.165	0.1125
benzbromarone%ciprofloxacin	0.1375	0.2275	0.16	0.1475	0.165	0.175	0.1175	0.1125	0.17	0.14	0.1025	0.0875
benzbromarone%cisplatin	0.12	0.1625	0.19	0.14	0.14	0.1025	0.215	0.13	0.16	0.1575	0.15	0.1875
benzbromarone%clofibrate	0.5825	0.2725	0.4075	0.58	0.2425	0.4525	0.4525	0.2325	0.41	0.5275	0.2	0.4425
benzbromarone%clomipramine	0.185	0.0825	0.1775	0.13	0.1575	0.1325	0.1225	0.1625	0.155	0.1525	0.1	0.1225
benzbromarone%colchicine	0.27	0.15	0.2325	0.255	0.12	0.1425	0.2225	0.1275	0.135	0.185	0.185	0.1425
benzbromarone%coumarin	0.2175	0.105	0.19	0.2125	0.115	0.175	0.1825	0.1225	0.1775	0.2325	0.2075	0.1125
benzbromarone%cyclophosphamide	0.1125	0.1175	0.1025	0.1275	0.1775	0.15	0.1225	0.155	0.145	0.1725	0.1925	0.12
benzbromarone%cyclosporine A	0.1475	0.1725	0.2125	0.185	0.1375	0.1475	0.2225	0.17	0.19	0.19	0.0925	0.185
benzbromarone%danazol	0.2225	0.185	0.1075	0.1525	0.1625	0.1775	0.1425	0.195	0.1675	0.2075	0.1475	0.135
benzbromarone%dantrolene	0.2125	0.2325	0.165	0.2275	0.1825	0.2025	0.2525	0.1975	0.235	0.205	0.185	0.195
benzbromarone%diazepam	0.215	0.2225	0.1975	0.3025	0.19	0.2225	0.285	0.24	0.2775	0.2225	0.2025	0.1575
benzbromarone%diclofenac	0.135	0.125	0.1	0.0925	0.15	0.15	0.1025	0.15	0.1225	0.2175	0.2	0.24
benzbromarone%diltiazem	0.1775	0.12	0.1275	0.2	0.17	0.2	0.2125	0.205	0.19	0.2525	0.1725	0.1425
benzbromarone%disopyramide	0.235	0.1575	0.1125	0.1175	0.1675	0.1075	0.1975	0.185	0.135	0.2075	0.1775	0.065
benzbromarone%disulfiram	0.2525	0.185	0.19	0.195	0.105	0.175	0.19	0.15	0.1575	0.2275	0.13	0.13
benzbromarone%doxorubicin	0.1075	0.1225	0.09	0.08	0.1125	0.1025	0.145	0.1475	0.155	0.1625	0.1	0.09
benzbromarone%enalapril	0.1875	0.115	0.1825	0.14	0.1825	0.1875	0.2125	0.23	0.245	0.1825	0.175	0.13
benzbromarone%erythromycin ethylsuccinate	0.13	0.18	0.1675	0.1375	0.1475	0.16	0.1525	0.1575	0.1225	0.1675	0.1525	0.11
benzbromarone%ethambutol	0.275	0.2525	0.2275	0.205	0.1925	0.1775	0.27	0.175	0.225	0.19	0.125	0.1475
benzbromarone%ethanol	0.125	0.23	0.07	0.1625	0.125	0.1375	0.145	0.1225	0.1125	0.1925	0.105	0.105
benzbromarone%ethinylestradiol	0.1825	0.165	0.1825	0.1725	0.135	0.165	0.2075	0.185	0.17	0.2	0.165	0.145
benzbromarone%ethionine	0.1825	0.175	0.15	0.2025	0.1725	0.1925	0.1925	0.0975	0.145	0.2425	0.1275	0.17
benzbromarone%etoposide	0.0975	0.1025	0.12	0.085	0.175	0.125	0.1375	0.14	0.195	0.1175	0.1025	0.1925
benzbromarone%famotidine	0.1075	0.195	0.12	0.17	0.13	0.1725	0.1625	0.16	0.1625	0.1425	0.1125	0.155
benzbromarone%fenofibrate	0.595	0.29	0.455	0.64	0.2675	0.455	0.53	0.335	0.425	0.58	0.3275	0.45
benzbromarone%fluphenazine	0.1875	0.145	0.1225	0.1725	0.1975	0.125	0.165	0.19	0.1825	0.15	0.1725	0.1175
benzbromarone%flutamide	0.29	0.18	0.2025	0.22	0.14	0.145	0.23	0.1575	0.1825	0.235	0.2225	0.1225
benzbromarone%furosemide	0.21	0.2075	0.13	0.13	0.145	0.1175	0.16	0.1975	0.1425	0.175	0.18	0.145
benzbromarone%gemfibrozil	0.535	0.185	0.42	0.5575	0.205	0.44	0.5375	0.2925	0.3975	0.545	0.28	0.4125
benzbromarone%gentamicin	0.11	0.0925	0.06	0.125	0.095	0.1175	0.095	0.2025	0.1475	0.09	0.17	0.125
benzbromarone%glibenclamide	0.12	0.1725	0.155	0.18	0.1525	0.195	0.105	0.19	0.15	0.1225	0.22	0.2275
benzbromarone%griseofulvin	0.225	0.1525	0.2225	0.1425	0.1575	0.19	0.1875	0.19	0.185	0.155	0.1775	0.105
benzbromarone%haloperidol	0.155	0.1475	0.0725	0.175	0.175	0.16	0.1475	0.1925	0.195	0.1475	0.14	0.14
benzbromarone%hexachlorobenzene	0.1775	0.1375	0.1775	0.235	0.13	0.1775	0.28	0.1575	0.2025	0.2825	0.1425	0.17
benzbromarone%hydroxyzine	0.2275	0.175	0.11	0.26	0.11	0.155	0.2	0.1625	0.21	0.23	0.175	0.115
benzbromarone%ibuprofen	0.265	0.1525	0.1675	0.22	0.175	0.1675	0.2375	0.11	0.135	0.19	0.1025	0.0775
benzbromarone%imipramine	0.2225	0.14	0.115	0.135	0.115	0.14	0.1925	0.1675	0.1475	0.2625	0.1525	0.1325
benzbromarone%iproniazid	0.19	0.2325	0.1675	0.195	0.1825	0.205	0.1875	0.145	0.1675	0.1775	0.1475	0.14
benzbromarone%isoniazid	0.1325	0.1225	0.145	0.11	0.145	0.1375	0.08	0.1475	0.1375	0.1975	0.1275	0.09
benzbromarone%ketoconazole	0.2225	0.2175	0.1	0.175	0.165	0.205	0.1325	0.1725	0.1375	0.2125	0.115	0.12
benzbromarone%labetalol	0.18	0.185	0.17	0.16	0.18	0.1925	0.1775	0.1825	0.1625	0.1725	0.1775	0.1475
benzbromarone%lomustine	0.1675	0.26	0.1875	0.205	0.125	0.125	0.2225	0.17	0.16	0.2175	0.1675	0.2025
benzbromarone%mefenamic acid	0.1825	0.1775	0.18	0.165	0.23	0.1525	0.145	0.1625	0.135	0.1875	0.1375	0.12
benzbromarone%metformin	0.1225	0.215	0.1325	0.1575	0.18	0.1575	0.1275	0.11	0.1425	0.2025	0.2175	0.23
benzbromarone%methapyrilene	0.27	0.12	0.25	0.255	0.16	0.1825	0.23	0.135	0.2275	0.225	0.16	0.1575
benzbromarone%methimazole	0.2575	0.2225	0.1925	0.165	0.15	0.15	0.225	0.1675	0.2125	0.2425	0.1325	0.16
benzbromarone%methyldopa	0.145	0.17	0.1075	0.1725	0.1425	0.1575	0.215	0.1975	0.235	0.1725	0.14	0.1575
benzbromarone%methyltestosterone	0.1775	0.175	0.0975	0.1725	0.105	0.115	0.1575	0.13	0.115	0.28	0.1575	0.1375
benzbromarone%mexiletine	0.17	0.135	0.1025	0.17	0.2175	0.16	0.1025	0.1575	0.1225	0.215	0.1625	0.1425
benzbromarone%moxisylyte	0.17	0.215	0.1575	0.115	0.125	0.165	0.12	0.1625	0.185	0.12	0.1525	0.14
benzbromarone%naphthyl isothiocyanate	0.1825	0.185	0.1375	0.255	0.1625	0.19	0.2425	0.1225	0.1375	0.22	0.14	0.1925
benzbromarone%nicotinic acid	0.1525	0.17	0.165	0.13	0.14	0.1425	0.145	0.28	0.1325	0.1625	0.165	0.1325
benzbromarone%nifedipine	0.3125	0.1175	0.21	0.185	0.12	0.1925	0.155	0.1975	0.1525	0.2275	0.1525	0.195
benzbromarone%nimesulide	0.2275	0.1475	0.13	0.19	0.205	0.2425	0.1875	0.1575	0.1775	0.28	0.1975	0.1725
benzbromarone%nitrofurantoin	0.0825	0.245	0.1525	0.09	0.1725	0.1175	0.1225	0.195	0.1825	0.1925	0.165	0.1825
benzbromarone%nitrofurazone	0.2475	0.13	0.125	0.165	0.19	0.1525	0.1775	0.16	0.17	0.27	0.19	0.1575
benzbromarone%omeprazole	0.2925	0.1475	0.215	0.235	0.18	0.195	0.25	0.1675	0.23	0.2825	0.145	0.19
benzbromarone%papaverine	0.225	0.195	0.165	0.1975	0.1775	0.1725	0.19	0.1875	0.1175	0.1825	0.16	0.1825
benzbromarone%pemoline	0.1925	0.16	0.1475	0.1375	0.09	0.12	0.0875	0.1575	0.0875	0.1125	0.11	0.1
benzbromarone%penicillamine	0.1725	0.1875	0.1175	0.175	0.165	0.195	0.13	0.165	0.1975	0.1975	0.1575	0.1225
benzbromarone%perhexiline	0.115	0.1525	0.095	0.135	0.1725	0.1075	0.155	0.2025	0.175	0.1125	0.165	0.175
benzbromarone%phenacetin	0.23	0.1975	0.075	0.2075	0.2225	0.18	0.2625	0.1325	0.215	0.27	0.1975	0.195
benzbromarone%phenobarbital	0.2025	0.2025	0.165	0.2225	0.205	0.205	0.2475	0.2025	0.24	0.2375	0.195	0.205
benzbromarone%phenylanthranilic acid	0.29	0.2225	0.2425	0.235	0.0925	0.185	0.2475	0.1675	0.25	0.285	0.165	0.215
benzbromarone%phenylbutazone	0.2975	0.1775	0.18	0.2675	0.165	0.175	0.17	0.145	0.155	0.2575	0.2075	0.2
benzbromarone%phenytoin	0.22	0.1825	0.1925	0.23	0.1425	0.155	0.21	0.185	0.2275	0.14	0.1175	0.13
benzbromarone%promethazine	0.265	0.25	0.1675	0.21	0.115	0.19	0.2225	0.15	0.1775	0.2425	0.1925	0.1675
benzbromarone%propylthiouracil	0.1575	0.1925	0.2075	0.27	0.1625	0.175	0.2575	0.1375	0.245	0.235	0.1425	0.2175
benzbromarone%quinidine	0.1625	0.1575	0.2425	0.19	0.1425	0.185	0.17	0.1725	0.1325	0.1425	0.1875	0.1625
benzbromarone%ranitidine	0.15	0.1775	0.14	0.155	0.1875	0.145	0.135	0.15	0.115	0.17	0.145	0.1175
benzbromarone%rifampicin	0.2825	0.2175	0.1725	0.2325	0.15	0.1575	0.225	0.155	0.1625	0.275	0.1075	0.1225
benzbromarone%simvastatin	0.4225	0.155	0.26	0.5175	0.2225	0.2275	0.4125	0.1525	0.24	0.4775	0.16	0.2
benzbromarone%sulfasalazine	0.26	0.18	0.1625	0.24	0.21	0.1625	0.29	0.1675	0.195	0.2425	0.1975	0.15
benzbromarone%sulindac	0.1675	0.1375	0.1875	0.1925	0.185	0.1575	0.1675	0.2875	0.1925	0.2075	0.1825	0.195
benzbromarone%sulpiride	0.095	0.135	0.1025	0.07	0.1875	0.1175	0.15	0.15	0.2225	0.16	0.13	0.13
benzbromarone%tacrine	0.1125	0.1475	0.1375	0.1125	0.135	0.1125	0.155	0.15	0.1625	0.17	0.16	0.1375
benzbromarone%tamoxifen	0.2	0.1825	0.2025	0.23	0.18	0.1825	0.1825	0.16	0.165	0.18	0.155	0.185
benzbromarone%tannic acid	0.1375	0.23	0.12	0.08	0.1275	0.1425	0.135	0.1875	0.115	0.155	0.1675	0.1175
benzbromarone%terbinafine	0.3975	0.2	0.3375	0.365	0.1825	0.2925	0.4175	0.165	0.3125	0.4425	0.3	0.35
benzbromarone%tetracycline	0.1875	0.1475	0.1325	0.165	0.1575	0.1275	0.135	0.1425	0.1475	0.185	0.1125	0.125
benzbromarone%theophylline	0.1975	0.1625	0.2075	0.2275	0.1675	0.155	0.17	0.125	0.125	0.185	0.155	0.12
benzbromarone%thioacetamide	0.22	0.205	0.2025	0.2	0.1475	0.145	0.205	0.12	0.1625	0.2225	0.1425	0.1625
benzbromarone%thioridazine	0.1625	0.205	0.0925	0.145	0.145	0.165	0.1825	0.125	0.1775	0.155	0.1825	0.1175
benzbromarone%ticlopidine	0.3625	0.175	0.305	0.265	0.1475	0.2175	0.2375	0.165	0.215	0.275	0.14	0.15
benzbromarone%tiopronin	0.16	0.1675	0.2225	0.105	0.1675	0.18	0.1375	0.1475	0.1525	0.135	0.1625	0.12
benzbromarone%tolbutamide	0.24	0.115	0.1325	0.1675	0.185	0.1375	0.1625	0.1725	0.1425	0.19	0.1275	0.11
benzbromarone%triamterene	0.1375	0.12	0.06	0.1	0.155	0.165	0.13	0.155	0.1175	0.1825	0.1675	0.13
benzbromarone%triazolam	0.235	0.2375	0.215	0.1475	0.1225	0.115	0.1175	0.2075	0.18	0.22	0.2075	0.205
benzbromarone%trimethadione	0.2275	0.15	0.1	0.1975	0.105	0.0725	0.1925	0.1475	0.215	0.19	0.155	0.125
benzbromarone%valproic acid	0.2175	0.155	0.1825	0.2275	0.225	0.195	0.2325	0.1725	0.1925	0.27	0.185	0.155
benzbromarone%vitamin A	0.1275	0.12	0.1775	0.1225	0.1675	0.155	0.1975	0.2	0.145	0.155	0.155	0.16
benziodarone%bromobenzene	0.27	0.1575	0.225	0.1875	0.2075	0.2425	0.175	0.175	0.205	0.2	0.18	0.135
benziodarone%bromoethylamine	0.2175	0.185	0.215	0.11	0.1725	0.175	0.1675	0.1525	0.175	0.2275	0.19	0.1725
benziodarone%bucetin	0.2575	0.135	0.245	0.195	0.15	0.1775	0.19	0.15	0.1675	0.23	0.16	0.13
benziodarone%caffeine	0.14	0.15	0.14	0.1225	0.1675	0.18	0.1525	0.1375	0.1175	0.16	0.15	0.1025
benziodarone%captopril	0.175	0.1725	0.1925	0.1725	0.155	0.1575	0.2	0.16	0.145	0.235	0.18	0.1775
benziodarone%carbamazepine	0.34	0.2025	0.21	0.2675	0.215	0.1775	0.195	0.1525	0.1475	0.27	0.1775	0.1875
benziodarone%carboplatin	0.155	0.19	0.155	0.185	0.115	0.1325	0.185	0.1525	0.1225	0.2475	0.2225	0.15
benziodarone%cephalothin	0.1925	0.135	0.18	0.2025	0.145	0.2125	0.1575	0.1	0.2	0.195	0.155	0.185
benziodarone%chloramphenicol	0.395	0.21	0.1975	0.3075	0.18	0.2075	0.38	0.205	0.3	0.3925	0.1625	0.3425
benziodarone%chlormadinone	0.1325	0.1375	0.1225	0.125	0.1125	0.1375	0.1525	0.13	0.1475	0.13	0.135	0.1275
benziodarone%chlormezanone	0.3	0.1625	0.2575	0.275	0.1425	0.1975	0.18	0.1375	0.215	0.24	0.1625	0.1625
benziodarone%chlorpheniramine	0.0875	0.1875	0.1925	0.15	0.1475	0.1725	0.1275	0.155	0.155	0.21	0.1425	0.1675
benziodarone%chlorpropamide	0.155	0.1725	0.105	0.165	0.16	0.14	0.18	0.1375	0.19	0.2225	0.155	0.1475
benziodarone%cimetidine	0.105	0.13	0.1825	0.1075	0.165	0.1925	0.215	0.1475	0.175	0.1175	0.1525	0.1325
benziodarone%ciprofloxacin	0.145	0.1925	0.1925	0.1475	0.15	0.1825	0.1725	0.165	0.2	0.1825	0.2175	0.17
benziodarone%cisplatin	0.1	0.2	0.185	0.16	0.175	0.1225	0.2075	0.155	0.15	0.195	0.13	0.1375
benziodarone%clofibrate	0.4775	0.2	0.38	0.44	0.2	0.3575	0.4425	0.2525	0.335	0.465	0.2175	0.4425
benziodarone%clomipramine	0.145	0.0625	0.165	0.1425	0.1575	0.1275	0.155	0.1425	0.1175	0.195	0.155	0.15
benziodarone%colchicine	0.2375	0.2075	0.235	0.2125	0.1125	0.1425	0.2425	0.095	0.1675	0.2075	0.19	0.17
benziodarone%coumarin	0.2225	0.1575	0.195	0.195	0.17	0.2175	0.18	0.18	0.185	0.215	0.165	0.1325
benziodarone%cyclophosphamide	0.1575	0.175	0.14	0.165	0.1575	0.1625	0.1425	0.1275	0.1425	0.2	0.1675	0.1275
benziodarone%cyclosporine A	0.15	0.155	0.255	0.205	0.1225	0.1925	0.1675	0.19	0.1925	0.2325	0.1825	0.2025
benziodarone%danazol	0.2425	0.25	0.1575	0.155	0.135	0.14	0.1675	0.155	0.1675	0.21	0.16	0.1725
benziodarone%dantrolene	0.1925	0.135	0.1775	0.2425	0.2425	0.1525	0.175	0.1575	0.1925	0.195	0.1025	0.17
benziodarone%diazepam	0.2475	0.14	0.1925	0.2925	0.155	0.1925	0.2725	0.1725	0.2375	0.28	0.1625	0.1675
benziodarone%diclofenac	0.14	0.1125	0.105	0.1175	0.125	0.1425	0.0925	0.15	0.1275	0.1875	0.2325	0.2175
benziodarone%diltiazem	0.2275	0.145	0.1975	0.2525	0.125	0.1525	0.1925	0.165	0.1925	0.275	0.1125	0.1475
benziodarone%disopyramide	0.24	0.1925	0.1225	0.15	0.13	0.1375	0.145	0.155	0.16	0.2325	0.1725	0.0625
benziodarone%disulfiram	0.2075	0.16	0.2525	0.1925	0.09	0.1775	0.2025	0.2	0.1575	0.28	0.1875	0.175
benziodarone%doxorubicin	0.145	0.18	0.175	0.1125	0.1675	0.1975	0.1825	0.13	0.185	0.1925	0.2	0.1375
benziodarone%enalapril	0.1725	0.1575	0.2025	0.1725	0.1475	0.18	0.155	0.145	0.2075	0.185	0.135	0.175
benziodarone%erythromycin ethylsuccinate	0.1575	0.175	0.175	0.1875	0.175	0.135	0.125	0.1225	0.15	0.1825	0.1725	0.1025
benziodarone%ethambutol	0.2025	0.1875	0.2525	0.1575	0.1	0.16	0.1625	0.15	0.1625	0.2	0.145	0.1525
benziodarone%ethanol	0.085	0.1325	0.0525	0.22	0.1675	0.15	0.14	0.125	0.1075	0.18	0.195	0.11
benziodarone%ethinylestradiol	0.1675	0.1325	0.22	0.15	0.175	0.125	0.125	0.14	0.1225	0.2	0.1275	0.1625
benziodarone%ethionine	0.125	0.1325	0.13	0.215	0.17	0.1325	0.175	0.1	0.1525	0.195	0.1475	0.165
benziodarone%etoposide	0.125	0.1275	0.13	0.135	0.17	0.2075	0.185	0.1275	0.175	0.1525	0.165	0.1675
benziodarone%famotidine	0.1225	0.1825	0.1375	0.1925	0.1925	0.15	0.1975	0.135	0.1825	0.1775	0.1275	0.1325
benziodarone%fenofibrate	0.4125	0.2575	0.39	0.4725	0.2775	0.3175	0.42	0.235	0.335	0.4775	0.2925	0.4475
benziodarone%fluphenazine	0.15	0.21	0.145	0.2175	0.225	0.145	0.1575	0.155	0.19	0.2075	0.2075	0.165
benziodarone%flutamide	0.2125	0.18	0.2225	0.2525	0.1925	0.18	0.13	0.1225	0.1375	0.275	0.1825	0.16
benziodarone%furosemide	0.1575	0.18	0.1225	0.1225	0.1275	0.185	0.195	0.1275	0.1625	0.195	0.1025	0.145
benziodarone%gemfibrozil	0.4625	0.1725	0.3525	0.435	0.2175	0.2825	0.4475	0.2475	0.33	0.495	0.23	0.41
benziodarone%gentamicin	0.075	0.085	0.07	0.14	0.11	0.1375	0.145	0.22	0.155	0.155	0.1625	0.1525
benziodarone%glibenclamide	0.1025	0.27	0.17	0.2125	0.1875	0.23	0.1375	0.14	0.1375	0.1375	0.185	0.1775
benziodarone%griseofulvin	0.2275	0.17	0.2425	0.1675	0.1975	0.2125	0.15	0.1225	0.155	0.19	0.195	0.1375
benziodarone%haloperidol	0.1375	0.1275	0.09	0.2075	0.15	0.1475	0.1725	0.125	0.175	0.2125	0.185	0.175
benziodarone%hexachlorobenzene	0.175	0.1375	0.2275	0.225	0.13	0.125	0.19	0.16	0.1725	0.3	0.15	0.2075
benziodarone%hydroxyzine	0.2475	0.205	0.2075	0.2225	0.19	0.125	0.17	0.1225	0.185	0.2375	0.1875	0.155
benziodarone%ibuprofen	0.235	0.2325	0.2075	0.21	0.155	0.1875	0.235	0.145	0.135	0.1975	0.0925	0.1225
benziodarone%imipramine	0.185	0.13	0.1175	0.16	0.175	0.215	0.1925	0.175	0.1825	0.2725	0.115	0.1525
benziodarone%iproniazid	0.15	0.165	0.1875	0.2175	0.175	0.1525	0.215	0.1525	0.15	0.2275	0.17	0.2
benziodarone%isoniazid	0.1075	0.1475	0.1425	0.09	0.1275	0.215	0.1475	0.19	0.1825	0.2025	0.15	0.12
benziodarone%ketoconazole	0.24	0.1975	0.175	0.215	0.215	0.1475	0.1925	0.0975	0.14	0.24	0.2	0.16
benziodarone%labetalol	0.165	0.135	0.145	0.2225	0.1625	0.1975	0.185	0.1575	0.1625	0.2775	0.175	0.175
benziodarone%lomustine	0.16	0.1275	0.1775	0.16	0.2	0.14	0.1875	0.19	0.1425	0.2325	0.1525	0.18
benziodarone%mefenamic acid	0.145	0.21	0.1625	0.15	0.13	0.1025	0.2075	0.1825	0.1625	0.19	0.1725	0.1375
benziodarone%metformin	0.1475	0.2075	0.155	0.14	0.155	0.125	0.1625	0.1125	0.1275	0.1925	0.1625	0.17
benziodarone%methapyrilene	0.255	0.1375	0.195	0.185	0.2	0.1325	0.145	0.165	0.1575	0.18	0.16	0.155
benziodarone%methimazole	0.245	0.195	0.2275	0.2325	0.15	0.18	0.2075	0.18	0.2325	0.3425	0.155	0.2575
benziodarone%methyldopa	0.1275	0.135	0.125	0.1725	0.1775	0.1175	0.175	0.155	0.185	0.1875	0.1525	0.165
benziodarone%methyltestosterone	0.15	0.185	0.1525	0.14	0.1475	0.14	0.19	0.185	0.0925	0.2525	0.16	0.1525
benziodarone%mexiletine	0.155	0.195	0.1625	0.13	0.2075	0.1625	0.1625	0.1	0.1775	0.2225	0.26	0.19
benziodarone%moxisylyte	0.2225	0.2075	0.2125	0.165	0.185	0.175	0.185	0.21	0.195	0.13	0.1575	0.1425
benziodarone%naphthyl isothiocyanate	0.175	0.185	0.175	0.2	0.155	0.1575	0.1975	0.12	0.1425	0.225	0.1775	0.19
benziodarone%nicotinic acid	0.165	0.2325	0.2025	0.14	0.145	0.1475	0.185	0.205	0.1425	0.185	0.2025	0.17
benziodarone%nifedipine	0.3025	0.225	0.24	0.2225	0.1825	0.195	0.175	0.16	0.1425	0.205	0.16	0.165
benziodarone%nimesulide	0.23	0.155	0.1825	0.18	0.1975	0.2275	0.26	0.21	0.185	0.2975	0.1425	0.17
benziodarone%nitrofurantoin	0.0775	0.1275	0.1325	0.1275	0.0975	0.15	0.24	0.1975	0.205	0.2125	0.1475	0.15
benziodarone%nitrofurazone	0.2075	0.15	0.1475	0.215	0.1925	0.175	0.1575	0.1525	0.16	0.2875	0.19	0.185
benziodarone%omeprazole	0.2725	0.1875	0.25	0.255	0.1825	0.22	0.155	0.12	0.2225	0.295	0.1625	0.22
benziodarone%papaverine	0.215	0.18	0.205	0.1825	0.155	0.1225	0.1975	0.1375	0.145	0.2225	0.1325	0.15
benziodarone%pemoline	0.1575	0.1625	0.1375	0.155	0.1125	0.1425	0.1275	0.1075	0.1025	0.1375	0.15	0.145
benziodarone%penicillamine	0.165	0.165	0.115	0.175	0.165	0.1725	0.1825	0.17	0.185	0.1975	0.11	0.135
benziodarone%perhexiline	0.1325	0.22	0.125	0.18	0.165	0.1825	0.185	0.175	0.2275	0.1725	0.205	0.1625
benziodarone%phenacetin	0.2375	0.1775	0.145	0.17	0.1675	0.175	0.2075	0.205	0.2	0.2575	0.1525	0.185
benziodarone%phenobarbital	0.2475	0.235	0.175	0.22	0.1425	0.1475	0.225	0.195	0.215	0.2175	0.245	0.205
benziodarone%phenylanthranilic acid	0.2375	0.155	0.24	0.26	0.145	0.185	0.22	0.1525	0.26	0.32	0.185	0.18
benziodarone%phenylbutazone	0.245	0.1975	0.1825	0.24	0.1125	0.18	0.2125	0.2025	0.175	0.265	0.095	0.1775
benziodarone%phenytoin	0.2175	0.2	0.2225	0.2525	0.1325	0.12	0.175	0.19	0.17	0.18	0.1475	0.14
benziodarone%promethazine	0.21	0.17	0.2375	0.2125	0.1775	0.1625	0.2	0.17	0.18	0.2375	0.165	0.155
benziodarone%propylthiouracil	0.205	0.1725	0.2575	0.3	0.265	0.1825	0.2725	0.2	0.2475	0.3375	0.155	0.225
benziodarone%quinidine	0.18	0.175	0.2375	0.235	0.1925	0.17	0.25	0.215	0.195	0.1725	0.195	0.1625
benziodarone%ranitidine	0.19	0.235	0.1725	0.22	0.205	0.1925	0.2	0.225	0.14	0.2225	0.1775	0.1675
benziodarone%rifampicin	0.285	0.185	0.1875	0.27	0.1175	0.19	0.2325	0.1775	0.1775	0.32	0.1575	0.165
benziodarone%simvastatin	0.3125	0.2225	0.2975	0.45	0.1475	0.1775	0.3675	0.205	0.285	0.53	0.1425	0.2825
benziodarone%sulfasalazine	0.235	0.1925	0.165	0.25	0.1075	0.0975	0.275	0.17	0.2025	0.31	0.1475	0.17
benziodarone%sulindac	0.16	0.1175	0.17	0.1825	0.16	0.185	0.215	0.16	0.1825	0.1775	0.175	0.2125
benziodarone%sulpiride	0.095	0.2125	0.165	0.1	0.1	0.105	0.2075	0.175	0.2	0.16	0.1075	0.1275
benziodarone%tacrine	0.0975	0.2175	0.1375	0.1325	0.105	0.1475	0.15	0.1325	0.14	0.19	0.1375	0.13
benziodarone%tamoxifen	0.19	0.16	0.21	0.24	0.1775	0.1875	0.16	0.1625	0.1675	0.235	0.13	0.205
benziodarone%tannic acid	0.1475	0.195	0.1675	0.0725	0.105	0.11	0.1725	0.1775	0.1375	0.1475	0.21	0.11
benziodarone%terbinafine	0.3075	0.175	0.34	0.305	0.1575	0.265	0.3725	0.2	0.26	0.435	0.2025	0.325
benziodarone%tetracycline	0.16	0.205	0.1275	0.1825	0.1625	0.155	0.165	0.155	0.14	0.2325	0.165	0.155
benziodarone%theophylline	0.17	0.2025	0.19	0.2025	0.1475	0.13	0.185	0.1525	0.165	0.1875	0.1225	0.1425
benziodarone%thioacetamide	0.195	0.135	0.1825	0.175	0.1425	0.0975	0.1475	0.1775	0.14	0.1975	0.1425	0.1675
benziodarone%thioridazine	0.1925	0.1775	0.1325	0.1675	0.1625	0.1825	0.1675	0.1825	0.1675	0.1975	0.1375	0.1275
benziodarone%ticlopidine	0.33	0.1725	0.3225	0.275	0.1525	0.1675	0.2075	0.1175	0.205	0.265	0.16	0.18
benziodarone%tiopronin	0.185	0.1825	0.25	0.1475	0.1575	0.195	0.185	0.155	0.1625	0.14	0.1375	0.1025
benziodarone%tolbutamide	0.21	0.17	0.1475	0.18	0.16	0.1525	0.1425	0.1975	0.1825	0.1825	0.15	0.1175
benziodarone%triamterene	0.125	0.1825	0.0625	0.1675	0.115	0.1325	0.23	0.165	0.19	0.1875	0.1375	0.18
benziodarone%triazolam	0.2225	0.16	0.2425	0.1975	0.1625	0.1425	0.1575	0.09	0.2175	0.2075	0.1475	0.17
benziodarone%trimethadione	0.235	0.17	0.105	0.1875	0.075	0.12	0.16	0.1975	0.245	0.235	0.1875	0.215
benziodarone%valproic acid	0.1775	0.1225	0.1775	0.2425	0.185	0.1575	0.2525	0.1325	0.205	0.32	0.14	0.175
benziodarone%vitamin A	0.1075	0.1875	0.1925	0.185	0.1225	0.1675	0.1375	0.145	0.15	0.165	0.15	0.18
bromobenzene%bromoethylamine	0.2	0.14	0.1775	0.17	0.1825	0.19	0.23	0.1525	0.1975	0.26	0.2325	0.1925
bromobenzene%bucetin	0.215	0.19	0.1975	0.3275	0.1925	0.21	0.245	0.1075	0.175	0.27	0.195	0.155
bromobenzene%caffeine	0.115	0.13	0.1275	0.07	0.105	0.095	0.11	0.16	0.115	0.1625	0.1625	0.1575
bromobenzene%captopril	0.175	0.1625	0.1	0.14	0.0875	0.0975	0.205	0.115	0.1425	0.1475	0.2075	0.1975
bromobenzene%carbamazepine	0.3	0.1475	0.1725	0.275	0.2	0.1925	0.2675	0.1275	0.155	0.3325	0.185	0.2025
bromobenzene%carboplatin	0.125	0.1225	0.1625	0.1475	0.1575	0.165	0.1725	0.1575	0.1225	0.17	0.225	0.1675
bromobenzene%cephalothin	0.16	0.1425	0.125	0.115	0.2	0.1225	0.1725	0.1075	0.1925	0.14	0.15	0.17
bromobenzene%chloramphenicol	0.25	0.1125	0.1675	0.27	0.215	0.1875	0.2925	0.22	0.2275	0.28	0.1725	0.1775
bromobenzene%chlormadinone	0.15	0.15	0.1575	0.14	0.13	0.1875	0.25	0.1325	0.1225	0.1625	0.215	0.155
bromobenzene%chlormezanone	0.3825	0.18	0.2325	0.3125	0.1775	0.245	0.315	0.18	0.235	0.3425	0.1925	0.16
bromobenzene%chlorpheniramine	0.115	0.14	0.16	0.1425	0.145	0.125	0.19	0.165	0.1475	0.1675	0.17	0.0975
bromobenzene%chlorpropamide	0.1475	0.1475	0.135	0.2075	0.2275	0.1775	0.2525	0.175	0.2	0.25	0.2175	0.1725
bromobenzene%cimetidine	0.1425	0.1125	0.1125	0.1025	0.21	0.1925	0.1325	0.215	0.1775	0.095	0.1175	0.205
bromobenzene%ciprofloxacin	0.1	0.1375	0.1025	0.125	0.1425	0.16	0.1675	0.205	0.1275	0.1	0.135	0.1375
bromobenzene%cisplatin	0.1275	0.155	0.1725	0.1325	0.15	0.0925	0.2	0.135	0.135	0.2025	0.175	0.2125
bromobenzene%clofibrate	0.28	0.185	0.1975	0.1925	0.2175	0.1775	0.23	0.16	0.18	0.21	0.175	0.1525
bromobenzene%clomipramine	0.135	0.09	0.1325	0.14	0.1375	0.125	0.1475	0.19	0.1025	0.225	0.17	0.1375
bromobenzene%colchicine	0.31	0.1525	0.165	0.175	0.105	0.135	0.1575	0.16	0.13	0.1725	0.2425	0.2575
bromobenzene%coumarin	0.2525	0.165	0.2775	0.2325	0.14	0.1975	0.215	0.1875	0.165	0.27	0.175	0.1075
bromobenzene%cyclophosphamide	0.13	0.1225	0.14	0.095	0.1775	0.1175	0.115	0.07	0.12	0.1525	0.255	0.1675
bromobenzene%cyclosporine A	0.145	0.15	0.1725	0.1625	0.1175	0.1725	0.2075	0.175	0.17	0.165	0.1875	0.12
bromobenzene%danazol	0.23	0.18	0.24	0.23	0.17	0.17	0.195	0.16	0.2	0.245	0.19	0.1525
bromobenzene%dantrolene	0.2075	0.17	0.165	0.2625	0.23	0.1675	0.3475	0.2325	0.245	0.2875	0.18	0.1625
bromobenzene%diazepam	0.22	0.1975	0.175	0.25	0.1725	0.155	0.26	0.2025	0.19	0.1975	0.1925	0.2175
bromobenzene%diclofenac	0.1475	0.12	0.1775	0.1425	0.1175	0.125	0.145	0.145	0.1275	0.1675	0.195	0.14
bromobenzene%diltiazem	0.19	0.1275	0.1925	0.2175	0.1675	0.2	0.215	0.1225	0.1625	0.2325	0.1575	0.205
bromobenzene%disopyramide	0.1975	0.1475	0.185	0.19	0.1425	0.105	0.195	0.1775	0.1225	0.265	0.2375	0.0925
bromobenzene%disulfiram	0.2775	0.18	0.2975	0.2325	0.235	0.205	0.3	0.1225	0.21	0.26	0.175	0.18
bromobenzene%doxorubicin	0.165	0.095	0.1525	0.0725	0.175	0.195	0.115	0.1475	0.1775	0.16	0.1775	0.155
bromobenzene%enalapril	0.1725	0.155	0.165	0.1375	0.1875	0.1575	0.2675	0.105	0.175	0.16	0.155	0.1325
bromobenzene%erythromycin ethylsuccinate	0.12	0.1925	0.1475	0.085	0.1775	0.0925	0.17	0.115	0.1325	0.1425	0.1675	0.13
bromobenzene%ethambutol	0.23	0.17	0.2075	0.26	0.0775	0.18	0.24	0.0925	0.145	0.25	0.1375	0.1325
bromobenzene%ethanol	0.1025	0.2	0.12	0.1875	0.1625	0.135	0.1775	0.1575	0.1775	0.1225	0.2	0.195
bromobenzene%ethinylestradiol	0.2175	0.195	0.22	0.185	0.1475	0.17	0.2275	0.1425	0.1325	0.195	0.1225	0.1225
bromobenzene%ethionine	0.18	0.095	0.1575	0.255	0.195	0.13	0.1475	0.0975	0.115	0.255	0.1375	0.12
bromobenzene%etoposide	0.14	0.125	0.175	0.0975	0.205	0.1175	0.1625	0.1725	0.155	0.1425	0.1675	0.23
bromobenzene%famotidine	0.0725	0.1875	0.18	0.105	0.21	0.1625	0.195	0.1675	0.165	0.1075	0.115	0.1475
bromobenzene%fenofibrate	0.2425	0.2575	0.2125	0.225	0.1925	0.205	0.23	0.185	0.17	0.2375	0.1525	0.1275
bromobenzene%fluphenazine	0.145	0.14	0.13	0.145	0.155	0.16	0.2525	0.1675	0.105	0.12	0.18	0.125
bromobenzene%flutamide	0.34	0.175	0.16	0.345	0.1475	0.1875	0.41	0.1675	0.18	0.42	0.205	0.1825
bromobenzene%furosemide	0.15	0.195	0.175	0.1425	0.1675	0.145	0.1775	0.1225	0.145	0.2625	0.16	0.235
bromobenzene%gemfibrozil	0.3025	0.1825	0.2175	0.245	0.19	0.1775	0.245	0.14	0.2125	0.2325	0.1425	0.1525
bromobenzene%gentamicin	0.09	0.065	0.1825	0.12	0.115	0.135	0.1	0.1625	0.14	0.0775	0.2175	0.1625
bromobenzene%glibenclamide	0.0975	0.1275	0.155	0.1475	0.1975	0.1725	0.1475	0.1375	0.125	0.12	0.2275	0.2125
bromobenzene%griseofulvin	0.2575	0.16	0.2175	0.135	0.1625	0.185	0.2425	0.2025	0.2325	0.225	0.27	0.2525
bromobenzene%haloperidol	0.1025	0.1625	0.135	0.1375	0.115	0.135	0.245	0.1575	0.1625	0.12	0.17	0.16
bromobenzene%hexachlorobenzene	0.2375	0.1525	0.18	0.2975	0.17	0.165	0.2975	0.1575	0.1925	0.305	0.165	0.1825
bromobenzene%hydroxyzine	0.21	0.1725	0.1825	0.2225	0.125	0.135	0.2675	0.1825	0.2625	0.2475	0.2225	0.1725
bromobenzene%ibuprofen	0.2325	0.14	0.1375	0.13	0.1425	0.15	0.2075	0.1275	0.1525	0.1325	0.1275	0.0875
bromobenzene%imipramine	0.175	0.1175	0.165	0.1375	0.1775	0.2	0.2175	0.195	0.165	0.2775	0.135	0.185
bromobenzene%iproniazid	0.135	0.2125	0.1475	0.135	0.135	0.1375	0.2575	0.135	0.1375	0.165	0.1475	0.1775
bromobenzene%isoniazid	0.115	0.125	0.1675	0.085	0.1875	0.155	0.1225	0.1275	0.135	0.175	0.15	0.1575
bromobenzene%ketoconazole	0.19	0.1325	0.1025	0.15	0.175	0.1375	0.17	0.14	0.1875	0.235	0.165	0.1375
bromobenzene%labetalol	0.1475	0.175	0.1875	0.12	0.185	0.145	0.22	0.1325	0.15	0.1725	0.1575	0.135
bromobenzene%lomustine	0.1325	0.185	0.165	0.1625	0.145	0.1525	0.175	0.22	0.135	0.1625	0.17	0.125
bromobenzene%mefenamic acid	0.1575	0.1225	0.17	0.16	0.1925	0.1275	0.1725	0.1125	0.1475	0.15	0.2275	0.1525
bromobenzene%metformin	0.135	0.13	0.16	0.1475	0.1975	0.145	0.1225	0.1725	0.1675	0.1975	0.2075	0.21
bromobenzene%methapyrilene	0.3	0.1275	0.2175	0.3125	0.175	0.165	0.2225	0.215	0.16	0.205	0.1325	0.125
bromobenzene%methimazole	0.2275	0.2275	0.195	0.2	0.1425	0.14	0.29	0.1725	0.23	0.2275	0.1225	0.13
bromobenzene%methyldopa	0.1275	0.1425	0.1175	0.0925	0.1675	0.11	0.205	0.0975	0.1875	0.0925	0.13	0.12
bromobenzene%methyltestosterone	0.1825	0.145	0.205	0.195	0.14	0.1825	0.1575	0.11	0.1525	0.245	0.1625	0.17
bromobenzene%mexiletine	0.16	0.12	0.1325	0.125	0.1875	0.1025	0.1425	0.2025	0.1575	0.1975	0.1875	0.1575
bromobenzene%moxisylyte	0.1525	0.15	0.1875	0.1625	0.1825	0.1825	0.1425	0.1025	0.1225	0.1425	0.1825	0.17
bromobenzene%naphthyl isothiocyanate	0.2775	0.2225	0.23	0.15	0.1575	0.15	0.155	0.1925	0.1925	0.185	0.1675	0.17
bromobenzene%nicotinic acid	0.12	0.15	0.165	0.1325	0.1975	0.1475	0.15	0.14	0.1075	0.11	0.22	0.125
bromobenzene%nifedipine	0.2625	0.14	0.2275	0.27	0.175	0.2075	0.2375	0.1775	0.1825	0.25	0.23	0.22
bromobenzene%nimesulide	0.1925	0.175	0.21	0.2675	0.21	0.155	0.255	0.155	0.2325	0.2625	0.2125	0.16
bromobenzene%nitrofurantoin	0.1325	0.2	0.1425	0.145	0.1225	0.135	0.1225	0.1475	0.125	0.155	0.2025	0.1625
bromobenzene%nitrofurazone	0.255	0.1125	0.145	0.2575	0.255	0.2825	0.285	0.135	0.1375	0.23	0.19	0.2125
bromobenzene%omeprazole	0.325	0.115	0.185	0.355	0.205	0.245	0.3525	0.17	0.2825	0.38	0.23	0.2025
bromobenzene%papaverine	0.21	0.14	0.1275	0.195	0.17	0.12	0.18	0.1475	0.09	0.2225	0.2225	0.215
bromobenzene%pemoline	0.1625	0.155	0.105	0.0975	0.1075	0.125	0.145	0.125	0.1275	0.1875	0.21	0.17
bromobenzene%penicillamine	0.165	0.1425	0.1175	0.1675	0.17	0.185	0.1875	0.1775	0.155	0.1775	0.21	0.17
bromobenzene%perhexiline	0.1075	0.1425	0.14	0.1625	0.1625	0.1775	0.155	0.21	0.1425	0.1375	0.2575	0.155
bromobenzene%phenacetin	0.2275	0.14	0.1625	0.315	0.145	0.1925	0.3475	0.13	0.185	0.445	0.2075	0.285
bromobenzene%phenobarbital	0.2675	0.1875	0.2225	0.225	0.2175	0.1525	0.295	0.2275	0.2025	0.2725	0.2475	0.21
bromobenzene%phenylanthranilic acid	0.28	0.175	0.185	0.2	0.145	0.2025	0.2325	0.1875	0.16	0.2025	0.19	0.1675
bromobenzene%phenylbutazone	0.2725	0.1625	0.17	0.215	0.1825	0.14	0.1925	0.1375	0.12	0.2225	0.17	0.1825
bromobenzene%phenytoin	0.29	0.2025	0.1625	0.235	0.165	0.1325	0.2575	0.1275	0.14	0.1775	0.1325	0.145
bromobenzene%promethazine	0.165	0.16	0.1525	0.1875	0.155	0.18	0.23	0.0725	0.185	0.255	0.2275	0.1225
bromobenzene%propylthiouracil	0.1925	0.19	0.235	0.1825	0.1175	0.1325	0.2875	0.1875	0.205	0.185	0.095	0.125
bromobenzene%quinidine	0.1775	0.09	0.16	0.1375	0.14	0.1275	0.1775	0.0975	0.115	0.165	0.2125	0.235
bromobenzene%ranitidine	0.16	0.135	0.1775	0.1525	0.2	0.14	0.1675	0.12	0.1275	0.19	0.145	0.1825
bromobenzene%rifampicin	0.18	0.115	0.1175	0.205	0.1675	0.1475	0.2	0.0975	0.1625	0.2725	0.1475	0.1725
bromobenzene%simvastatin	0.2175	0.1475	0.205	0.235	0.135	0.17	0.225	0.19	0.1625	0.2075	0.1875	0.185
bromobenzene%sulfasalazine	0.2025	0.155	0.205	0.2825	0.1825	0.17	0.3275	0.1825	0.1975	0.24	0.17	0.185
bromobenzene%sulindac	0.19	0.17	0.1	0.17	0.1625	0.1775	0.185	0.1825	0.1625	0.1625	0.17	0.115
bromobenzene%sulpiride	0.0825	0.105	0.13	0.1	0.1775	0.1125	0.145	0.1875	0.1725	0.1275	0.145	0.1125
bromobenzene%tacrine	0.1275	0.1575	0.1325	0.0925	0.1125	0.1225	0.1375	0.1725	0.1075	0.1675	0.175	0.1675
bromobenzene%tamoxifen	0.1775	0.1775	0.18	0.2375	0.1525	0.1675	0.2175	0.125	0.1775	0.2025	0.1275	0.1175
bromobenzene%tannic acid	0.1525	0.18	0.12	0.12	0.1225	0.1775	0.1375	0.12	0.135	0.185	0.18	0.1675
bromobenzene%terbinafine	0.25	0.22	0.2425	0.2575	0.2225	0.215	0.3825	0.2225	0.2425	0.31	0.175	0.2025
bromobenzene%tetracycline	0.1375	0.1075	0.1675	0.13	0.115	0.125	0.1475	0.105	0.115	0.14	0.1775	0.185
bromobenzene%theophylline	0.165	0.155	0.1875	0.18	0.19	0.1575	0.1825	0.1125	0.12	0.1275	0.1825	0.1625
bromobenzene%thioacetamide	0.4075	0.2425	0.19	0.2975	0.16	0.1575	0.2375	0.1425	0.17	0.27	0.1775	0.16
bromobenzene%thioridazine	0.14	0.2425	0.21	0.1925	0.1475	0.1675	0.2675	0.16	0.2225	0.1675	0.19	0.2
bromobenzene%ticlopidine	0.38	0.2	0.26	0.355	0.125	0.1875	0.3175	0.3175	0.24	0.4525	0.2175	0.2275
bromobenzene%tiopronin	0.2075	0.11	0.1775	0.12	0.1075	0.215	0.1625	0.145	0.1125	0.1425	0.185	0.1925
bromobenzene%tolbutamide	0.195	0.1875	0.185	0.1375	0.2025	0.1875	0.1625	0.1225	0.1425	0.215	0.1225	0.185
bromobenzene%triamterene	0.1975	0.1425	0.09	0.135	0.125	0.1175	0.145	0.1225	0.1775	0.18	0.1925	0.135
bromobenzene%triazolam	0.235	0.2075	0.23	0.235	0.2875	0.2275	0.195	0.185	0.245	0.1275	0.13	0.16
bromobenzene%trimethadione	0.245	0.1925	0.1125	0.27	0.09	0.12	0.215	0.115	0.185	0.3275	0.23	0.1425
bromobenzene%valproic acid	0.175	0.18	0.195	0.2475	0.2325	0.155	0.2025	0.1475	0.185	0.1775	0.105	0.1
bromobenzene%vitamin A	0.1175	0.1175	0.1575	0.13	0.13	0.1125	0.1375	0.13	0.0975	0.1225	0.1625	0.1725
bromoethylamine%bucetin	0.2125	0.1525	0.1925	0.2025	0.1225	0.1725	0.2275	0.175	0.205	0.2725	0.1675	0.23
bromoethylamine%caffeine	0.275	0.21	0.1575	0.2975	0.115	0.2025	0.1875	0.15	0.13	0.12	0.11	0.1375
bromoethylamine%captopril	0.25	0.2425	0.1625	0.25	0.18	0.2025	0.195	0.175	0.175	0.1175	0.1625	0.1325
bromoethylamine%carbamazepine	0.2275	0.185	0.2675	0.17	0.1375	0.1725	0.24	0.2375	0.2275	0.2475	0.1425	0.2175
bromoethylamine%carboplatin	0.2975	0.175	0.2825	0.2825	0.14	0.15	0.2	0.1175	0.11	0.1825	0.1525	0.1675
bromoethylamine%cephalothin	0.26	0.1825	0.1875	0.225	0.1775	0.18	0.2525	0.12	0.1725	0.135	0.17	0.175
bromoethylamine%chloramphenicol	0.2175	0.1525	0.1275	0.17	0.145	0.15	0.1475	0.155	0.15	0.2875	0.165	0.25
bromoethylamine%chlormadinone	0.2325	0.1875	0.1575	0.2625	0.1575	0.205	0.2275	0.2025	0.2	0.165	0.1525	0.135
bromoethylamine%chlormezanone	0.2125	0.2475	0.21	0.2575	0.2025	0.2225	0.2475	0.1825	0.245	0.22	0.165	0.13
bromoethylamine%chlorpheniramine	0.1875	0.1725	0.1625	0.185	0.175	0.1	0.2	0.1625	0.15	0.2075	0.15	0.14
bromoethylamine%chlorpropamide	0.2075	0.155	0.15	0.245	0.1875	0.1875	0.2	0.1875	0.195	0.225	0.185	0.2475
bromoethylamine%cimetidine	0.1375	0.165	0.1925	0.175	0.205	0.1975	0.1775	0.145	0.18	0.15	0.125	0.165
bromoethylamine%ciprofloxacin	0.185	0.19	0.185	0.1425	0.225	0.21	0.185	0.1625	0.1675	0.1325	0.1325	0.105
bromoethylamine%cisplatin	0.2525	0.1725	0.1925	0.225	0.1775	0.11	0.1825	0.1325	0.18	0.135	0.1425	0.255
bromoethylamine%clofibrate	0.2025	0.205	0.1875	0.14	0.2	0.105	0.14	0.1875	0.125	0.2125	0.195	0.145
bromoethylamine%clomipramine	0.155	0.045	0.0675	0.2325	0.1275	0.18	0.15	0.12	0.125	0.15	0.1475	0.145
bromoethylamine%colchicine	0.16	0.1775	0.2125	0.1575	0.1575	0.16	0.1925	0.1525	0.1625	0.175	0.19	0.16
bromoethylamine%coumarin	0.2275	0.1875	0.1725	0.19	0.2475	0.19	0.21	0.1625	0.1925	0.2625	0.23	0.125
bromoethylamine%cyclophosphamide	0.2225	0.1575	0.13	0.29	0.265	0.2225	0.19	0.2025	0.2075	0.1625	0.1775	0.195
bromoethylamine%cyclosporine A	0.1875	0.14	0.1875	0.1675	0.145	0.19	0.19	0.1575	0.1725	0.115	0.14	0.1425
bromoethylamine%danazol	0.29	0.185	0.2	0.2175	0.21	0.2525	0.205	0.235	0.23	0.2225	0.1275	0.1125
bromoethylamine%dantrolene	0.1625	0.2075	0.135	0.14	0.15	0.2375	0.255	0.2	0.1675	0.245	0.2025	0.15
bromoethylamine%diazepam	0.2475	0.1375	0.195	0.1975	0.1525	0.1925	0.2525	0.2	0.255	0.2175	0.2075	0.26
bromoethylamine%diclofenac	0.13	0.115	0.1125	0.1875	0.1725	0.17	0.1075	0.2375	0.1875	0.1325	0.2	0.1775
bromoethylamine%diltiazem	0.18	0.1775	0.18	0.1475	0.1525	0.2	0.23	0.1975	0.235	0.265	0.1775	0.1875
bromoethylamine%disopyramide	0.3475	0.1825	0.1975	0.21	0.175	0.1725	0.2375	0.205	0.195	0.2425	0.24	0.1275
bromoethylamine%disulfiram	0.315	0.2025	0.21	0.2825	0.21	0.25	0.2375	0.1925	0.1975	0.2175	0.15	0.2125
bromoethylamine%doxorubicin	0.1625	0.185	0.2625	0.16	0.155	0.1275	0.155	0.1925	0.17	0.145	0.18	0.2
bromoethylamine%enalapril	0.27	0.1225	0.1625	0.1675	0.2	0.22	0.16	0.1775	0.12	0.15	0.19	0.16
bromoethylamine%erythromycin ethylsuccinate	0.265	0.1625	0.16	0.12	0.1575	0.2225	0.145	0.235	0.19	0.125	0.1675	0.15
bromoethylamine%ethambutol	0.24	0.2	0.2425	0.0625	0.2125	0.14	0.155	0.12	0.0925	0.1	0.16	0.1125
bromoethylamine%ethanol	0.2	0.1475	0.1325	0.155	0.1625	0.135	0.1925	0.1475	0.15	0.2275	0.19	0.105
bromoethylamine%ethinylestradiol	0.1825	0.1925	0.14	0.1175	0.1475	0.1875	0.1575	0.1525	0.1325	0.155	0.1475	0.12
bromoethylamine%ethionine	0.11	0.1525	0.1125	0.0825	0.165	0.1	0.1475	0.1275	0.125	0.15	0.1125	0.1225
bromoethylamine%etoposide	0.1775	0.16	0.115	0.1875	0.1475	0.2675	0.1125	0.1275	0.1525	0.1725	0.1475	0.205
bromoethylamine%famotidine	0.1675	0.1525	0.1525	0.1675	0.185	0.2075	0.1275	0.185	0.16	0.1425	0.1475	0.1325
bromoethylamine%fenofibrate	0.1925	0.1775	0.1275	0.085	0.17	0.1425	0.1425	0.1325	0.115	0.2025	0.225	0.135
bromoethylamine%fluphenazine	0.2175	0.1975	0.1775	0.11	0.2525	0.2275	0.14	0.1775	0.175	0.11	0.1475	0.155
bromoethylamine%flutamide	0.1825	0.2175	0.1475	0.165	0.1925	0.24	0.2	0.1375	0.12	0.2025	0.19	0.135
bromoethylamine%furosemide	0.2075	0.1825	0.1225	0.2025	0.1525	0.1825	0.135	0.145	0.1675	0.2025	0.1525	0.125
bromoethylamine%gemfibrozil	0.2375	0.115	0.12	0.105	0.1125	0.1675	0.18	0.1	0.1725	0.26	0.205	0.2125
bromoethylamine%gentamicin	0.175	0.105	0.09	0.1825	0.15	0.17	0.17	0.1625	0.2	0.09	0.2275	0.2175
bromoethylamine%glibenclamide	0.1925	0.1675	0.2075	0.14	0.205	0.145	0.1325	0.2675	0.1975	0.175	0.2275	0.2525
bromoethylamine%griseofulvin	0.2925	0.2475	0.2275	0.155	0.24	0.27	0.195	0.1575	0.23	0.165	0.12	0.1975
bromoethylamine%haloperidol	0.1525	0.1375	0.12	0.1725	0.27	0.3	0.145	0.14	0.23	0.125	0.165	0.115
bromoethylamine%hexachlorobenzene	0.1	0.1825	0.18	0.1675	0.15	0.1625	0.225	0.1325	0.1425	0.155	0.12	0.14
bromoethylamine%hydroxyzine	0.19	0.1225	0.21	0.2	0.1925	0.2125	0.2575	0.1825	0.175	0.275	0.22	0.165
bromoethylamine%ibuprofen	0.25	0.1875	0.2325	0.1475	0.175	0.16	0.195	0.185	0.185	0.13	0.075	0.1325
bromoethylamine%imipramine	0.2	0.19	0.1275	0.21	0.1675	0.1625	0.2	0.15	0.115	0.225	0.1425	0.18
bromoethylamine%iproniazid	0.265	0.185	0.1575	0.155	0.1575	0.2575	0.2025	0.2275	0.1625	0.11	0.1225	0.185
bromoethylamine%isoniazid	0.145	0.155	0.1225	0.225	0.1975	0.1725	0.0825	0.195	0.1675	0.1325	0.1125	0.1225
bromoethylamine%ketoconazole	0.2375	0.1825	0.205	0.2375	0.17	0.1925	0.2075	0.225	0.205	0.2375	0.1175	0.175
bromoethylamine%labetalol	0.1925	0.18	0.15	0.2125	0.15	0.145	0.14	0.195	0.19	0.1475	0.175	0.1525
bromoethylamine%lomustine	0.2025	0.17	0.26	0.1875	0.1625	0.155	0.165	0.1525	0.17	0.165	0.1875	0.2225
bromoethylamine%mefenamic acid	0.21	0.1475	0.135	0.1425	0.1875	0.2225	0.2175	0.23	0.2075	0.1275	0.1775	0.1925
bromoethylamine%metformin	0.1175	0.1975	0.1975	0.1225	0.1325	0.1575	0.1225	0.14	0.1475	0.17	0.17	0.185
bromoethylamine%methapyrilene	0.15	0.1025	0.2075	0.0575	0.2275	0.1775	0.155	0.2	0.1375	0.1225	0.155	0.125
bromoethylamine%methimazole	0.315	0.2025	0.16	0.2275	0.29	0.2425	0.18	0.205	0.185	0.19	0.0925	0.1425
bromoethylamine%methyldopa	0.1475	0.13	0.1075	0.1325	0.1925	0.2325	0.125	0.175	0.16	0.13	0.1275	0.1275
bromoethylamine%methyltestosterone	0.22	0.1925	0.1425	0.225	0.1625	0.105	0.2	0.18	0.18	0.2625	0.1725	0.1625
bromoethylamine%mexiletine	0.27	0.155	0.2775	0.31	0.2625	0.2675	0.2225	0.225	0.2125	0.2375	0.1675	0.2025
bromoethylamine%moxisylyte	0.27	0.1875	0.2825	0.2125	0.15	0.235	0.195	0.1275	0.125	0.26	0.1925	0.2525
bromoethylamine%naphthyl isothiocyanate	0.085	0.16	0.1175	0.12	0.175	0.1925	0.1575	0.1775	0.1625	0.1675	0.18	0.2275
bromoethylamine%nicotinic acid	0.26	0.195	0.1975	0.1775	0.175	0.2075	0.1725	0.1475	0.115	0.1525	0.145	0.1775
bromoethylamine%nifedipine	0.265	0.1675	0.2525	0.1975	0.205	0.2125	0.165	0.1025	0.0975	0.185	0.15	0.1475
bromoethylamine%nimesulide	0.2625	0.1725	0.2	0.23	0.175	0.2075	0.2425	0.22	0.235	0.27	0.2025	0.1225
bromoethylamine%nitrofurantoin	0.155	0.19	0.12	0.155	0.22	0.2075	0.1775	0.1725	0.1875	0.1275	0.18	0.1425
bromoethylamine%nitrofurazone	0.2475	0.175	0.1425	0.1825	0.1875	0.1775	0.165	0.175	0.16	0.1825	0.175	0.1775
bromoethylamine%omeprazole	0.1925	0.19	0.155	0.15	0.14	0.17	0.2125	0.15	0.225	0.2625	0.135	0.21
bromoethylamine%papaverine	0.22	0.2025	0.2375	0.24	0.2375	0.175	0.25	0.2075	0.1825	0.2125	0.18	0.2
bromoethylamine%pemoline	0.22	0.165	0.065	0.165	0.1975	0.1675	0.1	0.0925	0.1575	0.1325	0.1375	0.12
bromoethylamine%penicillamine	0.205	0.195	0.1575	0.215	0.2325	0.1925	0.1825	0.1275	0.15	0.17	0.205	0.1
bromoethylamine%perhexiline	0.2975	0.175	0.275	0.1825	0.2175	0.1975	0.2675	0.2125	0.1675	0.2075	0.21	0.1875
bromoethylamine%phenacetin	0.2475	0.1825	0.1925	0.2125	0.2	0.1575	0.2675	0.1025	0.1425	0.325	0.1675	0.23
bromoethylamine%phenobarbital	0.165	0.1375	0.1925	0.225	0.21	0.2575	0.25	0.1575	0.175	0.2475	0.2675	0.1925
bromoethylamine%phenylanthranilic acid	0.2	0.14	0.175	0.1575	0.1825	0.245	0.205	0.2025	0.18	0.1975	0.235	0.2
bromoethylamine%phenylbutazone	0.2375	0.1575	0.22	0.235	0.18	0.265	0.24	0.15	0.1875	0.205	0.2075	0.205
bromoethylamine%phenytoin	0.25	0.18	0.295	0.1725	0.13	0.2925	0.22	0.1775	0.1575	0.175	0.12	0.2925
bromoethylamine%promethazine	0.22	0.1575	0.245	0.2025	0.1875	0.2025	0.285	0.1625	0.1675	0.19	0.1725	0.16
bromoethylamine%propylthiouracil	0.225	0.1375	0.1775	0.155	0.1975	0.15	0.185	0.135	0.1525	0.155	0.1475	0.165
bromoethylamine%quinidine	0.27	0.1375	0.2575	0.1675	0.19	0.1675	0.1625	0.1675	0.1175	0.2275	0.2225	0.2075
bromoethylamine%ranitidine	0.1375	0.175	0.1275	0.175	0.1475	0.225	0.2475	0.2025	0.1775	0.1725	0.1325	0.125
bromoethylamine%rifampicin	0.28	0.1575	0.2125	0.0975	0.1575	0.1275	0.205	0.1325	0.19	0.2725	0.1525	0.195
bromoethylamine%simvastatin	0.265	0.1575	0.1825	0.17	0.1525	0.17	0.1975	0.12	0.1425	0.2275	0.19	0.17
bromoethylamine%sulfasalazine	0.28	0.1275	0.18	0.1725	0.1725	0.2175	0.175	0.2175	0.1575	0.2125	0.18	0.18
bromoethylamine%sulindac	0.1675	0.13	0.16	0.15	0.165	0.1725	0.1625	0.25	0.1625	0.1425	0.1475	0.1125
bromoethylamine%sulpiride	0.14	0.2075	0.12	0.145	0.1975	0.175	0.1725	0.18	0.2025	0.1575	0.0925	0.1925
bromoethylamine%tacrine	0.3025	0.1575	0.1925	0.25	0.17	0.1325	0.1575	0.13	0.15	0.1275	0.1675	0.1775
bromoethylamine%tamoxifen	0.21	0.1675	0.1775	0.195	0.1625	0.1475	0.1775	0.1425	0.1575	0.165	0.095	0.1425
bromoethylamine%tannic acid	0.23	0.14	0.2675	0.175	0.195	0.15	0.1425	0.17	0.1175	0.2	0.19	0.125
bromoethylamine%terbinafine	0.2775	0.15	0.2275	0.195	0.195	0.175	0.22	0.155	0.165	0.27	0.225	0.26
bromoethylamine%tetracycline	0.1825	0.13	0.1525	0.1425	0.165	0.13	0.13	0.1475	0.16	0.12	0.115	0.0825
bromoethylamine%theophylline	0.27	0.2	0.175	0.21	0.1875	0.1775	0.2375	0.195	0.21	0.17	0.22	0.1775
bromoethylamine%thioacetamide	0.1225	0.195	0.1225	0.07	0.195	0.1075	0.1675	0.12	0.125	0.115	0.1375	0.125
bromoethylamine%thioridazine	0.23	0.155	0.1525	0.1125	0.0925	0.1275	0.14	0.175	0.2075	0.1675	0.1675	0.1825
bromoethylamine%ticlopidine	0.215	0.1725	0.19	0.1475	0.105	0.1525	0.2125	0.1875	0.19	0.2725	0.1475	0.165
bromoethylamine%tiopronin	0.2225	0.1725	0.205	0.135	0.1	0.1225	0.21	0.1425	0.175	0.175	0.1875	0.215
bromoethylamine%tolbutamide	0.22	0.15	0.1175	0.16	0.1075	0.1175	0.18	0.1425	0.1725	0.2225	0.11	0.1775
bromoethylamine%triamterene	0.1575	0.2075	0.1375	0.13	0.24	0.22	0.19	0.1825	0.2225	0.1825	0.2175	0.1775
bromoethylamine%triazolam	0.185	0.1875	0.14	0.1575	0.2075	0.18	0.1775	0.1725	0.185	0.1975	0.1775	0.1475
bromoethylamine%trimethadione	0.17	0.195	0.11	0.125	0.15	0.1275	0.1975	0.205	0.16	0.1875	0.23	0.2125
bromoethylamine%valproic acid	0.1625	0.16	0.1125	0.12	0.1475	0.135	0.2225	0.135	0.125	0.1475	0.175	0.1625
bromoethylamine%vitamin A	0.23	0.16	0.27	0.1175	0.1675	0.165	0.145	0.1425	0.1475	0.115	0.1375	0.1425
bucetin%caffeine	0.1625	0.1325	0.1625	0.135	0.1525	0.1225	0.155	0.18	0.17	0.2	0.1925	0.2025
bucetin%captopril	0.1775	0.195	0.1725	0.1725	0.1575	0.1775	0.2525	0.17	0.1575	0.2325	0.1375	0.1725
bucetin%carbamazepine	0.2625	0.125	0.2525	0.2625	0.21	0.225	0.22	0.1675	0.15	0.2725	0.1975	0.2275
bucetin%carboplatin	0.16	0.1975	0.19	0.23	0.1825	0.17	0.23	0.125	0.1225	0.25	0.1575	0.1675
bucetin%cephalothin	0.095	0.115	0.125	0.13	0.13	0.1225	0.19	0.14	0.215	0.15	0.2675	0.22
bucetin%chloramphenicol	0.2325	0.125	0.1	0.2425	0.205	0.2075	0.22	0.09	0.1375	0.2275	0.125	0.1225
bucetin%chlormadinone	0.1775	0.1475	0.1775	0.18	0.1075	0.155	0.2025	0.1475	0.145	0.195	0.19	0.1725
bucetin%chlormezanone	0.275	0.165	0.1975	0.2775	0.11	0.27	0.255	0.1375	0.1725	0.2575	0.1675	0.1225
bucetin%chlorpheniramine	0.135	0.175	0.215	0.125	0.1025	0.15	0.145	0.205	0.19	0.185	0.1775	0.22
bucetin%chlorpropamide	0.2025	0.185	0.18	0.2575	0.145	0.2075	0.2575	0.16	0.18	0.22	0.1	0.2025
bucetin%cimetidine	0.13	0.15	0.165	0.14	0.2075	0.2375	0.1675	0.1625	0.145	0.1775	0.21	0.2375
bucetin%ciprofloxacin	0.115	0.125	0.165	0.16	0.1725	0.1325	0.1875	0.1125	0.14	0.17	0.18	0.2025
bucetin%cisplatin	0.1225	0.095	0.1575	0.14	0.155	0.135	0.2275	0.16	0.165	0.1475	0.135	0.205
bucetin%clofibrate	0.2075	0.1475	0.1925	0.215	0.1075	0.1425	0.215	0.1775	0.185	0.2275	0.185	0.125
bucetin%clomipramine	0.145	0.0725	0.1625	0.185	0.1675	0.155	0.1575	0.1225	0.095	0.1775	0.16	0.175
bucetin%colchicine	0.145	0.18	0.2	0.135	0.1225	0.085	0.215	0.1225	0.1575	0.1825	0.095	0.0925
bucetin%coumarin	0.2125	0.185	0.185	0.18	0.1325	0.1875	0.1825	0.145	0.165	0.2125	0.1925	0.1125
bucetin%cyclophosphamide	0.1275	0.125	0.11	0.1325	0.145	0.1675	0.1625	0.1875	0.2025	0.2175	0.225	0.12
bucetin%cyclosporine A	0.12	0.11	0.1725	0.175	0.215	0.1975	0.175	0.13	0.165	0.205	0.115	0.115
bucetin%danazol	0.215	0.1275	0.1675	0.2525	0.2	0.135	0.185	0.2025	0.2675	0.2375	0.165	0.14
bucetin%dantrolene	0.2125	0.1675	0.125	0.22	0.1675	0.1325	0.295	0.115	0.1425	0.225	0.1975	0.13
bucetin%diazepam	0.2325	0.1725	0.205	0.2575	0.1475	0.1825	0.245	0.185	0.12	0.28	0.2275	0.155
bucetin%diclofenac	0.1625	0.1925	0.15	0.1825	0.1625	0.1625	0.1575	0.17	0.19	0.1725	0.155	0.1075
bucetin%diltiazem	0.2825	0.1875	0.165	0.1925	0.2025	0.145	0.255	0.2325	0.1525	0.2925	0.22	0.2375
bucetin%disopyramide	0.2575	0.1575	0.125	0.2125	0.17	0.195	0.225	0.1425	0.1875	0.2375	0.13	0.0775
bucetin%disulfiram	0.23	0.145	0.195	0.215	0.1325	0.16	0.255	0.235	0.155	0.2675	0.1425	0.1975
bucetin%doxorubicin	0.1725	0.1425	0.1375	0.1125	0.1475	0.115	0.1675	0.1275	0.2	0.1925	0.18	0.1825
bucetin%enalapril	0.1675	0.1675	0.155	0.1575	0.135	0.1425	0.2375	0.2125	0.1325	0.2225	0.1375	0.1575
bucetin%erythromycin ethylsuccinate	0.0925	0.1575	0.1775	0.115	0.1375	0.0975	0.22	0.1525	0.145	0.2075	0.1375	0.1275
bucetin%ethambutol	0.19	0.145	0.1925	0.1575	0.1375	0.19	0.19	0.125	0.095	0.15	0.1225	0.12
bucetin%ethanol	0.1025	0.1225	0.145	0.1575	0.1975	0.175	0.165	0.145	0.11	0.1725	0.125	0.125
bucetin%ethinylestradiol	0.1875	0.145	0.1725	0.1425	0.1425	0.165	0.1725	0.1125	0.105	0.185	0.16	0.1325
bucetin%ethionine	0.1025	0.1075	0.1125	0.16	0.1125	0.15	0.15	0.1075	0.0975	0.1475	0.115	0.1025
bucetin%etoposide	0.1425	0.19	0.17	0.155	0.17	0.1425	0.145	0.12	0.1125	0.15	0.1275	0.14
bucetin%famotidine	0.1225	0.2025	0.1575	0.1325	0.1825	0.1575	0.1575	0.17	0.1025	0.1675	0.185	0.13
bucetin%fenofibrate	0.2	0.18	0.17	0.1825	0.1575	0.1925	0.1975	0.16	0.1425	0.205	0.19	0.1225
bucetin%fluphenazine	0.1175	0.1325	0.14	0.125	0.1525	0.1525	0.16	0.1725	0.165	0.2	0.1975	0.195
bucetin%flutamide	0.2375	0.1275	0.185	0.3	0.1225	0.17	0.27	0.1375	0.1175	0.26	0.245	0.2075
bucetin%furosemide	0.1775	0.125	0.13	0.14	0.125	0.1375	0.2475	0.165	0.1525	0.22	0.1575	0.14
bucetin%gemfibrozil	0.2575	0.1575	0.1925	0.21	0.1825	0.2075	0.2375	0.15	0.185	0.2575	0.13	0.0975
bucetin%gentamicin	0.115	0.12	0.0975	0.1425	0.155	0.14	0.1575	0.16	0.205	0.0925	0.17	0.17
bucetin%glibenclamide	0.1475	0.1375	0.1725	0.1875	0.1275	0.2075	0.16	0.1775	0.2	0.1125	0.17	0.1375
bucetin%griseofulvin	0.23	0.16	0.2025	0.1275	0.1325	0.1625	0.235	0.165	0.2125	0.2175	0.205	0.205
bucetin%haloperidol	0.13	0.195	0.1675	0.1575	0.1275	0.1225	0.185	0.16	0.195	0.2125	0.1425	0.1725
bucetin%hexachlorobenzene	0.22	0.0975	0.155	0.26	0.14	0.1825	0.265	0.11	0.1475	0.2275	0.1625	0.125
bucetin%hydroxyzine	0.2	0.135	0.21	0.2125	0.1675	0.135	0.265	0.2	0.2025	0.2525	0.195	0.21
bucetin%ibuprofen	0.1575	0.115	0.2025	0.13	0.155	0.13	0.2525	0.1525	0.175	0.2075	0.2	0.16
bucetin%imipramine	0.165	0.1125	0.1575	0.1275	0.1875	0.2275	0.245	0.1475	0.2075	0.2525	0.13	0.1525
bucetin%iproniazid	0.135	0.1875	0.18	0.1425	0.12	0.17	0.2075	0.1525	0.1	0.2125	0.15	0.22
bucetin%isoniazid	0.095	0.14	0.16	0.1575	0.1775	0.1225	0.145	0.135	0.1875	0.18	0.1325	0.2075
bucetin%ketoconazole	0.18	0.1525	0.1725	0.205	0.1375	0.1925	0.25	0.21	0.21	0.2675	0.3025	0.2175
bucetin%labetalol	0.1375	0.2125	0.17	0.1725	0.1075	0.1425	0.195	0.1575	0.1775	0.17	0.1475	0.1475
bucetin%lomustine	0.14	0.18	0.1875	0.1525	0.14	0.1375	0.145	0.1075	0.1475	0.215	0.1525	0.1625
bucetin%mefenamic acid	0.1	0.155	0.135	0.2	0.1575	0.1175	0.245	0.205	0.2375	0.2025	0.175	0.16
bucetin%metformin	0.11	0.1625	0.1425	0.13	0.1425	0.15	0.175	0.14	0.1425	0.1875	0.1	0.1325
bucetin%methapyrilene	0.1475	0.1675	0.1875	0.175	0.1175	0.15	0.1625	0.1325	0.18	0.16	0.1775	0.1325
bucetin%methimazole	0.2925	0.0975	0.145	0.1875	0.1925	0.1325	0.2125	0.0975	0.105	0.21	0.2625	0.11
bucetin%methyldopa	0.0875	0.12	0.1625	0.105	0.21	0.105	0.2075	0.205	0.0975	0.18	0.2	0.1775
bucetin%methyltestosterone	0.195	0.1225	0.1575	0.21	0.1025	0.1075	0.21	0.1725	0.2025	0.2875	0.1325	0.21
bucetin%mexiletine	0.1825	0.1575	0.1675	0.205	0.1625	0.1775	0.2175	0.1575	0.1725	0.275	0.2025	0.2225
bucetin%moxisylyte	0.1725	0.2	0.225	0.1625	0.1675	0.1525	0.23	0.165	0.14	0.18	0.17	0.275
bucetin%naphthyl isothiocyanate	0.1025	0.17	0.18	0.1225	0.115	0.1675	0.145	0.1525	0.1575	0.225	0.185	0.1725
bucetin%nicotinic acid	0.1625	0.11	0.19	0.1525	0.24	0.165	0.13	0.2	0.1975	0.1725	0.26	0.2425
bucetin%nifedipine	0.29	0.1925	0.2075	0.27	0.1175	0.225	0.185	0.145	0.13	0.2475	0.1125	0.115
bucetin%nimesulide	0.19	0.1675	0.165	0.24	0.1625	0.2	0.2775	0.13	0.265	0.235	0.17	0.15
bucetin%nitrofurantoin	0.1775	0.1575	0.16	0.11	0.1275	0.1425	0.1575	0.1375	0.1775	0.17	0.1575	0.1
bucetin%nitrofurazone	0.2775	0.1875	0.185	0.2075	0.11	0.2125	0.2325	0.2125	0.1275	0.22	0.15	0.17
bucetin%omeprazole	0.3225	0.145	0.21	0.3225	0.1775	0.2575	0.31	0.1625	0.22	0.3025	0.2225	0.1925
bucetin%papaverine	0.165	0.0975	0.1675	0.27	0.105	0.17	0.22	0.195	0.1675	0.2525	0.1125	0.1625
bucetin%pemoline	0.1475	0.16	0.12	0.115	0.11	0.23	0.115	0.1075	0.195	0.1475	0.1325	0.1375
bucetin%penicillamine	0.16	0.165	0.1525	0.1825	0.1425	0.2425	0.245	0.145	0.16	0.1725	0.1925	0.1225
bucetin%perhexiline	0.135	0.22	0.1475	0.1825	0.1325	0.1325	0.1475	0.165	0.18	0.15	0.1475	0.1075
bucetin%phenacetin	0.35	0.2025	0.2125	0.3725	0.1375	0.2275	0.3625	0.13	0.185	0.3825	0.14	0.185
bucetin%phenobarbital	0.25	0.165	0.1775	0.185	0.2275	0.155	0.2525	0.12	0.18	0.2525	0.15	0.1425
bucetin%phenylanthranilic acid	0.185	0.2125	0.2	0.1975	0.1975	0.2075	0.265	0.1525	0.15	0.2475	0.155	0.1575
bucetin%phenylbutazone	0.205	0.1925	0.1925	0.2375	0.1325	0.185	0.2525	0.11	0.16	0.2525	0.2375	0.2175
bucetin%phenytoin	0.21	0.1675	0.1825	0.265	0.23	0.205	0.2025	0.1675	0.17	0.2125	0.2375	0.3125
bucetin%promethazine	0.23	0.17	0.16	0.21	0.1275	0.1175	0.245	0.165	0.1875	0.2625	0.16	0.105
bucetin%propylthiouracil	0.225	0.175	0.155	0.145	0.135	0.135	0.2025	0.075	0.105	0.1625	0.1675	0.12
bucetin%quinidine	0.1975	0.15	0.205	0.1975	0.0925	0.145	0.2275	0.205	0.16	0.2725	0.16	0.1625
bucetin%ranitidine	0.13	0.1625	0.14	0.15	0.2125	0.215	0.2075	0.2125	0.1825	0.235	0.2075	0.135
bucetin%rifampicin	0.1575	0.1	0.0975	0.1625	0.145	0.1875	0.2425	0.175	0.205	0.23	0.165	0.16
bucetin%simvastatin	0.2175	0.14	0.18	0.2375	0.1875	0.195	0.2575	0.165	0.1775	0.205	0.145	0.1775
bucetin%sulfasalazine	0.21	0.2125	0.1825	0.3	0.2025	0.235	0.2675	0.16	0.185	0.29	0.1675	0.1975
bucetin%sulindac	0.1625	0.13	0.1825	0.1525	0.1425	0.2	0.28	0.185	0.125	0.1825	0.22	0.12
bucetin%sulpiride	0.095	0.15	0.1375	0.1575	0.14	0.0775	0.1175	0.08	0.08	0.195	0.2175	0.1775
bucetin%tacrine	0.13	0.135	0.1225	0.145	0.17	0.1275	0.175	0.1325	0.075	0.185	0.135	0.1625
bucetin%tamoxifen	0.1825	0.15	0.165	0.25	0.1475	0.175	0.2475	0.2575	0.195	0.195	0.15	0.0975
bucetin%tannic acid	0.1325	0.145	0.185	0.14	0.1525	0.1325	0.2075	0.25	0.1275	0.255	0.155	0.1775
bucetin%terbinafine	0.2625	0.175	0.2625	0.3125	0.125	0.275	0.29	0.15	0.1475	0.2975	0.1675	0.1325
bucetin%tetracycline	0.155	0.165	0.1375	0.1275	0.085	0.1525	0.1625	0.165	0.11	0.195	0.16	0.1575
bucetin%theophylline	0.1575	0.175	0.1775	0.18	0.0925	0.17	0.2225	0.14	0.1775	0.2675	0.1775	0.1575
bucetin%thioacetamide	0.1225	0.23	0.1625	0.1475	0.1525	0.1375	0.145	0.1025	0.1	0.1525	0.1825	0.0975
bucetin%thioridazine	0.2625	0.1975	0.1325	0.18	0.1425	0.1625	0.27	0.17	0.21	0.2475	0.1775	0.2075
bucetin%ticlopidine	0.3125	0.135	0.23	0.36	0.1625	0.215	0.2625	0.15	0.1575	0.285	0.1375	0.17
bucetin%tiopronin	0.1325	0.12	0.195	0.165	0.125	0.2075	0.1975	0.1175	0.1675	0.21	0.23	0.17
bucetin%tolbutamide	0.205	0.2225	0.1525	0.1625	0.15	0.17	0.1975	0.225	0.22	0.2575	0.1625	0.1825
bucetin%triamterene	0.1575	0.1275	0.1525	0.135	0.1275	0.175	0.2575	0.28	0.2425	0.215	0.1475	0.21
bucetin%triazolam	0.245	0.23	0.215	0.175	0.1575	0.18	0.2	0.145	0.155	0.195	0.2075	0.19
bucetin%trimethadione	0.23	0.1375	0.145	0.2225	0.075	0.085	0.2025	0.1825	0.16	0.19	0.1925	0.235
bucetin%valproic acid	0.155	0.225	0.2025	0.2425	0.205	0.1975	0.2225	0.2075	0.165	0.185	0.205	0.2275
bucetin%vitamin A	0.1275	0.125	0.1825	0.14	0.17	0.1275	0.1925	0.17	0.1325	0.14	0.1775	0.185
caffeine%captopril	0.2	0.1575	0.13	0.29	0.185	0.245	0.2075	0.155	0.175	0.325	0.1475	0.17
caffeine%carbamazepine	0.195	0.1325	0.2	0.1575	0.18	0.085	0.2025	0.12	0.2	0.135	0.145	0.17
caffeine%carboplatin	0.2625	0.145	0.1625	0.3	0.1875	0.135	0.235	0.1275	0.175	0.34	0.1475	0.2275
caffeine%cephalothin	0.2475	0.165	0.1725	0.15	0.125	0.15	0.1925	0.11	0.175	0.1575	0.2025	0.17
caffeine%chloramphenicol	0.145	0.195	0.155	0.1225	0.1875	0.0825	0.075	0.1175	0.1075	0.1125	0.23	0.1725
caffeine%chlormadinone	0.2225	0.2	0.2175	0.25	0.155	0.21	0.1475	0.1725	0.2025	0.2375	0.2075	0.215
caffeine%chlormezanone	0.13	0.195	0.1725	0.1775	0.1175	0.135	0.1875	0.1475	0.1375	0.125	0.1525	0.105
caffeine%chlorpheniramine	0.1975	0.24	0.2175	0.1875	0.145	0.1	0.1425	0.145	0.1775	0.1625	0.175	0.2
caffeine%chlorpropamide	0.2925	0.1775	0.1475	0.21	0.145	0.1625	0.1175	0.2	0.17	0.1325	0.1475	0.095
[truncated: 5,142 more rows]

## Sheet: InVivo_Single
drugs	Dice's coefficient
	3hr_High	3hr_Low	3hr_Middle	6hr_High	6hr_Low	6hr_Middle	9hr_High	9hr_Low	9hr_Middle	29day_High	29day_Low	29day_Middle
WY-14643%acarbose	0.1225	0.135	0.1275	0.1575	0.1475	0.2275	0.1825	0.145	0.1825	0.17	0.1625	0.1975
WY-14643%acetamidofluorene	0.1475	0.165	0.1675	0.205	0.2025	0.1975	0.2275	0.1375	0.21	0.295	0.16	0.24
WY-14643%acetaminophen	0.145	0.1525	0.19	0.165	0.1375	0.2275	0.1875	0.2025	0.1325	0.18	0.21	0.17
WY-14643%acetazolamide	0.1225	0.105	0.16	0.11	0.09	0.08	0.0775	0.125	0.0825	0.055	0.055	0.0575
WY-14643%ajmaline	0.065	0.16	0.1675	0.1175	0.0925	0.1375	0.0925	0.08	0.1125	0.19	0.1675	0.12
WY-14643%allopurinol	0.09	0.17	0.1625	0.13	0.14	0.1025	0.11	0.0925	0.1075	0.0725	0.125	0.065
WY-14643%allyl alcohol	0.0875	0.1675	0.1675	0.225	0.19	0.16	0.1725	0.19	0.145	0.1525	0.09	0.105
WY-14643%amiodarone	0.1025	0.0975	0.14	0.21	0.1275	0.1525	0.1575	0.2075	0.215	0.165	0.1075	0.125
WY-14643%amitriptyline	0.115	0.0975	0.17	0.1975	0.2175	0.27	0.105	0.08	0.06	0.115	0.105	0.0825
WY-14643%aspirin	0.1625	0.15	0.19	0.165	0.175	0.1825	0.255	0.2325	0.24	0.2675	0.2	0.255
WY-14643%azathioprine	0.085	0.0975	0.15	0.12	0.1225	0.18	0.0825	0.125	0.1	0.0925	0.0925	0.07
WY-14643%bendazac	0.13	0.12	0.2025	0.27	0.1725	0.22	0.4	0.22	0.4175	0.3775	0.2125	0.3625
WY-14643%benzbromarone	0.245	0.2575	0.26	0.47	0.3025	0.45	0.4875	0.2725	0.44	0.535	0.275	0.41
WY-14643%benziodarone	0.35	0.255	0.29	0.43	0.2775	0.4	0.44	0.2675	0.4675	0.4825	0.21	0.415
WY-14643%bromobenzene	0.1425	0.1625	0.18	0.1675	0.1975	0.25	0.2875	0.185	0.2	0.225	0.15	0.1825
WY-14643%bromoethylamine	0.09	0.135	0.1925	0.2025	0.1525	0.215	0.285	0.0725	0.13	0.1525	0.1175	0.1
WY-14643%bucetin	0.12	0.105	0.1575	0.175	0.15	0.1225	0.19	0.1725	0.16	0.1575	0.085	0.1375
WY-14643%caffeine	0.125	0.1	0.0925	0.1675	0.1025	0.15	0.225	0.1075	0.1075	0.1475	0.1075	0.06
WY-14643%captopril	0.1225	0.1275	0.11	0.095	0.1425	0.0875	0.115	0.1275	0.1325	0.11	0.09	0.1025
WY-14643%carbamazepine	0.12	0.105	0.105	0.165	0.135	0.1625	0.12	0.0875	0.12	0.2375	0.2275	0.235
WY-14643%carboplatin	0.08	0.15	0.1175	0.1475	0.135	0.1625	0.125	0.0925	0.1325	0.0875	0.085	0.065
WY-14643%cephalothin	0.1325	0.1275	0.155	0.1375	0.09	0.165	0.155	0.125	0.1075	0.1025	0.1075	0.07
WY-14643%chloramphenicol	0.135	0.135	0.145	0.18	0.1375	0.1675	0.1825	0.1475	0.185	0.415	0.065	0.1675
WY-14643%chlormadinone	0.0925	0.055	0.1775	0.16	0.1275	0.165	0.195	0.195	0.1825	0.06	0.06	0.0925
WY-14643%chlormezanone	0.135	0.2025	0.1025	0.19	0.2225	0.1975	0.1375	0.0825	0.095	0.265	0.22	0.1975
WY-14643%chlorpheniramine	0.065	0.065	0.1125	0.1825	0.1375	0.1075	0.145	0.0875	0.1475	0.0825	0.0875	0.0925
WY-14643%chlorpropamide	0.1675	0.1425	0.105	0.1425	0.1675	0.0875	0.115	0.11	0.0675	0.0675	0.0625	0.04
WY-14643%cimetidine	0.1825	0.1925	0.1275	0.165	0.1475	0.1225	0.1525	0.19	0.155	0.055	0.135	0.065
WY-14643%ciprofloxacin	0.1025	0.1125	0.135	0.115	0.0725	0.0575	0.1125	0.07	0.1125	0.095	0.1025	0.095
WY-14643%cisplatin	0.145	0.125	0.0725	0.095	0.1075	0.105	0.1375	0.13	0.105	0.105	0.0875	0.085
WY-14643%clofibrate	0.3225	0.2075	0.32	0.4725	0.21	0.385	0.49	0.2675	0.4375	0.63	0.2475	0.3475
WY-14643%clomipramine	0.2075	0.1725	0.12	0.175	0.11	0.1675	0.1575	0.1	0.1125	0.055	0.1425	0.055
WY-14643%colchicine	0.0975	0.0875	0.14	0.18	0.13	0.2	0.15	0.1	0.125	0.1825	0.105	0.2275
WY-14643%coumarin	0.1525	0.205	0.1325	0.1575	0.125	0.19	0.16	0.1175	0.1575	0.17	0.0675	0.185
WY-14643%cyclophosphamide	0.13	0.115	0.19	0.16	0.155	0.155	0.1425	0.095	0.1325	0.1275	0.2225	0.16
WY-14643%cyclosporine A	0.0825	0.0925	0.09	0.115	0.1	0.135	0.1225	0.1275	0.07	0.0575	0.1075	0.06
WY-14643%danazol	0.125	0.125	0.19	0.1575	0.1825	0.175	0.15	0.21	0.1625	0.2475	0.2375	0.25
WY-14643%dantrolene	0.1275	0.1175	0.195	0.1525	0.085	0.105	0.1875	0.0875	0.16	0.1325	0.2125	0.1325
WY-14643%diazepam	0.13	0.145	0.1675	0.1375	0.1725	0.1525	0.16	0.085	0.07	0.2125	0.185	0.215
WY-14643%diclofenac	0.1425	0.185	0.105	0.1475	0.1075	0.1275	0.1425	0.1475	0.1725	0.085	0.1075	0.0775
WY-14643%diltiazem	0.08	0.0775	0.11	0.15	0.1275	0.145	0.0925	0.1325	0.0725	0.1725	0.15	0.085
WY-14643%disopyramide	0.085	0.0975	0.1125	0.1675	0.1225	0.1375	0.115	0.095	0.0975	0.09	0.0725	0.055
WY-14643%disulfiram	0.12	0.1275	0.1675	0.1525	0.12	0.14	0.125	0.13	0.1575	0.185	0.1725	0.19
WY-14643%doxorubicin	0.0825	0.1025	0.1175	0.1325	0.1025	0.125	0.1275	0.0925	0.1425	0.095	0.07	0.0775
WY-14643%enalapril	0.125	0.1425	0.155	0.1	0.1275	0.0975	0.1325	0.0875	0.135	0.085	0.1725	0.1125
WY-14643%erythromycin ethylsuccinate	0.165	0.1375	0.1425	0.2175	0.145	0.1175	0.195	0.1	0.1175	0.09	0.1	0.0875
WY-14643%ethambutol	0.195	0.1975	0.205	0.14	0.0825	0.1075	0.1425	0.1675	0.1425	0.27	0.145	0.17
WY-14643%ethanol	0.1075	0.14	0.1575	0.11	0.1075	0.11	0.1775	0.1375	0.16	0.0975	0.09	0.085
WY-14643%ethinylestradiol	0.14	0.125	0.1475	0.14	0.1525	0.1375	0.1575	0.14	0.1825	0.225	0.1225	0.245
WY-14643%ethionine	0.0925	0.1075	0.15	0.09	0.1025	0.1175	0.12	0.1075	0.1225	0.14	0.09	0.105
WY-14643%etoposide	0.125	0.0775	0.0925	0.12	0.135	0.1225	0.0725	0.08	0.0825	0.0825	0.1675	0.0675
WY-14643%famotidine	0.1725	0.1025	0.135	0.1375	0.1075	0.16	0.085	0.105	0.1425	0.12	0.08	0.06
WY-14643%fenofibrate	0.3575	0.2875	0.3475	0.4575	0.4125	0.515	0.5175	0.425	0.58	0.675	0.3625	0.625
WY-14643%fluphenazine	0.125	0.115	0.1775	0.1525	0.0975	0.1325	0.2075	0.115	0.205	0.1225	0.115	0.145
WY-14643%flutamide	0.16	0.1475	0.19	0.1875	0.1975	0.1725	0.195	0.1425	0.1575	0.225	0.11	0.2075
WY-14643%furosemide	0.0875	0.0925	0.135	0.1675	0.125	0.11	0.14	0.1225	0.13	0.09	0.095	0.0775
WY-14643%gemfibrozil	0.2475	0.105	0.205	0.375	0.0875	0.3	0.3375	0.155	0.3625	0.5225	0.2375	0.38
WY-14643%gentamicin	0.095	0.1375	0.145	0.1525	0.065	0.12	0.11	0.135	0.0925	0.095	0.085	0.135
WY-14643%glibenclamide	0.1275	0.12	0.1125	0.09	0.1	0.0975	0.13	0.1275	0.085	0.08	0.1125	0.0975
WY-14643%griseofulvin	0.2025	0.195	0.1625	0.1225	0.135	0.1625	0.1225	0.13	0.135	0.175	0.095	0.1025
WY-14643%haloperidol	0.1275	0.175	0.175	0.1775	0.095	0.1875	0.1725	0.12	0.165	0.185	0.085	0.105
WY-14643%hexachlorobenzene	0.15	0.0975	0.1375	0.13	0.2	0.155	0.1525	0.105	0.105	0.095	0.095	0.0875
WY-14643%hydroxyzine	0.1325	0.1825	0.1325	0.0975	0.115	0.11	0.1275	0.0825	0.1475	0.145	0.1575	0.15
WY-14643%ibuprofen	0.3075	0.22	0.3425	0.4325	0.255	0.3825	0.4925	0.1725	0.385	0.1675	0.0575	0.1575
WY-14643%imipramine	0.18	0.1225	0.1125	0.1525	0.14	0.2	0.14	0.0825	0.1075	0.095	0.07	0.0625
WY-14643%iproniazid	0.1075	0.1075	0.1025	0.135	0.1225	0.155	0.1125	0.05	0.0875	0.11	0.135	0.0925
WY-14643%isoniazid	0.11	0.115	0.18	0.19	0.1025	0.1275	0.2075	0.085	0.165	0.18	0.1225	0.135
WY-14643%ketoconazole	0.155	0.16	0.185	0.1625	0.0875	0.16	0.1575	0.1025	0.1625	0.19	0.06	0.0775
WY-14643%labetalol	0.165	0.1425	0.13	0.18	0.11	0.1575	0.175	0.215	0.1475	0.15	0.1525	0.0975
WY-14643%lomustine	0.0775	0.075	0.0975	0.0925	0.1525	0.1275	0.0625	0.1075	0.155	0.0775	0.0725	0.105
WY-14643%mefenamic acid	0.17	0.1075	0.105	0.125	0.0825	0.1075	0.145	0.115	0.1175	0.145	0.1675	0.15
WY-14643%metformin	0.1	0.1275	0.1325	0.175	0.1425	0.16	0.2075	0.1375	0.24	0.15	0.105	0.06
WY-14643%methapyrilene	0.135	0.1425	0.095	0.1625	0.09	0.16	0.1275	0.085	0.1375	0.225	0.135	0.1125
WY-14643%methimazole	0.0875	0.105	0.1275	0.2	0.1525	0.1825	0.1575	0.1375	0.1775	0.2175	0.225	0.145
WY-14643%methyldopa	0.1925	0.22	0.1925	0.1375	0.1375	0.2025	0.115	0.0925	0.115	0.195	0.1425	0.095
WY-14643%methyltestosterone	0.1075	0.1375	0.115	0.145	0.095	0.1675	0.1275	0.135	0.1275	0.26	0.1	0.235
WY-14643%mexiletine	0.105	0.0625	0.16	0.1225	0.1225	0.1525	0.1975	0.0975	0.1725	0.11	0.08	0.15
WY-14643%moxisylyte	0.115	0.14	0.185	0.1275	0.1275	0.15	0.1225	0.1575	0.175	0.1275	0.1125	0.13
WY-14643%naphthyl isothiocyanate	0.135	0.11	0.1325	0.195	0.145	0.2025	0.17	0.1875	0.1925	0.1275	0.1275	0.08
WY-14643%nicotinic acid	0.12	0.1075	0.1225	0.09	0.09	0.0975	0.0925	0.085	0.1325	0.0875	0.1075	0.0875
WY-14643%nifedipine	0.1225	0.1075	0.1275	0.16	0.105	0.1575	0.1525	0.0825	0.1225	0.1125	0.1475	0.12
WY-14643%nimesulide	0.1375	0.0925	0.1225	0.23	0.0775	0.18	0.265	0.165	0.25	0.18	0.1625	0.1975
WY-14643%nitrofurantoin	0.1775	0.14	0.1525	0.2175	0.1025	0.2375	0.1675	0.12	0.13	0.175	0.13	0.1725
WY-14643%nitrofurazone	0.1225	0.12	0.13	0.16	0.105	0.215	0.1975	0.1875	0.1475	0.1775	0.2025	0.255
WY-14643%omeprazole	0.1175	0.0925	0.1375	0.2025	0.1675	0.2225	0.19	0.1075	0.155	0.2725	0.17	0.175
WY-14643%papaverine	0.1125	0.0975	0.12	0.2075	0.1025	0.1625	0.1225	0.1	0.15	0.115	0.155	0.12
WY-14643%pemoline	0.11	0.0975	0.1325	0.1125	0.16	0.19	0.2025	0.1125	0.0675	0.0625	0.09	0.115
WY-14643%penicillamine	0.1825	0.2075	0.1725	0.1075	0.1525	0.11	0.165	0.175	0.15	0.07	0.095	0.07
WY-14643%perhexiline	0.1175	0.12	0.1425	0.1225	0.1025	0.1225	0.06	0.11	0.08	0.0575	0.1175	0.0675
WY-14643%phenacetin	0.14	0.1375	0.165	0.1675	0.19	0.16	0.2475	0.1825	0.19	0.195	0.0975	0.1025
WY-14643%phenobarbital	0.185	0.165	0.14	0.09	0.1	0.125	0.13	0.105	0.1125	0.22	0.1425	0.1725
WY-14643%phenylanthranilic acid	0.145	0.1975	0.155	0.1175	0.1375	0.1525	0.1475	0.1	0.1725	0.275	0.23	0.315
WY-14643%phenylbutazone	0.155	0.175	0.1725	0.2075	0.125	0.08	0.1875	0.12	0.1325	0.195	0.1975	0.2025
WY-14643%phenytoin	0.115	0.13	0.165	0.105	0.1225	0.1525	0.205	0.1775	0.155	0.1825	0.155	0.155
WY-14643%promethazine	0.1075	0.13	0.2	0.1125	0.1325	0.1175	0.21	0.1475	0.2025	0.125	0.1125	0.0925
WY-14643%propylthiouracil	0.1375	0.16	0.1625	0.0925	0.1075	0.1275	0.205	0.1725	0.16	0.205	0.1175	0.235
WY-14643%quinidine	0.12	0.145	0.1575	0.165	0.17	0.1225	0.17	0.12	0.1525	0.1175	0.0725	0.0775
WY-14643%ranitidine	0.0925	0.1225	0.1425	0.0875	0.1175	0.1275	0.12	0.1325	0.105	0.0975	0.15	0.1
WY-14643%rifampicin	0.0975	0.09	0.19	0.1975	0.1075	0.13	0.18	0.0825	0.1225	0.1775	0.0725	0.105
WY-14643%simvastatin	0.2	0.1825	0.19	0.3425	0.1275	0.2925	0.3675	0.1675	0.2925	0.385	0.0875	0.155
WY-14643%sulfasalazine	0.1725	0.125	0.1575	0.0875	0.09	0.0975	0.1825	0.16	0.1125	0.1575	0.0775	0.0925
WY-14643%sulindac	0.1875	0.15	0.15	0.145	0.1225	0.13	0.0975	0.1375	0.0675	0.095	0.1925	0.1325
WY-14643%sulpiride	0.1	0.105	0.13	0.185	0.1625	0.155	0.0825	0.115	0.0825	0.0475	0.085	0.05
WY-14643%tacrine	0.1275	0.1375	0.1475	0.145	0.1575	0.1425	0.24	0.1475	0.1125	0.1125	0.155	0.075
WY-14643%tamoxifen	0.13	0.165	0.1075	0.1525	0.1375	0.155	0.1425	0.07	0.1375	0.155	0.13	0.1725
WY-14643%tannic acid	0.125	0.17	0.1475	0.1075	0.1425	0.1325	0.1625	0.1075	0.1175	0.05	0.115	0.0575
WY-14643%terbinafine	0.1775	0.15	0.1925	0.3075	0.175	0.205	0.29	0.1775	0.2175	0.36	0.2225	0.29
WY-14643%tetracycline	0.0975	0.1125	0.1275	0.105	0.1075	0.13	0.0775	0.1	0.07	0.1075	0.09	0.1
WY-14643%theophylline	0.08	0.1125	0.1275	0.1475	0.115	0.1075	0.1275	0.16	0.09	0.0875	0.165	0.1575
WY-14643%thioacetamide	0.135	0.155	0.1325	0.145	0.115	0.1275	0.1425	0.08	0.115	0.145	0.16	0.1475
WY-14643%thioridazine	0.1925	0.19	0.13	0.17	0.125	0.1025	0.2025	0.1525	0.12	0.165	0.155	0.1725
WY-14643%ticlopidine	0.1475	0.145	0.14	0.17	0.165	0.1725	0.1925	0.2075	0.1475	0.2475	0.2475	0.24
WY-14643%tiopronin	0.11	0.1025	0.12	0.1325	0.0925	0.115	0.0925	0.1	0.1075	0.1325	0.085	0.0575
WY-14643%tolbutamide	0.1075	0.0925	0.145	0.0975	0.1125	0.14	0.165	0.0625	0.0575	0.115	0.125	0.0925
WY-14643%triamterene	0.18	0.1175	0.14	0.1	0.1375	0.115	0.1	0.09	0.095	0.065	0.11	0.0875
WY-14643%triazolam	0.15	0.11	0.1725	0.1675	0.16	0.18	0.215	0.205	0.1975	0.0925	0.1675	0.0525
WY-14643%trimethadione	0.1475	0.1875	0.1175	0.1525	0.13	0.0825	0.08	0.1	0.115	0.2275	0.0775	0.175
WY-14643%valproic acid	0.1675	0.2525	0.255	0.2125	0.1425	0.1875	0.29	0.1875	0.2125	0.24	0.1125	0.1275
WY-14643%vitamin A	0.09	0.1375	0.1175	0.1625	0.135	0.1525	0.1375	0.16	0.165	0.18	0.1325	0.1175
acarbose%acetamidofluorene	0.115	0.1975	0.105	0.1025	0.175	0.095	0.1525	0.1375	0.145	0.1025	0.0625	0.11
acarbose%acetaminophen	0.1575	0.125	0.135	0.105	0.145	0.1525	0.1725	0.1375	0.0975	0.1075	0.1725	0.0925
acarbose%acetazolamide	0.1775	0.22	0.145	0.1325	0.1325	0.0575	0.285	0.155	0.2075	0.195	0.165	0.1175
acarbose%ajmaline	0.0925	0.1475	0.1075	0.1925	0.235	0.1875	0.1325	0.215	0.1325	0.12	0.195	0.15
acarbose%allopurinol	0.2325	0.1875	0.125	0.1225	0.1725	0.1575	0.235	0.1875	0.17	0.17	0.1575	0.1475
acarbose%allyl alcohol	0.14	0.105	0.1175	0.13	0.245	0.1375	0.195	0.105	0.13	0.1825	0.1575	0.1625
acarbose%amiodarone	0.23	0.255	0.1225	0.1525	0.285	0.1775	0.1575	0.15	0.1975	0.1775	0.1275	0.135
acarbose%amitriptyline	0.1575	0.2025	0.14	0.1875	0.135	0.19	0.1275	0.1325	0.16	0.1125	0.1225	0.13
acarbose%aspirin	0.2225	0.205	0.19	0.17	0.205	0.175	0.24	0.1525	0.135	0.1775	0.095	0.155
acarbose%azathioprine	0.1025	0.135	0.0825	0.0825	0.1125	0.105	0.145	0.1475	0.115	0.1625	0.1425	0.1575
acarbose%bendazac	0.1975	0.175	0.175	0.155	0.125	0.1325	0.23	0.1575	0.14	0.145	0.155	0.18
acarbose%benzbromarone	0.1925	0.1575	0.1175	0.165	0.195	0.25	0.2225	0.1275	0.1975	0.17	0.215	0.2325
acarbose%benziodarone	0.1625	0.15	0.16	0.1375	0.1425	0.1375	0.19	0.155	0.2525	0.1625	0.1675	0.1925
acarbose%bromobenzene	0.1775	0.1325	0.145	0.1725	0.1425	0.1825	0.1875	0.1275	0.1175	0.08	0.165	0.0675
acarbose%bromoethylamine	0.1	0.165	0.12	0.1525	0.1725	0.2075	0.145	0.1275	0.155	0.16	0.255	0.1375
acarbose%bucetin	0.1625	0.1675	0.1775	0.155	0.2225	0.13	0.1925	0.1425	0.1925	0.1125	0.165	0.12
acarbose%caffeine	0.125	0.225	0.1025	0.1	0.215	0.16	0.145	0.1425	0.18	0.19	0.1575	0.165
acarbose%captopril	0.165	0.1525	0.2	0.115	0.1775	0.1225	0.2175	0.1425	0.14	0.1225	0.1225	0.185
acarbose%carbamazepine	0.1425	0.1825	0.16	0.1425	0.18	0.14	0.2025	0.0625	0.17	0.085	0.1625	0.1925
acarbose%carboplatin	0.105	0.125	0.1525	0.175	0.2225	0.22	0.2475	0.17	0.22	0.165	0.1725	0.1725
acarbose%cephalothin	0.0825	0.1475	0.075	0.11	0.1325	0.12	0.195	0.1825	0.1425	0.1325	0.165	0.125
acarbose%chloramphenicol	0.135	0.175	0.1675	0.1325	0.19	0.1475	0.185	0.155	0.1775	0.155	0.0975	0.13
acarbose%chlormadinone	0.17	0.3	0.135	0.1025	0.1525	0.12	0.2325	0.15	0.1775	0.1475	0.14	0.11
acarbose%chlormezanone	0.1275	0.11	0.0625	0.15	0.18	0.17	0.095	0.1075	0.1275	0.08	0.155	0.135
acarbose%chlorpheniramine	0.1675	0.1775	0.1075	0.16	0.15	0.1475	0.1075	0.15	0.0925	0.15	0.1075	0.1575
acarbose%chlorpropamide	0.1475	0.1275	0.085	0.1275	0.175	0.1275	0.2025	0.16	0.2925	0.1575	0.115	0.11
acarbose%cimetidine	0.1475	0.15	0.1425	0.1375	0.1125	0.155	0.195	0.2075	0.21	0.13	0.2275	0.14
acarbose%ciprofloxacin	0.175	0.145	0.1225	0.13	0.145	0.1075	0.2275	0.1275	0.19	0.13	0.1325	0.095
acarbose%cisplatin	0.125	0.13	0.07	0.14	0.19	0.14	0.2975	0.165	0.15	0.255	0.2175	0.16
acarbose%clofibrate	0.16	0.1575	0.13	0.1925	0.195	0.2325	0.23	0.16	0.23	0.1525	0.15	0.28
acarbose%clomipramine	0.1125	0.1025	0.105	0.1925	0.19	0.1375	0.2025	0.2025	0.1425	0.0725	0.1925	0.1375
acarbose%colchicine	0.1425	0.1525	0.1	0.0925	0.1025	0.085	0.115	0.165	0.12	0.1025	0.2075	0.1825
acarbose%coumarin	0.09	0.095	0.0875	0.0875	0.1725	0.1625	0.1375	0.1875	0.0975	0.08	0.17	0.1675
acarbose%cyclophosphamide	0.145	0.2325	0.065	0.125	0.175	0.1875	0.1875	0.17	0.2025	0.1475	0.1475	0.2
acarbose%cyclosporine A	0.1775	0.185	0.1125	0.1	0.2025	0.13	0.1325	0.115	0.0825	0.0775	0.2225	0.1275
acarbose%danazol	0.1325	0.17	0.125	0.1225	0.23	0.15	0.2325	0.145	0.1775	0.09	0.1775	0.175
acarbose%dantrolene	0.1125	0.1875	0.11	0.1425	0.1975	0.155	0.145	0.1525	0.14	0.13	0.1375	0.1375
acarbose%diazepam	0.1875	0.14	0.13	0.0925	0.145	0.1825	0.1725	0.09	0.1075	0.1175	0.1525	0.235
acarbose%diclofenac	0.1775	0.1075	0.23	0.1925	0.27	0.1575	0.2125	0.13	0.2175	0.075	0.1625	0.1225
acarbose%diltiazem	0.125	0.2025	0.0575	0.1025	0.23	0.1525	0.1025	0.1975	0.1	0.08	0.1325	0.1375
acarbose%disopyramide	0.08	0.15	0.115	0.125	0.19	0.2275	0.145	0.175	0.1825	0.19	0.1675	0.18
acarbose%disulfiram	0.18	0.185	0.14	0.1125	0.11	0.1025	0.2025	0.145	0.225	0.1025	0.1925	0.1475
acarbose%doxorubicin	0.1425	0.195	0.1225	0.1025	0.1125	0.145	0.225	0.1525	0.2675	0.15	0.1275	0.13
acarbose%enalapril	0.1475	0.1725	0.18	0.1325	0.1875	0.0825	0.19	0.155	0.185	0.2025	0.1325	0.1725
acarbose%erythromycin ethylsuccinate	0.2225	0.17	0.1375	0.165	0.1225	0.1675	0.2625	0.1875	0.1825	0.15	0.1375	0.1825
acarbose%ethambutol	0.15	0.125	0.145	0.1475	0.1775	0.1375	0.2425	0.1625	0.1275	0.155	0.185	0.21
acarbose%ethanol	0.1125	0.21	0.1825	0.0925	0.1375	0.1675	0.085	0.1075	0.15	0.1575	0.13	0.085
acarbose%ethinylestradiol	0.1525	0.165	0.165	0.1175	0.1625	0.1125	0.1575	0.0975	0.12	0.1175	0.1825	0.1875
acarbose%ethionine	0.165	0.1725	0.17	0.0825	0.09	0.0975	0.0925	0.115	0.1125	0.095	0.125	0.1025
acarbose%etoposide	0.055	0.0675	0.0975	0.195	0.215	0.1575	0.105	0.1425	0.09	0.165	0.19	0.1025
acarbose%famotidine	0.18	0.1825	0.1225	0.135	0.2625	0.1275	0.2075	0.2025	0.2575	0.1525	0.1325	0.07
acarbose%fenofibrate	0.1525	0.235	0.14	0.175	0.195	0.17	0.2325	0.1525	0.2125	0.14	0.1425	0.17
acarbose%fluphenazine	0.2	0.2375	0.19	0.1475	0.155	0.1525	0.22	0.13	0.245	0.1725	0.1125	0.115
acarbose%flutamide	0.1625	0.1975	0.155	0.1525	0.155	0.1725	0.18	0.14	0.235	0.0775	0.175	0.2025
acarbose%furosemide	0.1775	0.28	0.1125	0.085	0.13	0.14	0.1825	0.1725	0.17	0.19	0.175	0.1875
acarbose%gemfibrozil	0.125	0.0975	0.155	0.1225	0.0825	0.1725	0.2325	0.1925	0.2125	0.145	0.1275	0.1525
acarbose%gentamicin	0.1325	0.23	0.1525	0.1625	0.1625	0.1925	0.215	0.1875	0.205	0.1925	0.185	0.2125
acarbose%glibenclamide	0.0825	0.0975	0.0975	0.175	0.225	0.215	0.11	0.125	0.1	0.1725	0.155	0.16
acarbose%griseofulvin	0.115	0.1125	0.1275	0.13	0.1575	0.1775	0.125	0.135	0.14	0.15	0.1575	0.15
acarbose%haloperidol	0.16	0.1775	0.1275	0.105	0.28	0.1475	0.2075	0.12	0.2175	0.1775	0.13	0.13
acarbose%hexachlorobenzene	0.1475	0.205	0.11	0.155	0.135	0.225	0.205	0.1775	0.17	0.1375	0.1925	0.125
acarbose%hydroxyzine	0.1925	0.1675	0.1725	0.1675	0.16	0.1925	0.12	0.165	0.1075	0.155	0.1875	0.1275
acarbose%ibuprofen	0.1675	0.1925	0.1475	0.1525	0.15	0.2	0.2325	0.1925	0.2575	0.1575	0.1725	0.2175
acarbose%imipramine	0.1475	0.1125	0.1275	0.1175	0.19	0.16	0.205	0.1025	0.1525	0.1475	0.1075	0.145
acarbose%iproniazid	0.18	0.1575	0.13	0.165	0.1925	0.2025	0.225	0.17	0.2375	0.1775	0.18	0.14
acarbose%isoniazid	0.1225	0.2425	0.1475	0.1425	0.2525	0.21	0.1575	0.2125	0.2225	0.12	0.115	0.1075
acarbose%ketoconazole	0.155	0.1075	0.1125	0.1575	0.1325	0.17	0.1225	0.1275	0.175	0.155	0.165	0.1275
acarbose%labetalol	0.1775	0.185	0.1875	0.155	0.2125	0.155	0.3425	0.2	0.32	0.18	0.1575	0.1525
acarbose%lomustine	0.14	0.24	0.11	0.1175	0.145	0.1075	0.1275	0.15	0.1775	0.1025	0.1475	0.17
acarbose%mefenamic acid	0.1175	0.205	0.1525	0.1275	0.235	0.2025	0.23	0.1375	0.1575	0.0975	0.19	0.21
acarbose%metformin	0.185	0.165	0.2175	0.1325	0.205	0.1875	0.21	0.16	0.245	0.1325	0.155	0.1025
acarbose%methapyrilene	0.09	0.155	0.09	0.0975	0.145	0.1575	0.18	0.1325	0.1125	0.1225	0.1625	0.13
acarbose%methimazole	0.1475	0.1625	0.11	0.1175	0.0675	0.1375	0.2275	0.135	0.17	0.125	0.255	0.15
acarbose%methyldopa	0.1475	0.19	0.145	0.105	0.1675	0.1425	0.0675	0.155	0.165	0.1075	0.1175	0.1575
acarbose%methyltestosterone	0.1525	0.2075	0.1275	0.1525	0.2925	0.215	0.1575	0.13	0.135	0.1125	0.1475	0.2025
acarbose%mexiletine	0.15	0.22	0.1525	0.1	0.125	0.115	0.215	0.1525	0.18	0.1125	0.0975	0.21
acarbose%moxisylyte	0.1125	0.24	0.1325	0.155	0.225	0.205	0.245	0.17	0.205	0.2125	0.19	0.1825
acarbose%naphthyl isothiocyanate	0.1625	0.1025	0.145	0.1525	0.21	0.205	0.1875	0.12	0.1375	0.0825	0.1825	0.1175
acarbose%nicotinic acid	0.22	0.1525	0.14	0.1425	0.1275	0.145	0.2575	0.1525	0.2225	0.155	0.1525	0.1425
acarbose%nifedipine	0.125	0.1925	0.12	0.1225	0.195	0.17	0.1325	0.11	0.115	0.0875	0.1225	0.1075
acarbose%nimesulide	0.21	0.295	0.225	0.1375	0.18	0.145	0.18	0.1075	0.175	0.09	0.205	0.1125
acarbose%nitrofurantoin	0.165	0.235	0.155	0.165	0.185	0.2225	0.2475	0.1625	0.23	0.1875	0.1	0.175
acarbose%nitrofurazone	0.13	0.1625	0.055	0.09	0.105	0.12	0.175	0.1275	0.125	0.0625	0.1975	0.215
acarbose%omeprazole	0.165	0.15	0.125	0.1075	0.1375	0.1125	0.1725	0.105	0.1275	0.09	0.1275	0.135
acarbose%papaverine	0.265	0.1775	0.18	0.1625	0.1475	0.14	0.245	0.095	0.1925	0.2375	0.17	0.1675
acarbose%pemoline	0.1975	0.225	0.105	0.1425	0.1525	0.1375	0.1375	0.1925	0.11	0.1125	0.1	0.1525
acarbose%penicillamine	0.1075	0.09	0.0825	0.09	0.18	0.14	0.195	0.1475	0.135	0.1625	0.1275	0.1625
acarbose%perhexiline	0.1575	0.1725	0.2225	0.1375	0.165	0.155	0.2075	0.14	0.2025	0.2225	0.26	0.155
acarbose%phenacetin	0.16	0.2475	0.1125	0.09	0.1225	0.0925	0.16	0.11	0.125	0.1225	0.08	0.09
acarbose%phenobarbital	0.1425	0.195	0.0925	0.1175	0.105	0.1325	0.165	0.1425	0.2075	0.135	0.1125	0.16
acarbose%phenylanthranilic acid	0.1125	0.1525	0.1425	0.11	0.16	0.0925	0.1375	0.0775	0.105	0.12	0.1625	0.23
acarbose%phenylbutazone	0.1375	0.12	0.09	0.1225	0.13	0.0875	0.235	0.1925	0.1575	0.1275	0.1325	0.225
acarbose%phenytoin	0.1925	0.24	0.1275	0.1225	0.2025	0.19	0.2525	0.15	0.2275	0.1325	0.145	0.13
acarbose%promethazine	0.145	0.26	0.1225	0.145	0.2325	0.2125	0.1425	0.21	0.2175	0.135	0.1675	0.105
acarbose%propylthiouracil	0.1375	0.1425	0.145	0.1175	0.21	0.1525	0.2375	0.14	0.175	0.0825	0.12	0.2275
acarbose%quinidine	0.1475	0.13	0.1875	0.13	0.155	0.11	0.2	0.185	0.2475	0.18	0.11	0.1275
acarbose%ranitidine	0.16	0.235	0.1775	0.1675	0.1875	0.155	0.185	0.135	0.1725	0.145	0.185	0.19
acarbose%rifampicin	0.16	0.16	0.135	0.155	0.2475	0.22	0.26	0.1075	0.2075	0.1925	0.1575	0.1675
acarbose%simvastatin	0.1475	0.1875	0.0975	0.1075	0.1475	0.1325	0.215	0.16	0.1775	0.1975	0.12	0.1875
acarbose%sulfasalazine	0.18	0.1325	0.1275	0.15	0.16	0.1325	0.32	0.1675	0.27	0.175	0.16	0.175
acarbose%sulindac	0.13	0.135	0.1625	0.1125	0.23	0.17	0.115	0.1675	0.115	0.045	0.22	0.1775
acarbose%sulpiride	0.2025	0.1975	0.1425	0.175	0.195	0.1125	0.15	0.145	0.2025	0.12	0.0925	0.0775
acarbose%tacrine	0.155	0.1975	0.1225	0.1375	0.2075	0.16	0.175	0.145	0.1425	0.1525	0.205	0.135
acarbose%tamoxifen	0.1725	0.125	0.165	0.135	0.1	0.115	0.18	0.1175	0.215	0.195	0.195	0.1925
acarbose%tannic acid	0.2	0.1425	0.26	0.15	0.135	0.1	0.235	0.1325	0.2275	0.115	0.15	0.1025
acarbose%terbinafine	0.1875	0.2425	0.165	0.16	0.195	0.165	0.29	0.17	0.2025	0.1525	0.245	0.2275
acarbose%tetracycline	0.2	0.1675	0.175	0.1375	0.27	0.1525	0.1025	0.1675	0.1575	0.1175	0.105	0.1475
acarbose%theophylline	0.155	0.2575	0.1425	0.1025	0.1525	0.1625	0.1475	0.1275	0.1475	0.1425	0.1875	0.185
acarbose%thioacetamide	0.155	0.1625	0.145	0.07	0.1175	0.0625	0.105	0.1425	0.0775	0.07	0.14	0.12
acarbose%thioridazine	0.1625	0.1375	0.1825	0.13	0.22	0.1625	0.175	0.1675	0.19	0.15	0.1	0.1325
acarbose%ticlopidine	0.165	0.205	0.18	0.1075	0.1175	0.1075	0.1375	0.1375	0.1025	0.0725	0.2275	0.1325
acarbose%tiopronin	0.1575	0.245	0.1125	0.14	0.195	0.18	0.2725	0.2125	0.25	0.1125	0.1625	0.11
acarbose%tolbutamide	0.1525	0.1375	0.1575	0.19	0.1625	0.195	0.18	0.1775	0.0875	0.2375	0.235	0.1875
acarbose%triamterene	0.145	0.18	0.1075	0.1625	0.2	0.18	0.1325	0.1425	0.1225	0.1175	0.095	0.1475
acarbose%triazolam	0.195	0.2025	0.1475	0.12	0.1775	0.145	0.235	0.105	0.1825	0.1125	0.195	0.1
acarbose%trimethadione	0.0975	0.13	0.1475	0.14	0.13	0.1475	0.08	0.235	0.12	0.085	0.225	0.2225
acarbose%valproic acid	0.0975	0.1125	0.165	0.0925	0.135	0.1225	0.25	0.2	0.335	0.2075	0.1775	0.15
acarbose%vitamin A	0.1375	0.155	0.15	0.155	0.245	0.215	0.1725	0.17	0.155	0.22	0.18	0.1475
acetamidofluorene%acetaminophen	0.34	0.1875	0.2625	0.2175	0.155	0.2375	0.33	0.2925	0.2625	0.3575	0.115	0.2125
acetamidofluorene%acetazolamide	0.2325	0.1775	0.2	0.2025	0.13	0.1125	0.1425	0.1325	0.1025	0.09	0.07	0.0775
acetamidofluorene%ajmaline	0.2	0.105	0.17	0.1825	0.135	0.165	0.15	0.1475	0.1575	0.2075	0.115	0.11
acetamidofluorene%allopurinol	0.22	0.14	0.13	0.1525	0.135	0.0925	0.15	0.07	0.1025	0.0825	0.0825	0.095
acetamidofluorene%allyl alcohol	0.165	0.12	0.165	0.2275	0.1975	0.0875	0.1675	0.0775	0.1075	0.1425	0.05	0.0675
acetamidofluorene%amiodarone	0.29	0.165	0.25	0.265	0.1875	0.1575	0.105	0.0975	0.115	0.22	0.12	0.1775
acetamidofluorene%amitriptyline	0.25	0.15	0.1375	0.2475	0.13	0.1675	0.1625	0.07	0.0675	0.205	0.13	0.145
acetamidofluorene%aspirin	0.3175	0.2325	0.2825	0.3525	0.2475	0.2375	0.2875	0.145	0.23	0.28	0.205	0.2175
acetamidofluorene%azathioprine	0.2125	0.19	0.29	0.2175	0.135	0.205	0.1575	0.085	0.155	0.1	0.115	0.07
acetamidofluorene%bendazac	0.21	0.1575	0.1475	0.29	0.1125	0.1525	0.27	0.13	0.255	0.41	0.12	0.3125
acetamidofluorene%benzbromarone	0.2475	0.2175	0.1475	0.19	0.175	0.1425	0.24	0.08	0.1325	0.3025	0.1375	0.2075
acetamidofluorene%benziodarone	0.175	0.15	0.14	0.2725	0.13	0.13	0.29	0.1125	0.1925	0.265	0.11	0.17
acetamidofluorene%bromobenzene	0.195	0.1225	0.175	0.325	0.205	0.2825	0.33	0.22	0.3225	0.4325	0.045	0.21
acetamidofluorene%bromoethylamine	0.33	0.19	0.27	0.3625	0.17	0.2175	0.3975	0.1525	0.2125	0.2275	0.0675	0.1325
acetamidofluorene%bucetin	0.33	0.215	0.2525	0.315	0.1875	0.1525	0.3375	0.22	0.2075	0.3425	0.0825	0.285
acetamidofluorene%caffeine	0.305	0.1475	0.185	0.2925	0.1375	0.1925	0.2425	0.0925	0.135	0.1525	0.125	0.065
acetamidofluorene%captopril	0.175	0.1675	0.0975	0.105	0.17	0.1225	0.105	0.0725	0.1175	0.1475	0.0725	0.0925
acetamidofluorene%carbamazepine	0.225	0.155	0.1675	0.2575	0.1525	0.1925	0.115	0.0675	0.15	0.3925	0.1825	0.21
acetamidofluorene%carboplatin	0.1275	0.1075	0.115	0.1775	0.1375	0.11	0.2025	0.1125	0.115	0.115	0.09	0.0725
acetamidofluorene%cephalothin	0.23	0.175	0.19	0.1875	0.135	0.1375	0.1575	0.1225	0.1	0.12	0.0775	0.105
acetamidofluorene%chloramphenicol	0.2	0.18	0.225	0.22	0.105	0.1175	0.2175	0.075	0.205	0.43	0.0975	0.2
acetamidofluorene%chlormadinone	0.3075	0.2075	0.25	0.2875	0.2375	0.265	0.28	0.2425	0.235	0.1375	0.095	0.1275
acetamidofluorene%chlormezanone	0.245	0.145	0.18	0.4325	0.18	0.225	0.3025	0.155	0.1875	0.45	0.2175	0.24
acetamidofluorene%chlorpheniramine	0.19	0.11	0.1825	0.135	0.1375	0.0725	0.1325	0.1275	0.0975	0.145	0.11	0.1175
acetamidofluorene%chlorpropamide	0.21	0.14	0.155	0.145	0.1175	0.075	0.155	0.1125	0.09	0.07	0.095	0.055
acetamidofluorene%cimetidine	0.095	0.1375	0.1	0.2175	0.14	0.1325	0.175	0.205	0.205	0.1	0.0925	0.0825
acetamidofluorene%ciprofloxacin	0.1525	0.155	0.1375	0.0525	0.075	0.05	0.1175	0.105	0.07	0.0875	0.1225	0.1175
acetamidofluorene%cisplatin	0.1425	0.155	0.1225	0.185	0.125	0.1425	0.14	0.0725	0.085	0.14	0.0675	0.085
acetamidofluorene%clofibrate	0.165	0.145	0.1525	0.2125	0.1075	0.0875	0.24	0.1125	0.1575	0.265	0.1075	0.125
acetamidofluorene%clomipramine	0.1375	0.125	0.12	0.1875	0.095	0.0925	0.1825	0.1	0.0875	0.1275	0.1125	0.11
acetamidofluorene%colchicine	0.235	0.1425	0.2675	0.2725	0.1275	0.2975	0.24	0.11	0.225	0.3225	0.0475	0.2175
acetamidofluorene%coumarin	0.2625	0.1425	0.3325	0.4125	0.1275	0.2375	0.275	0.1425	0.2125	0.345	0.0575	0.1525
acetamidofluorene%cyclophosphamide	0.26	0.175	0.2225	0.2375	0.155	0.1375	0.1975	0.125	0.14	0.1825	0.125	0.145
acetamidofluorene%cyclosporine A	0.1725	0.1675	0.125	0.2075	0.0725	0.145	0.14	0.095	0.0975	0.1075	0.0925	0.12
acetamidofluorene%danazol	0.2175	0.1525	0.21	0.215	0.255	0.26	0.2	0.205	0.2075	0.3325	0.1975	0.265
acetamidofluorene%dantrolene	0.3725	0.2325	0.2975	0.3225	0.1325	0.165	0.28	0.1525	0.1625	0.2275	0.185	0.195
acetamidofluorene%diazepam	0.315	0.1325	0.2875	0.3	0.1375	0.12	0.2075	0.095	0.0775	0.2425	0.17	0.1475
acetamidofluorene%diclofenac	0.18	0.155	0.145	0.1475	0.1525	0.1475	0.155	0.1125	0.1525	0.175	0.1225	0.1425
acetamidofluorene%diltiazem	0.285	0.22	0.27	0.1975	0.165	0.1925	0.1825	0.15	0.125	0.235	0.1625	0.1775
acetamidofluorene%disopyramide	0.3	0.1325	0.1875	0.2925	0.1325	0.0875	0.1625	0.1075	0.1075	0.135	0.05	0.0625
acetamidofluorene%disulfiram	0.2225	0.1475	0.1575	0.3025	0.19	0.2675	0.245	0.13	0.2175	0.2975	0.165	0.26
acetamidofluorene%doxorubicin	0.23	0.1575	0.1775	0.1875	0.1025	0.135	0.2175	0.0825	0.125	0.165	0.09	0.1
acetamidofluorene%enalapril	0.22	0.145	0.13	0.195	0.13	0.0975	0.15	0.1025	0.155	0.09	0.0475	0.07
acetamidofluorene%erythromycin ethylsuccinate	0.2325	0.1325	0.1	0.155	0.1525	0.105	0.16	0.0925	0.1175	0.125	0.0775	0.125
acetamidofluorene%ethambutol	0.23	0.13	0.165	0.1875	0.1225	0.14	0.1925	0.215	0.215	0.305	0.12	0.105
acetamidofluorene%ethanol	0.2275	0.205	0.1225	0.2275	0.115	0.0975	0.1975	0.0875	0.135	0.1325	0.0825	0.1025
acetamidofluorene%ethinylestradiol	0.22	0.15	0.1725	0.2225	0.14	0.1925	0.1925	0.205	0.17	0.28	0.1525	0.2725
acetamidofluorene%ethionine	0.2125	0.15	0.1025	0.1275	0.0925	0.0975	0.145	0.08	0.1225	0.2275	0.0525	0.125
acetamidofluorene%etoposide	0.1025	0.1025	0.0575	0.095	0.1325	0.1125	0.0775	0.055	0.105	0.08	0.075	0.09
acetamidofluorene%famotidine	0.1025	0.135	0.15	0.1625	0.1425	0.1	0.115	0.0825	0.1375	0.1575	0.0625	0.0675
acetamidofluorene%fenofibrate	0.1775	0.1875	0.17	0.2175	0.15	0.14	0.1975	0.1	0.2	0.2875	0.17	0.2375
acetamidofluorene%fluphenazine	0.3125	0.19	0.205	0.1625	0.1	0.065	0.2175	0.075	0.1475	0.1625	0.0975	0.125
acetamidofluorene%flutamide	0.2875	0.1675	0.2675	0.4525	0.1925	0.1825	0.3	0.1475	0.2425	0.43	0.08	0.26
acetamidofluorene%furosemide	0.2025	0.1975	0.1425	0.2125	0.1025	0.1	0.1925	0.1225	0.1175	0.13	0.075	0.0625
acetamidofluorene%gemfibrozil	0.2225	0.1475	0.1875	0.19	0.0625	0.12	0.1725	0.1275	0.19	0.36	0.1575	0.24
acetamidofluorene%gentamicin	0.2275	0.1975	0.13	0.12	0.11	0.0875	0.065	0.0775	0.085	0.07	0.075	0.1225
acetamidofluorene%glibenclamide	0.14	0.1275	0.14	0.0925	0.1275	0.1125	0.1125	0.075	0.0725	0.1125	0.0775	0.06
acetamidofluorene%griseofulvin	0.1775	0.1125	0.1225	0.1775	0.16	0.1725	0.2175	0.1175	0.155	0.165	0.125	0.1275
acetamidofluorene%haloperidol	0.275	0.1825	0.18	0.16	0.15	0.115	0.1775	0.1175	0.1475	0.165	0.105	0.1375
acetamidofluorene%hexachlorobenzene	0.115	0.2375	0.1075	0.1175	0.15	0.1175	0.1425	0.115	0.195	0.105	0.1125	0.095
acetamidofluorene%hydroxyzine	0.2275	0.15	0.1225	0.13	0.1625	0.08	0.105	0.08	0.0975	0.23	0.11	0.11
acetamidofluorene%ibuprofen	0.2025	0.14	0.185	0.2275	0.1325	0.1425	0.175	0.115	0.16	0.135	0.0675	0.1075
acetamidofluorene%imipramine	0.235	0.16	0.1475	0.1975	0.11	0.1575	0.2275	0.0875	0.1475	0.135	0.1175	0.075
acetamidofluorene%iproniazid	0.2825	0.15	0.11	0.225	0.1325	0.15	0.2025	0.08	0.11	0.1725	0.1275	0.135
acetamidofluorene%isoniazid	0.43	0.23	0.295	0.3225	0.175	0.1525	0.345	0.1275	0.1825	0.23	0.075	0.21
acetamidofluorene%ketoconazole	0.145	0.1075	0.1025	0.115	0.1525	0.155	0.15	0.085	0.205	0.17	0.085	0.09
acetamidofluorene%labetalol	0.1875	0.175	0.1575	0.1625	0.1125	0.1175	0.185	0.1175	0.18	0.1525	0.0525	0.1075
acetamidofluorene%lomustine	0.205	0.1525	0.1525	0.05	0.1525	0.0825	0.07	0.09	0.0875	0.1025	0.085	0.1125
acetamidofluorene%mefenamic acid	0.0875	0.11	0.09	0.1475	0.12	0.115	0.205	0.105	0.1125	0.165	0.0975	0.095
acetamidofluorene%metformin	0.255	0.1375	0.185	0.195	0.1075	0.1175	0.165	0.095	0.1725	0.2125	0.1	0.095
acetamidofluorene%methapyrilene	0.2425	0.1375	0.1825	0.265	0.1325	0.2425	0.235	0.155	0.17	0.3575	0.105	0.1
acetamidofluorene%methimazole	0.3425	0.22	0.29	0.26	0.175	0.33	0.2625	0.22	0.25	0.31	0.1325	0.215
acetamidofluorene%methyldopa	0.1525	0.1475	0.1575	0.2025	0.1275	0.155	0.1325	0.1025	0.0725	0.2725	0.1025	0.115
acetamidofluorene%methyltestosterone	0.2225	0.19	0.2275	0.2	0.1375	0.16	0.185	0.1175	0.135	0.29	0.1125	0.1425
acetamidofluorene%mexiletine	0.35	0.105	0.2825	0.215	0.115	0.165	0.23	0.0775	0.115	0.125	0.095	0.08
acetamidofluorene%moxisylyte	0.355	0.235	0.2375	0.225	0.175	0.14	0.17	0.085	0.1525	0.1225	0.075	0.09
acetamidofluorene%naphthyl isothiocyanate	0.2175	0.1525	0.1425	0.39	0.145	0.2675	0.3175	0.14	0.215	0.2275	0.1425	0.1775
acetamidofluorene%nicotinic acid	0.185	0.16	0.2275	0.205	0.14	0.15	0.195	0.1575	0.1725	0.1025	0.0775	0.09
acetamidofluorene%nifedipine	0.3425	0.265	0.3625	0.43	0.2	0.2075	0.3025	0.1225	0.18	0.3	0.1925	0.24
acetamidofluorene%nimesulide	0.365	0.185	0.2225	0.5025	0.1425	0.3075	0.47	0.145	0.2525	0.38	0.1225	0.2625
acetamidofluorene%nitrofurantoin	0.14	0.14	0.18	0.1975	0.14	0.1225	0.2275	0.1375	0.1725	0.1925	0.0725	0.1325
acetamidofluorene%nitrofurazone	0.29	0.225	0.2825	0.2675	0.1925	0.3225	0.2875	0.14	0.27	0.3475	0.0975	0.22
acetamidofluorene%omeprazole	0.27	0.1825	0.24	0.285	0.28	0.3575	0.315	0.14	0.33	0.4075	0.1175	0.2175
acetamidofluorene%papaverine	0.165	0.135	0.165	0.13	0.135	0.11	0.1775	0.115	0.1175	0.125	0.1025	0.1075
acetamidofluorene%pemoline	0.175	0.1025	0.13	0.1675	0.0975	0.1625	0.24	0.1075	0.0975	0.125	0.075	0.0975
acetamidofluorene%penicillamine	0.105	0.12	0.11	0.12	0.1275	0.09	0.1625	0.0925	0.135	0.0925	0.0675	0.0675
acetamidofluorene%perhexiline	0.15	0.14	0.1225	0.185	0.095	0.15	0.12	0.0875	0.105	0.1	0.065	0.0525
acetamidofluorene%phenacetin	0.4525	0.28	0.39	0.4925	0.2575	0.2875	0.4375	0.1575	0.27	0.3675	0.155	0.295
acetamidofluorene%phenobarbital	0.16	0.2	0.19	0.1925	0.1675	0.1625	0.3	0.1725	0.1775	0.345	0.1875	0.1825
acetamidofluorene%phenylanthranilic acid	0.16	0.145	0.165	0.2125	0.125	0.28	0.1825	0.0725	0.2275	0.32	0.18	0.2125
acetamidofluorene%phenylbutazone	0.2675	0.155	0.1825	0.2525	0.1075	0.115	0.2325	0.1125	0.175	0.305	0.1475	0.14
acetamidofluorene%phenytoin	0.24	0.2375	0.3075	0.1675	0.155	0.1525	0.2475	0.1675	0.23	0.335	0.195	0.2425
acetamidofluorene%promethazine	0.3175	0.1675	0.32	0.1625	0.1775	0.1075	0.2375	0.0825	0.1675	0.1675	0.07	0.105
acetamidofluorene%propylthiouracil	0.21	0.1425	0.17	0.14	0.1425	0.15	0.25	0.19	0.2225	0.205	0.12	0.1825
acetamidofluorene%quinidine	0.26	0.165	0.1375	0.21	0.1525	0.1325	0.2125	0.1075	0.1625	0.1175	0.07	0.105
acetamidofluorene%ranitidine	0.26	0.2075	0.225	0.1525	0.1475	0.1175	0.12	0.145	0.15	0.12	0.1625	0.115
acetamidofluorene%rifampicin	0.255	0.1675	0.1525	0.2	0.1325	0.0875	0.18	0.08	0.09	0.1825	0.105	0.1225
acetamidofluorene%simvastatin	0.195	0.2125	0.185	0.2425	0.135	0.1825	0.2125	0.0875	0.195	0.205	0.0825	0.075
acetamidofluorene%sulfasalazine	0.145	0.1075	0.16	0.145	0.1225	0.095	0.1975	0.18	0.1325	0.2425	0.0625	0.105
acetamidofluorene%sulindac	0.1375	0.1275	0.1025	0.2475	0.16	0.15	0.1775	0.1175	0.1175	0.1825	0.1075	0.11
acetamidofluorene%sulpiride	0.16	0.155	0.1525	0.1975	0.165	0.125	0.12	0.07	0.0625	0.07	0.0625	0.0625
acetamidofluorene%tacrine	0.36	0.185	0.22	0.2625	0.1575	0.1725	0.2925	0.16	0.1625	0.155	0.0625	0.08
acetamidofluorene%tamoxifen	0.1525	0.1525	0.0875	0.1	0.1	0.0875	0.16	0.085	0.1225	0.21	0.13	0.17
acetamidofluorene%tannic acid	0.125	0.1225	0.0825	0.0775	0.0975	0.0775	0.1075	0.0875	0.1025	0.095	0.0825	0.06
acetamidofluorene%terbinafine	0.2775	0.2825	0.165	0.21	0.1675	0.155	0.2475	0.1125	0.18	0.3225	0.11	0.1775
acetamidofluorene%tetracycline	0.1425	0.135	0.115	0.1075	0.1475	0.11	0.085	0.0725	0.085	0.0975	0.135	0.12
acetamidofluorene%theophylline	0.39	0.1825	0.245	0.34	0.1125	0.105	0.1675	0.1075	0.1	0.1425	0.1	0.125
acetamidofluorene%thioacetamide	0.2375	0.19	0.2325	0.285	0.1425	0.285	0.1875	0.065	0.215	0.285	0.15	0.2525
acetamidofluorene%thioridazine	0.245	0.14	0.11	0.14	0.1	0.08	0.245	0.1375	0.1375	0.175	0.1225	0.16
acetamidofluorene%ticlopidine	0.2675	0.195	0.145	0.2975	0.165	0.2225	0.26	0.2725	0.245	0.3725	0.19	0.31
acetamidofluorene%tiopronin	0.2025	0.16	0.1225	0.1225	0.1275	0.065	0.1475	0.0775	0.1025	0.1675	0.1025	0.0825
acetamidofluorene%tolbutamide	0.2425	0.16	0.1925	0.16	0.135	0.14	0.1825	0.0875	0.085	0.17	0.0925	0.1025
acetamidofluorene%triamterene	0.1475	0.18	0.155	0.11	0.12	0.1275	0.08	0.06	0.0925	0.1	0.13	0.1425
acetamidofluorene%triazolam	0.2575	0.2075	0.2925	0.2475	0.185	0.1625	0.2675	0.1475	0.2175	0.1425	0.0825	0.085
acetamidofluorene%trimethadione	0.2075	0.145	0.1375	0.2025	0.1525	0.1175	0.135	0.11	0.14	0.2925	0.095	0.15
acetamidofluorene%valproic acid	0.1075	0.1225	0.18	0.2125	0.1575	0.13	0.1425	0.125	0.14	0.15	0.0875	0.1025
acetamidofluorene%vitamin A	0.2125	0.145	0.1625	0.1225	0.1325	0.095	0.12	0.11	0.08	0.095	0.1075	0.105
acetaminophen%acetazolamide	0.29	0.13	0.2375	0.1775	0.165	0.205	0.13	0.1525	0.0775	0.185	0.1225	0.09
acetaminophen%ajmaline	0.185	0.145	0.25	0.1725	0.0825	0.17	0.2	0.1375	0.155	0.1825	0.115	0.145
acetaminophen%allopurinol	0.1575	0.15	0.165	0.1475	0.09	0.1125	0.165	0.11	0.16	0.145	0.1275	0.1325
acetaminophen%allyl alcohol	0.1525	0.145	0.15	0.2175	0.16	0.1525	0.275	0.13	0.1025	0.15	0.11	0.0725
acetaminophen%amiodarone	0.3025	0.155	0.19	0.2775	0.16	0.225	0.1625	0.2175	0.17	0.2225	0.09	0.155
acetaminophen%amitriptyline	0.19	0.1675	0.1	0.2625	0.17	0.25	0.1675	0.0725	0.1125	0.225	0.1125	0.13
acetaminophen%aspirin	0.385	0.1225	0.3	0.24	0.145	0.2625	0.29	0.1975	0.195	0.2375	0.125	0.145
acetaminophen%azathioprine	0.1575	0.1525	0.16	0.1825	0.135	0.175	0.2125	0.1675	0.23	0.1275	0.11	0.105
acetaminophen%bendazac	0.31	0.1925	0.2725	0.265	0.22	0.245	0.25	0.2275	0.205	0.395	0.2375	0.275
acetaminophen%benzbromarone	0.245	0.175	0.1875	0.1675	0.16	0.215	0.195	0.0975	0.1375	0.2025	0.1725	0.14
acetaminophen%benziodarone	0.195	0.13	0.2325	0.205	0.18	0.1975	0.235	0.1475	0.1125	0.1975	0.1175	0.1475
acetaminophen%bromobenzene	0.255	0.15	0.26	0.2875	0.2625	0.3375	0.46	0.365	0.4675	0.4675	0.13	0.36
acetaminophen%bromoethylamine	0.3925	0.17	0.265	0.285	0.1575	0.2775	0.3175	0.165	0.2875	0.2475	0.1625	0.22
acetaminophen%bucetin	0.3275	0.13	0.215	0.2675	0.12	0.2075	0.2825	0.2675	0.1675	0.3875	0.1425	0.2875
acetaminophen%caffeine	0.3825	0.1375	0.1775	0.2875	0.17	0.1875	0.21	0.1375	0.12	0.1775	0.125	0.1075
acetaminophen%captopril	0.205	0.2025	0.1075	0.19	0.16	0.1775	0.145	0.14	0.145	0.1425	0.1575	0.1075
acetaminophen%carbamazepine	0.22	0.1625	0.1875	0.2375	0.18	0.2675	0.22	0.1125	0.2175	0.3875	0.215	0.2275
acetaminophen%carboplatin	0.1625	0.1425	0.125	0.21	0.1375	0.1325	0.1925	0.105	0.14	0.1375	0.1	0.105
acetaminophen%cephalothin	0.21	0.165	0.195	0.2225	0.175	0.205	0.205	0.1675	0.115	0.1375	0.1425	0.125
acetaminophen%chloramphenicol	0.2125	0.1225	0.1875	0.3025	0.1875	0.155	0.3075	0.18	0.2475	0.3225	0.0925	0.1425
acetaminophen%chlormadinone	0.3225	0.11	0.29	0.2275	0.145	0.2525	0.235	0.1725	0.1575	0.185	0.1425	0.2275
acetaminophen%chlormezanone	0.1775	0.165	0.14	0.235	0.21	0.2175	0.22	0.125	0.145	0.3775	0.19	0.22
acetaminophen%chlorpheniramine	0.185	0.1275	0.105	0.2175	0.175	0.195	0.1725	0.11	0.1525	0.1975	0.1675	0.12
acetaminophen%chlorpropamide	0.15	0.21	0.1775	0.1875	0.165	0.12	0.15	0.175	0.1	0.1025	0.1625	0.07
acetaminophen%cimetidine	0.1525	0.2375	0.1475	0.3625	0.2225	0.2325	0.2425	0.26	0.2075	0.12	0.185	0.1325
acetaminophen%ciprofloxacin	0.285	0.1425	0.2225	0.1175	0.12	0.1	0.1325	0.0925	0.105	0.1425	0.1275	0.1
acetaminophen%cisplatin	0.1725	0.1375	0.0925	0.1825	0.1275	0.15	0.1875	0.2075	0.1375	0.1625	0.1475	0.1125
acetaminophen%clofibrate	0.135	0.1825	0.2375	0.1475	0.165	0.1375	0.2025	0.1425	0.1125	0.17	0.1975	0.1275
acetaminophen%clomipramine	0.1475	0.1475	0.0975	0.2125	0.1225	0.18	0.245	0.1525	0.09	0.1775	0.16	0.1175
acetaminophen%colchicine	0.2175	0.18	0.225	0.1625	0.1325	0.1775	0.18	0.1475	0.17	0.2525	0.1275	0.2675
acetaminophen%coumarin	0.2575	0.205	0.2225	0.2675	0.2575	0.3	0.325	0.2775	0.33	0.415	0.09	0.2925
acetaminophen%cyclophosphamide	0.2225	0.1725	0.18	0.24	0.15	0.1925	0.1975	0.14	0.1375	0.1525	0.2	0.1475
acetaminophen%cyclosporine A	0.1525	0.1525	0.115	0.13	0.1525	0.1675	0.1525	0.1575	0.1175	0.1775	0.135	0.1325
acetaminophen%danazol	0.235	0.155	0.23	0.19	0.1425	0.1725	0.21	0.315	0.22	0.395	0.275	0.365
acetaminophen%dantrolene	0.375	0.12	0.24	0.2775	0.185	0.2825	0.25	0.1325	0.195	0.335	0.16	0.22
acetaminophen%diazepam	0.35	0.1825	0.23	0.2875	0.16	0.15	0.225	0.1	0.1225	0.24	0.2025	0.1825
acetaminophen%diclofenac	0.1225	0.205	0.14	0.1275	0.155	0.13	0.1875	0.1675	0.185	0.135	0.1625	0.1225
acetaminophen%diltiazem	0.2	0.12	0.13	0.23	0.2025	0.21	0.175	0.1975	0.18	0.3375	0.2275	0.235
acetaminophen%disopyramide	0.28	0.165	0.1775	0.2425	0.1025	0.13	0.195	0.1525	0.1025	0.1675	0.15	0.0925
acetaminophen%disulfiram	0.3175	0.125	0.2275	0.2725	0.145	0.25	0.3475	0.1875	0.215	0.4325	0.21	0.415
acetaminophen%doxorubicin	0.205	0.1525	0.1525	0.1675	0.1225	0.165	0.19	0.08	0.0875	0.1775	0.1075	0.1225
acetaminophen%enalapril	0.28	0.095	0.18	0.265	0.1525	0.1525	0.2325	0.1775	0.245	0.105	0.1825	0.1325
acetaminophen%erythromycin ethylsuccinate	0.27	0.1925	0.145	0.18	0.1525	0.15	0.1625	0.1025	0.1175	0.185	0.1025	0.1025
acetaminophen%ethambutol	0.325	0.195	0.2125	0.1975	0.11	0.2275	0.3475	0.335	0.325	0.3775	0.2325	0.24
acetaminophen%ethanol	0.2375	0.155	0.11	0.2475	0.1525	0.1925	0.1625	0.1275	0.13	0.1925	0.165	0.135
acetaminophen%ethinylestradiol	0.1975	0.16	0.1975	0.2175	0.14	0.1775	0.2425	0.2375	0.2	0.2875	0.135	0.2825
acetaminophen%ethionine	0.1975	0.115	0.1275	0.13	0.155	0.13	0.14	0.1125	0.105	0.135	0.09	0.0875
acetaminophen%etoposide	0.0825	0.1275	0.045	0.1375	0.1025	0.18	0.1025	0.0825	0.085	0.085	0.21	0.0675
acetaminophen%famotidine	0.1125	0.1325	0.135	0.265	0.1475	0.2625	0.11	0.1275	0.14	0.21	0.115	0.12
acetaminophen%fenofibrate	0.22	0.17	0.1625	0.12	0.1375	0.165	0.1275	0.1525	0.15	0.1975	0.225	0.18
acetaminophen%fluphenazine	0.3425	0.1375	0.215	0.2175	0.095	0.1	0.1775	0.085	0.135	0.1875	0.1025	0.115
acetaminophen%flutamide	0.3025	0.1075	0.2425	0.24	0.1075	0.1825	0.255	0.1475	0.21	0.425	0.1625	0.2275
acetaminophen%furosemide	0.245	0.1675	0.1425	0.315	0.1925	0.2425	0.1675	0.11	0.16	0.14	0.1025	0.05
acetaminophen%gemfibrozil	0.2675	0.1875	0.1825	0.185	0.1575	0.1825	0.2025	0.1225	0.1425	0.2575	0.1625	0.17
acetaminophen%gentamicin	0.27	0.14	0.145	0.1575	0.0875	0.12	0.0875	0.115	0.065	0.105	0.105	0.1175
acetaminophen%glibenclamide	0.135	0.1475	0.175	0.14	0.1375	0.125	0.1625	0.125	0.1025	0.1175	0.1425	0.0825
acetaminophen%griseofulvin	0.1725	0.205	0.15	0.2125	0.1375	0.1575	0.2025	0.155	0.1725	0.19	0.13	0.1625
acetaminophen%haloperidol	0.3275	0.165	0.185	0.215	0.1275	0.175	0.18	0.1225	0.165	0.17	0.1	0.1375
acetaminophen%hexachlorobenzene	0.2	0.1475	0.1325	0.1475	0.185	0.175	0.165	0.1275	0.1525	0.11	0.1675	0.1675
acetaminophen%hydroxyzine	0.1725	0.1925	0.1875	0.21	0.155	0.15	0.18	0.0975	0.145	0.255	0.19	0.17
acetaminophen%ibuprofen	0.195	0.1675	0.1975	0.25	0.19	0.24	0.1775	0.1225	0.155	0.1225	0.0775	0.13
acetaminophen%imipramine	0.14	0.205	0.095	0.2825	0.1625	0.2075	0.2225	0.0575	0.1025	0.19	0.13	0.1
acetaminophen%iproniazid	0.265	0.1625	0.105	0.265	0.14	0.165	0.15	0.1025	0.085	0.1725	0.13	0.13
acetaminophen%isoniazid	0.395	0.1325	0.2725	0.29	0.1825	0.1675	0.295	0.115	0.1725	0.23	0.175	0.175
acetaminophen%ketoconazole	0.135	0.1175	0.1875	0.1525	0.11	0.1925	0.1775	0.0975	0.155	0.2275	0.11	0.1225
acetaminophen%labetalol	0.1125	0.1925	0.1425	0.2375	0.0975	0.1675	0.2125	0.1325	0.105	0.115	0.1375	0.1225
acetaminophen%lomustine	0.1925	0.1	0.1325	0.1275	0.13	0.1575	0.095	0.1375	0.1425	0.0875	0.1125	0.12
acetaminophen%mefenamic acid	0.085	0.0925	0.13	0.235	0.165	0.14	0.2325	0.1125	0.16	0.145	0.1875	0.1075
acetaminophen%metformin	0.2225	0.16	0.16	0.25	0.17	0.2125	0.18	0.1325	0.175	0.24	0.14	0.1625
acetaminophen%methapyrilene	0.195	0.14	0.17	0.2475	0.12	0.21	0.3375	0.2	0.265	0.3825	0.135	0.19
acetaminophen%methimazole	0.31	0.1875	0.235	0.31	0.1925	0.3	0.4	0.325	0.3425	0.455	0.2825	0.355
acetaminophen%methyldopa	0.185	0.2175	0.1825	0.2925	0.1875	0.27	0.12	0.0825	0.0825	0.255	0.22	0.135
acetaminophen%methyltestosterone	0.2	0.1825	0.195	0.175	0.09	0.19	0.205	0.2075	0.175	0.3125	0.135	0.2
acetaminophen%mexiletine	0.3525	0.12	0.195	0.275	0.135	0.24	0.2125	0.0875	0.1475	0.1825	0.0975	0.0975
acetaminophen%moxisylyte	0.35	0.1425	0.3025	0.2425	0.1	0.1925	0.1475	0.1375	0.175	0.1475	0.1325	0.1175
acetaminophen%naphthyl isothiocyanate	0.28	0.15	0.195	0.3	0.1825	0.25	0.3	0.1825	0.2025	0.2325	0.165	0.135
acetaminophen%nicotinic acid	0.2525	0.1675	0.2025	0.1875	0.095	0.1725	0.14	0.1225	0.1225	0.1625	0.165	0.1375
acetaminophen%nifedipine	0.285	0.185	0.2525	0.2375	0.155	0.205	0.225	0.0825	0.1625	0.3275	0.14	0.2375
acetaminophen%nimesulide	0.3375	0.1475	0.205	0.2575	0.105	0.2725	0.3175	0.2175	0.245	0.43	0.1875	0.425
acetaminophen%nitrofurantoin	0.1575	0.1625	0.2075	0.22	0.1275	0.2475	0.24	0.1275	0.1725	0.17	0.13	0.13
acetaminophen%nitrofurazone	0.2625	0.19	0.1775	0.325	0.19	0.315	0.39	0.2675	0.325	0.3675	0.175	0.325
acetaminophen%omeprazole	0.2575	0.155	0.2575	0.2675	0.185	0.3125	0.35	0.1775	0.2725	0.4525	0.2175	0.3
acetaminophen%papaverine	0.26	0.1525	0.205	0.205	0.1075	0.155	0.245	0.115	0.125	0.15	0.1525	0.1975
acetaminophen%pemoline	0.185	0.1075	0.15	0.185	0.1375	0.155	0.2075	0.13	0.1275	0.125	0.0875	0.105
acetaminophen%penicillamine	0.12	0.1525	0.14	0.1675	0.14	0.1375	0.1725	0.165	0.0875	0.14	0.125	0.095
acetaminophen%perhexiline	0.2625	0.1575	0.1625	0.24	0.1275	0.1975	0.17	0.155	0.1325	0.105	0.1025	0.1125
acetaminophen%phenacetin	0.3375	0.1475	0.27	0.2875	0.155	0.245	0.3275	0.1625	0.1875	0.4075	0.1675	0.29
acetaminophen%phenobarbital	0.14	0.215	0.1825	0.22	0.1875	0.1975	0.2325	0.1575	0.145	0.3325	0.2325	0.2875
acetaminophen%phenylanthranilic acid	0.19	0.1275	0.1775	0.1725	0.145	0.155	0.225	0.1	0.23	0.295	0.2525	0.1925
acetaminophen%phenylbutazone	0.2175	0.225	0.1725	0.2625	0.205	0.185	0.2775	0.1375	0.1275	0.34	0.1825	0.1975
acetaminophen%phenytoin	0.1925	0.145	0.2175	0.2125	0.1725	0.23	0.21	0.205	0.1975	0.4175	0.235	0.275
acetaminophen%promethazine	0.3225	0.145	0.28	0.2725	0.125	0.1825	0.205	0.155	0.145	0.215	0.135	0.1375
acetaminophen%propylthiouracil	0.2275	0.12	0.2225	0.275	0.16	0.205	0.3775	0.255	0.275	0.3325	0.2225	0.2275
acetaminophen%quinidine	0.1975	0.175	0.1875	0.195	0.1225	0.12	0.2275	0.14	0.13	0.1275	0.1525	0.11
acetaminophen%ranitidine	0.2775	0.1475	0.185	0.175	0.155	0.16	0.1	0.175	0.12	0.1525	0.165	0.1275
acetaminophen%rifampicin	0.26	0.1125	0.2075	0.2225	0.1	0.1525	0.155	0.08	0.085	0.1725	0.0425	0.0775
acetaminophen%simvastatin	0.2325	0.1625	0.17	0.235	0.12	0.19	0.1825	0.1525	0.16	0.1875	0.12	0.145
acetaminophen%sulfasalazine	0.185	0.17	0.1775	0.1725	0.1225	0.145	0.24	0.1975	0.1275	0.2575	0.14	0.1225
acetaminophen%sulindac	0.16	0.17	0.1675	0.21	0.1	0.12	0.175	0.1575	0.0925	0.16	0.22	0.12
acetaminophen%sulpiride	0.1525	0.195	0.1175	0.19	0.1275	0.13	0.115	0.105	0.08	0.0825	0.12	0.0775
acetaminophen%tacrine	0.34	0.1425	0.225	0.22	0.14	0.17	0.2525	0.16	0.1325	0.2	0.165	0.1025
acetaminophen%tamoxifen	0.1625	0.19	0.09	0.1675	0.115	0.1325	0.145	0.0875	0.1375	0.2175	0.1875	0.23
acetaminophen%tannic acid	0.1925	0.1225	0.165	0.1875	0.135	0.2125	0.1625	0.125	0.1125	0.1025	0.1975	0.085
acetaminophen%terbinafine	0.3075	0.195	0.25	0.2	0.155	0.2525	0.26	0.165	0.205	0.33	0.23	0.2625
acetaminophen%tetracycline	0.1425	0.12	0.175	0.2525	0.13	0.1725	0.0875	0.1025	0.1	0.12	0.12	0.0875
acetaminophen%theophylline	0.325	0.18	0.2025	0.245	0.12	0.1275	0.1375	0.165	0.1125	0.145	0.1925	0.19
acetaminophen%thioacetamide	0.13	0.215	0.1425	0.1725	0.155	0.18	0.1925	0.085	0.27	0.24	0.2075	0.275
acetaminophen%thioridazine	0.21	0.1175	0.1475	0.195	0.175	0.1525	0.195	0.135	0.1325	0.1725	0.1325	0.165
acetaminophen%ticlopidine	0.295	0.155	0.2025	0.32	0.195	0.23	0.325	0.3525	0.2675	0.465	0.28	0.475
acetaminophen%tiopronin	0.3	0.12	0.12	0.145	0.1025	0.155	0.14	0.155	0.1125	0.22	0.155	0.12
acetaminophen%tolbutamide	0.235	0.1675	0.1525	0.1825	0.2125	0.1075	0.19	0.1125	0.13	0.1975	0.1075	0.0975
acetaminophen%triamterene	0.16	0.12	0.15	0.165	0.1575	0.1375	0.1375	0.115	0.0975	0.105	0.1375	0.0975
acetaminophen%triazolam	0.2525	0.15	0.2975	0.3	0.1875	0.2675	0.2725	0.1975	0.195	0.1825	0.185	0.1
acetaminophen%trimethadione	0.1325	0.2025	0.135	0.26	0.14	0.1325	0.1025	0.135	0.1125	0.2975	0.13	0.19
acetaminophen%valproic acid	0.1175	0.1975	0.2075	0.1775	0.1725	0.1775	0.1525	0.1775	0.125	0.1325	0.1275	0.1075
acetaminophen%vitamin A	0.18	0.215	0.1925	0.1375	0.1025	0.165	0.095	0.1375	0.12	0.1625	0.14	0.1475
acetazolamide%ajmaline	0.1425	0.1325	0.19	0.13	0.1025	0.1125	0.0625	0.105	0.0625	0.11	0.165	0.185
acetazolamide%allopurinol	0.2025	0.1175	0.1575	0.1525	0.0875	0.1675	0.2675	0.19	0.175	0.3425	0.11	0.105
acetazolamide%allyl alcohol	0.1725	0.1325	0.1975	0.1675	0.145	0.15	0.135	0.125	0.11	0.1275	0.2125	0.125
acetazolamide%amiodarone	0.3625	0.2275	0.2775	0.24	0.17	0.2375	0.15	0.14	0.1625	0.3275	0.2325	0.285
acetazolamide%amitriptyline	0.17	0.145	0.1625	0.1625	0.145	0.125	0.105	0.1225	0.0775	0.215	0.1375	0.1525
acetazolamide%aspirin	0.2875	0.24	0.285	0.2175	0.205	0.26	0.2475	0.195	0.145	0.2725	0.1725	0.2625
acetazolamide%azathioprine	0.1675	0.1175	0.1975	0.0925	0.11	0.08	0.0975	0.1025	0.11	0.2375	0.16	0.2275
acetazolamide%bendazac	0.24	0.1775	0.22	0.2075	0.16	0.195	0.155	0.19	0.11	0.16	0.135	0.09
acetazolamide%benzbromarone	0.2325	0.125	0.1475	0.1425	0.1225	0.1275	0.145	0.0775	0.0625	0.0925	0.14	0.065
acetazolamide%benziodarone	0.1575	0.145	0.165	0.235	0.1875	0.13	0.2075	0.175	0.1325	0.11	0.1725	0.0875
acetazolamide%bromobenzene	0.2325	0.115	0.265	0.2475	0.1625	0.145	0.12	0.13	0.0875	0.0725	0.1325	0.0975
acetazolamide%bromoethylamine	0.3575	0.1675	0.3025	0.1875	0.155	0.15	0.2	0.1725	0.1275	0.3	0.1375	0.2275
acetazolamide%bucetin	0.375	0.2	0.2475	0.2025	0.12	0.175	0.2675	0.185	0.175	0.21	0.1775	0.1575
acetazolamide%caffeine	0.3375	0.1325	0.235	0.1925	0.145	0.1175	0.1825	0.175	0.1125	0.3	0.1675	0.175
acetazolamide%captopril	0.155	0.1075	0.135	0.0825	0.1575	0.1325	0.2575	0.2175	0.1225	0.15	0.11	0.105
acetazolamide%carbamazepine	0.1975	0.17	0.225	0.185	0.105	0.1425	0.1175	0.105	0.095	0.105	0.0975	0.065
acetazolamide%carboplatin	0.13	0.145	0.14	0.2075	0.24	0.1275	0.1275	0.2275	0.1175	0.29	0.165	0.2575
acetazolamide%cephalothin	0.2475	0.19	0.205	0.085	0.1125	0.0775	0.1275	0.165	0.0775	0.2725	0.2375	0.2475
acetazolamide%chloramphenicol	0.2325	0.165	0.2725	0.1175	0.115	0.105	0.1025	0.1875	0.1325	0.115	0.19	0.16
acetazolamide%chlormadinone	0.3625	0.265	0.28	0.265	0.195	0.24	0.1925	0.1725	0.17	0.2075	0.3075	0.18
acetazolamide%chlormezanone	0.155	0.12	0.105	0.1975	0.1725	0.0625	0.11	0.1675	0.1325	0.0675	0.1	0.0875
acetazolamide%chlorpheniramine	0.1525	0.14	0.1475	0.165	0.225	0.1775	0.085	0.175	0.0625	0.2875	0.1725	0.2675
acetazolamide%chlorpropamide	0.1575	0.125	0.1325	0.11	0.1225	0.145	0.16	0.2075	0.155	0.3175	0.175	0.225
acetazolamide%cimetidine	0.1575	0.1225	0.1725	0.145	0.1625	0.145	0.1225	0.22	0.1	0.1975	0.0975	0.08
acetazolamide%ciprofloxacin	0.2825	0.1325	0.23	0.1125	0.0875	0.16	0.2075	0.145	0.1175	0.1975	0.2425	0.2075
acetazolamide%cisplatin	0.135	0.15	0.095	0.16	0.145	0.2	0.1875	0.205	0.11	0.3	0.22	0.1675
acetazolamide%clofibrate	0.175	0.125	0.1725	0.1175	0.16	0.105	0.1475	0.14	0.1225	0.08	0.1025	0.0575
acetazolamide%clomipramine	0.0825	0.1075	0.145	0.11	0.2	0.0825	0.135	0.0675	0.12	0.2275	0.16	0.25
acetazolamide%colchicine	0.1975	0.125	0.265	0.12	0.1775	0.15	0.125	0.14	0.1125	0.105	0.1775	0.095
acetazolamide%coumarin	0.16	0.09	0.18	0.1825	0.13	0.13	0.095	0.1175	0.065	0.095	0.145	0.0625
acetazolamide%cyclophosphamide	0.1975	0.14	0.2275	0.1425	0.1375	0.16	0.23	0.1925	0.17	0.265	0.12	0.14
acetazolamide%cyclosporine A	0.1775	0.125	0.165	0.105	0.1575	0.105	0.11	0.21	0.06	0.2225	0.2275	0.225
acetazolamide%danazol	0.23	0.1575	0.2625	0.1875	0.1375	0.17	0.19	0.215	0.1425	0.0875	0.0875	0.06
acetazolamide%dantrolene	0.33	0.1925	0.2725	0.255	0.2	0.245	0.2225	0.1825	0.0975	0.1625	0.1225	0.1925
acetazolamide%diazepam	0.28	0.1875	0.235	0.0925	0.12	0.0825	0.2125	0.185	0.0925	0.0925	0.145	0.09
acetazolamide%diclofenac	0.155	0.1025	0.1475	0.1075	0.15	0.1125	0.155	0.2	0.2175	0.14	0.135	0.16
acetazolamide%diltiazem	0.2325	0.205	0.1975	0.1525	0.145	0.0925	0.1375	0.105	0.065	0.0875	0.1025	0.15
acetazolamide%disopyramide	0.2575	0.125	0.1875	0.2175	0.155	0.145	0.15	0.1625	0.1375	0.3625	0.18	0.15
acetazolamide%disulfiram	0.33	0.1825	0.295	0.25	0.1325	0.2525	0.24	0.195	0.19	0.1325	0.1475	0.095
acetazolamide%doxorubicin	0.2225	0.175	0.2475	0.125	0.1	0.16	0.2425	0.23	0.21	0.33	0.1725	0.215
acetazolamide%enalapril	0.2925	0.1225	0.2125	0.195	0.1125	0.1825	0.2375	0.185	0.08	0.175	0.095	0.095
acetazolamide%erythromycin ethylsuccinate	0.34	0.1975	0.1775	0.25	0.155	0.115	0.1875	0.1575	0.1825	0.27	0.2325	0.165
acetazolamide%ethambutol	0.2925	0.1025	0.2	0.17	0.17	0.2525	0.1475	0.205	0.0875	0.13	0.145	0.1175
acetazolamide%ethanol	0.205	0.26	0.165	0.2425	0.205	0.1825	0.115	0.125	0.1625	0.185	0.255	0.16
acetazolamide%ethinylestradiol	0.185	0.175	0.1925	0.1525	0.1925	0.17	0.14	0.14	0.0975	0.1125	0.1525	0.105
acetazolamide%ethionine	0.2325	0.1875	0.14	0.085	0.1475	0.12	0.07	0.1225	0.0725	0.095	0.1225	0.0975
acetazolamide%etoposide	0.1075	0.0725	0.0775	0.085	0.1	0.115	0.09	0.0925	0.07	0.2	0.1625	0.105
acetazolamide%famotidine	0.135	0.1325	0.1125	0.16	0.1025	0.1625	0.245	0.2375	0.1225	0.3	0.21	0.145
acetazolamide%fenofibrate	0.195	0.1525	0.1875	0.165	0.135	0.085	0.18	0.1875	0.135	0.065	0.0975	0.0725
acetazolamide%fluphenazine	0.3325	0.23	0.285	0.2075	0.1325	0.1475	0.2925	0.1475	0.24	0.3675	0.2575	0.295
acetazolamide%flutamide	0.2525	0.1675	0.255	0.2225	0.1375	0.1825	0.1725	0.1975	0.145	0.125	0.1975	0.0725
acetazolamide%furosemide	0.2975	0.195	0.2175	0.2375	0.1575	0.2475	0.275	0.205	0.185	0.345	0.22	0.2725
acetazolamide%gemfibrozil	0.1775	0.1175	0.1825	0.11	0.15	0.125	0.1275	0.12	0.1375	0.0775	0.09	0.105
acetazolamide%gentamicin	0.3025	0.1625	0.21	0.235	0.1125	0.19	0.1675	0.1825	0.155	0.255	0.1825	0.155
acetazolamide%glibenclamide	0.125	0.125	0.1675	0.09	0.1475	0.08	0.0525	0.1625	0.06	0.245	0.215	0.2125
acetazolamide%griseofulvin	0.1225	0.0875	0.125	0.13	0.1175	0.11	0.095	0.1675	0.11	0.1125	0.21	0.2
acetazolamide%haloperidol	0.37	0.1675	0.2375	0.16	0.14	0.13	0.195	0.2075	0.1975	0.295	0.2225	0.2175
acetazolamide%hexachlorobenzene	0.115	0.22	0.11	0.0975	0.1375	0.125	0.155	0.0925	0.0775	0.12	0.2	0.085
acetazolamide%hydroxyzine	0.145	0.1125	0.16	0.13	0.12	0.1325	0.1175	0.1725	0.1175	0.1775	0.13	0.145
acetazolamide%ibuprofen	0.2	0.12	0.155	0.195	0.1825	0.1575	0.1375	0.1675	0.17	0.1775	0.1975	0.1225
acetazolamide%imipramine	0.1075	0.0925	0.14	0.16	0.1625	0.1975	0.215	0.1825	0.1225	0.285	0.2375	0.26
acetazolamide%iproniazid	0.3075	0.1625	0.17	0.2425	0.1625	0.2225	0.26	0.1125	0.2125	0.2275	0.1175	0.165
acetazolamide%isoniazid	0.3275	0.255	0.3025	0.2125	0.1	0.1625	0.1875	0.14	0.1325	0.1875	0.1625	0.1375
acetazolamide%ketoconazole	0.1275	0.155	0.1475	0.1025	0.1075	0.14	0.0775	0.095	0.0825	0.1475	0.195	0.185
acetazolamide%labetalol	0.1275	0.125	0.1125	0.135	0.1525	0.1625	0.2675	0.2175	0.1975	0.13	0.1175	0.13
acetazolamide%lomustine	0.2325	0.1925	0.1475	0.0675	0.1525	0.095	0.11	0.11	0.1	0.1425	0.145	0.0825
acetazolamide%mefenamic acid	0.1025	0.1725	0.1275	0.1725	0.165	0.12	0.2475	0.2	0.12	0.1425	0.1575	0.0725
acetazolamide%metformin	0.2425	0.11	0.17	0.1675	0.1825	0.1675	0.255	0.1475	0.175	0.205	0.2025	0.2075
acetazolamide%methapyrilene	0.205	0.1	0.165	0.1125	0.135	0.125	0.1175	0.26	0.1425	0.165	0.1525	0.1375
acetazolamide%methimazole	0.3225	0.155	0.255	0.195	0.0975	0.1975	0.1525	0.165	0.135	0.1225	0.1275	0.1725
acetazolamide%methyldopa	0.16	0.1225	0.1825	0.1875	0.185	0.1775	0.1925	0.1625	0.2	0.2	0.135	0.1875
acetazolamide%methyltestosterone	0.18	0.16	0.1675	0.18	0.1525	0.19	0.15	0.185	0.1425	0.0925	0.1775	0.1075
acetazolamide%mexiletine	0.36	0.13	0.255	0.22	0.2575	0.25	0.2575	0.095	0.16	0.255	0.105	0.095
acetazolamide%moxisylyte	0.395	0.2425	0.255	0.165	0.1275	0.1775	0.22	0.1125	0.1725	0.135	0.15	0.085
acetazolamide%naphthyl isothiocyanate	0.245	0.085	0.2075	0.18	0.155	0.135	0.185	0.1775	0.105	0.1925	0.1875	0.1325
acetazolamide%nicotinic acid	0.265	0.225	0.3025	0.23	0.175	0.27	0.38	0.2475	0.235	0.28	0.2175	0.27
acetazolamide%nifedipine	0.285	0.2475	0.2725	0.23	0.2275	0.22	0.2275	0.19	0.1425	0.2225	0.15	0.1575
acetazolamide%nimesulide	0.3025	0.19	0.2625	0.2475	0.1075	0.215	0.2025	0.19	0.16	0.175	0.125	0.0725
acetazolamide%nitrofurantoin	0.22	0.195	0.2275	0.2075	0.17	0.1875	0.2675	0.2275	0.2225	0.24	0.215	0.2875
acetazolamide%nitrofurazone	0.2275	0.175	0.2075	0.11	0.12	0.1075	0.1075	0.185	0.0825	0.1025	0.1175	0.07
acetazolamide%omeprazole	0.3025	0.1125	0.23	0.105	0.12	0.075	0.1325	0.1775	0.0725	0.095	0.2175	0.145
acetazolamide%papaverine	0.265	0.125	0.2	0.1675	0.125	0.155	0.2025	0.155	0.16	0.2	0.1625	0.0925
acetazolamide%pemoline	0.1625	0.1875	0.1525	0.1425	0.1275	0.1075	0.175	0.1025	0.06	0.265	0.1225	0.175
acetazolamide%penicillamine	0.115	0.1175	0.15	0.0625	0.115	0.165	0.1775	0.2175	0.095	0.18	0.1975	0.15
acetazolamide%perhexiline	0.2875	0.1425	0.17	0.1925	0.11	0.195	0.23	0.2075	0.125	0.29	0.175	0.2175
acetazolamide%phenacetin	0.3125	0.315	0.265	0.25	0.1875	0.2325	0.2125	0.1075	0.115	0.205	0.22	0.1825
acetazolamide%phenobarbital	0.1525	0.13	0.1725	0.16	0.12	0.1675	0.2375	0.165	0.1325	0.1325	0.125	0.1075
acetazolamide%phenylanthranilic acid	0.155	0.1525	0.14	0.1125	0.125	0.0825	0.0675	0.105	0.0625	0.1425	0.1	0.0975
acetazolamide%phenylbutazone	0.245	0.145	0.205	0.2075	0.18	0.175	0.1425	0.185	0.105	0.1175	0.0925	0.06
acetazolamide%phenytoin	0.2025	0.2	0.2975	0.2075	0.165	0.19	0.265	0.1225	0.1175	0.1925	0.1325	0.185
acetazolamide%promethazine	0.4025	0.2175	0.2975	0.1925	0.065	0.23	0.195	0.1375	0.1225	0.3575	0.1675	0.175
acetazolamide%propylthiouracil	0.2475	0.11	0.1525	0.1225	0.105	0.12	0.1725	0.2525	0.115	0.0925	0.1525	0.105
acetazolamide%quinidine	0.255	0.095	0.1925	0.19	0.1825	0.15	0.1575	0.16	0.135	0.1425	0.145	0.1125
acetazolamide%ranitidine	0.23	0.23	0.2175	0.155	0.1525	0.2	0.1525	0.21	0.125	0.1775	0.16	0.1
acetazolamide%rifampicin	0.25	0.2	0.1625	0.195	0.13	0.1325	0.2475	0.2925	0.1325	0.2575	0.1775	0.195
acetazolamide%simvastatin	0.2725	0.12	0.14	0.14	0.11	0.125	0.105	0.11	0.1025	0.1225	0.1125	0.1425
acetazolamide%sulfasalazine	0.1425	0.1075	0.205	0.18	0.1275	0.1325	0.28	0.245	0.2025	0.28	0.1825	0.235
acetazolamide%sulindac	0.115	0.1125	0.1375	0.15	0.1325	0.13	0.13	0.13	0.0925	0.1375	0.0975	0.0925
acetazolamide%sulpiride	0.1175	0.1575	0.19	0.1875	0.18	0.11	0.2075	0.215	0.16	0.2425	0.185	0.2
acetazolamide%tacrine	0.32	0.1175	0.2075	0.17	0.2275	0.145	0.2225	0.2375	0.1075	0.345	0.175	0.17
acetazolamide%tamoxifen	0.155	0.0975	0.1075	0.0875	0.1425	0.145	0.1475	0.1975	0.17	0.16	0.1825	0.1525
acetazolamide%tannic acid	0.2275	0.1275	0.19	0.12	0.1575	0.16	0.2575	0.2625	0.135	0.1925	0.175	0.1725
acetazolamide%terbinafine	0.355	0.205	0.215	0.1525	0.1825	0.2275	0.1675	0.145	0.1325	0.115	0.17	0.1175
acetazolamide%tetracycline	0.155	0.15	0.185	0.1675	0.125	0.1475	0.14	0.2	0.1225	0.1375	0.165	0.155
acetazolamide%theophylline	0.3325	0.21	0.2925	0.25	0.115	0.1575	0.2725	0.165	0.15	0.2275	0.145	0.14
acetazolamide%thioacetamide	0.095	0.1525	0.1275	0.1475	0.125	0.115	0.0725	0.09	0.075	0.115	0.1325	0.0975
acetazolamide%thioridazine	0.2475	0.15	0.135	0.125	0.1475	0.1125	0.25	0.1925	0.14	0.2075	0.15	0.1175
acetazolamide%ticlopidine	0.185	0.17	0.135	0.12	0.125	0.1275	0.0875	0.1575	0.055	0.1025	0.15	0.1025
acetazolamide%tiopronin	0.31	0.225	0.1425	0.22	0.1575	0.21	0.2825	0.1525	0.1275	0.155	0.25	0.3
acetazolamide%tolbutamide	0.195	0.1825	0.1875	0.12	0.1325	0.0925	0.13	0.1775	0.0475	0.2025	0.19	0.2125
acetazolamide%triamterene	0.145	0.15	0.1975	0.0925	0.1175	0.1025	0.1625	0.0975	0.075	0.185	0.2675	0.14
acetazolamide%triazolam	0.23	0.1725	0.33	0.25	0.1925	0.1675	0.1975	0.17	0.1925	0.2075	0.1275	0.17
acetazolamide%trimethadione	0.1075	0.12	0.095	0.15	0.1	0.1225	0.07	0.155	0.0875	0.0725	0.1225	0.0725
acetazolamide%valproic acid	0.12	0.1075	0.265	0.0975	0.115	0.1425	0.1925	0.2125	0.1875	0.15	0.245	0.1925
acetazolamide%vitamin A	0.29	0.13	0.2	0.1575	0.1175	0.1925	0.215	0.2225	0.095	0.17	0.22	0.1925
ajmaline%allopurinol	0.1275	0.13	0.16	0.1075	0.24	0.115	0.0925	0.1325	0.0975	0.0875	0.1775	0.12
ajmaline%allyl alcohol	0.13	0.1675	0.1575	0.16	0.115	0.1	0.125	0.1175	0.1025	0.1025	0.12	0.1725
ajmaline%amiodarone	0.1675	0.145	0.15	0.265	0.25	0.2	0.0875	0.175	0.155	0.175	0.135	0.1725
ajmaline%amitriptyline	0.2325	0.1025	0.1525	0.2025	0.1475	0.19	0.105	0.125	0.1525	0.17	0.13	0.135
ajmaline%aspirin	0.155	0.15	0.2125	0.22	0.1675	0.22	0.2025	0.135	0.1275	0.1225	0.1625	0.135
ajmaline%azathioprine	0.2075	0.0825	0.18	0.1225	0.195	0.11	0.16	0.0975	0.14	0.1525	0.17	0.1475
ajmaline%bendazac	0.1525	0.19	0.1675	0.175	0.11	0.1375	0.1025	0.16	0.1375	0.1725	0.15	0.1625
ajmaline%benzbromarone	0.13	0.18	0.1575	0.17	0.1175	0.1875	0.125	0.135	0.15	0.1425	0.2125	0.105
ajmaline%benziodarone	0.1175	0.175	0.1675	0.1825	0.1175	0.115	0.1275	0.1675	0.0875	0.1875	0.145	0.1525
ajmaline%bromobenzene	0.11	0.155	0.195	0.215	0.1025	0.2025	0.1275	0.1325	0.1075	0.1825	0.1975	0.15
ajmaline%bromoethylamine	0.24	0.18	0.2375	0.29	0.2525	0.1925	0.16	0.095	0.18	0.145	0.17	0.105
ajmaline%bucetin	0.175	0.1375	0.1775	0.255	0.2125	0.18	0.1525	0.15	0.155	0.125	0.175	0.1225
ajmaline%caffeine	0.1825	0.1225	0.1275	0.2275	0.2875	0.1775	0.135	0.135	0.0975	0.155	0.22	0.125
ajmaline%captopril	0.1025	0.16	0.12	0.17	0.1825	0.11	0.09	0.155	0.09	0.195	0.1425	0.15
ajmaline%carbamazepine	0.185	0.18	0.1575	0.1425	0.1925	0.16	0.2425	0.105	0.1075	0.1575	0.14	0.1025
ajmaline%carboplatin	0.085	0.14	0.1575	0.24	0.15	0.1875	0.1925	0.225	0.15	0.2075	0.1725	0.195
ajmaline%cephalothin	0.175	0.14	0.1475	0.1375	0.165	0.1325	0.1575	0.1875	0.125	0.1175	0.1375	0.18
ajmaline%chloramphenicol	0.17	0.1575	0.1875	0.165	0.15	0.18	0.16	0.1775	0.1325	0.2225	0.12	0.15
ajmaline%chlormadinone	0.1525	0.0825	0.205	0.16	0.175	0.17	0.1875	0.1475	0.1375	0.13	0.1625	0.14
ajmaline%chlormezanone	0.1725	0.125	0.0675	0.1825	0.1325	0.175	0.105	0.095	0.1475	0.2075	0.1775	0.12
ajmaline%chlorpheniramine	0.1625	0.105	0.1225	0.1375	0.1825	0.1025	0.1175	0.1625	0.22	0.1625	0.085	0.2175
ajmaline%chlorpropamide	0.145	0.115	0.0975	0.175	0.1575	0.115	0.1075	0.1375	0.1725	0.1375	0.155	0.135
ajmaline%cimetidine	0.1025	0.1875	0.15	0.21	0.1825	0.285	0.1575	0.155	0.145	0.1725	0.175	0.0975
ajmaline%ciprofloxacin	0.1075	0.1575	0.21	0.105	0.125	0.115	0.095	0.175	0.11	0.155	0.145	0.15
ajmaline%cisplatin	0.2	0.1025	0.0625	0.3475	0.2525	0.21	0.2075	0.125	0.185	0.17	0.135	0.2225
ajmaline%clofibrate	0.075	0.1425	0.17	0.155	0.095	0.0975	0.085	0.13	0.09	0.185	0.11	0.115
ajmaline%clomipramine	0.085	0.1525	0.0875	0.16	0.1925	0.1075	0.195	0.225	0.1925	0.1625	0.17	0.1825
ajmaline%colchicine	0.165	0.165	0.19	0.105	0.275	0.14	0.1	0.1325	0.0925	0.14	0.1475	0.1025
ajmaline%coumarin	0.1925	0.195	0.15	0.1275	0.145	0.18	0.1725	0.1775	0.1575	0.145	0.13	0.09
ajmaline%cyclophosphamide	0.24	0.11	0.1975	0.1975	0.23	0.2275	0.1475	0.1775	0.1175	0.145	0.1925	0.1525
ajmaline%cyclosporine A	0.1225	0.1325	0.1025	0.1125	0.1625	0.0875	0.0875	0.115	0.085	0.1075	0.1875	0.17
ajmaline%danazol	0.1275	0.17	0.1475	0.175	0.1825	0.1725	0.1475	0.125	0.1225	0.1425	0.1125	0.085
ajmaline%dantrolene	0.2075	0.1175	0.2075	0.235	0.2275	0.165	0.1525	0.105	0.1625	0.15	0.18	0.175
ajmaline%diazepam	0.15	0.1875	0.1625	0.1725	0.1	0.11	0.16	0.165	0.1525	0.155	0.195	0.145
ajmaline%diclofenac	0.1175	0.16	0.155	0.155	0.195	0.0875	0.1025	0.15	0.1025	0.0575	0.1575	0.1025
ajmaline%diltiazem	0.27	0.0975	0.1675	0.125	0.12	0.125	0.1125	0.155	0.14	0.1375	0.1675	0.1875
ajmaline%disopyramide	0.1825	0.065	0.1725	0.21	0.1525	0.1675	0.1475	0.2075	0.2175	0.1375	0.1425	0.1575
ajmaline%disulfiram	0.125	0.1675	0.215	0.2	0.23	0.1825	0.2025	0.1325	0.15	0.135	0.1225	0.1175
ajmaline%doxorubicin	0.14	0.1025	0.1375	0.1375	0.175	0.21	0.12	0.1425	0.15	0.15	0.12	0.1675
ajmaline%enalapril	0.165	0.195	0.2075	0.185	0.1725	0.1275	0.12	0.185	0.1625	0.1625	0.1925	0.1425
ajmaline%erythromycin ethylsuccinate	0.1325	0.1	0.1275	0.135	0.11	0.145	0.1175	0.1625	0.1625	0.12	0.18	0.165
ajmaline%ethambutol	0.15	0.15	0.2325	0.195	0.1775	0.2075	0.15	0.1175	0.13	0.17	0.12	0.14
ajmaline%ethanol	0.1075	0.095	0.1575	0.13	0.2075	0.1175	0.0875	0.0875	0.0575	0.125	0.1375	0.215
ajmaline%ethinylestradiol	0.1825	0.145	0.1575	0.115	0.11	0.115	0.1375	0.105	0.095	0.1525	0.15	0.17
ajmaline%ethionine	0.14	0.135	0.1025	0.08	0.135	0.1025	0.0825	0.145	0.0975	0.125	0.1125	0.1
ajmaline%etoposide	0.0675	0.0925	0.07	0.1575	0.2775	0.1975	0.055	0.16	0.1275	0.13	0.18	0.0825
ajmaline%famotidine	0.0725	0.14	0.1375	0.1925	0.2375	0.1725	0.0825	0.165	0.11	0.16	0.08	0.1875
ajmaline%fenofibrate	0.115	0.16	0.125	0.1625	0.1525	0.12	0.1	0.065	0.09	0.155	0.1525	0.115
ajmaline%fluphenazine	0.135	0.085	0.21	0.2	0.1575	0.1375	0.095	0.1525	0.16	0.135	0.1075	0.16
ajmaline%flutamide	0.1175	0.155	0.1825	0.235	0.2425	0.2225	0.135	0.22	0.185	0.175	0.1875	0.1225
ajmaline%furosemide	0.17	0.0925	0.1675	0.1775	0.1975	0.1575	0.0625	0.1225	0.1825	0.135	0.1875	0.1625
ajmaline%gemfibrozil	0.15	0.1425	0.12	0.15	0.14	0.16	0.185	0.2075	0.165	0.175	0.15	0.1125
ajmaline%gentamicin	0.115	0.13	0.1625	0.1575	0.255	0.1875	0.09	0.135	0.125	0.1175	0.155	0.1275
ajmaline%glibenclamide	0.16	0.1075	0.125	0.18	0.1925	0.14	0.1475	0.135	0.185	0.1175	0.175	0.1775
ajmaline%griseofulvin	0.11	0.135	0.1225	0.19	0.17	0.185	0.12	0.14	0.1525	0.1775	0.165	0.18
ajmaline%haloperidol	0.15	0.1175	0.2125	0.16	0.145	0.1725	0.0975	0.125	0.105	0.135	0.15	0.18
ajmaline%hexachlorobenzene	0.1375	0.0825	0.115	0.1825	0.105	0.1625	0.1225	0.145	0.115	0.1225	0.1275	0.13
ajmaline%hydroxyzine	0.195	0.145	0.1575	0.155	0.2675	0.15	0.095	0.1875	0.2525	0.1675	0.18	0.1725
ajmaline%ibuprofen	0.0925	0.125	0.2	0.17	0.15	0.17	0.095	0.215	0.1	0.125	0.165	0.1275
ajmaline%imipramine	0.1725	0.13	0.1425	0.1375	0.1625	0.235	0.1125	0.1475	0.13	0.1675	0.135	0.145
ajmaline%iproniazid	0.1475	0.0975	0.1075	0.1975	0.2175	0.1875	0.075	0.21	0.1425	0.17	0.135	0.19
ajmaline%isoniazid	0.1725	0.1	0.2575	0.2525	0.275	0.2	0.1625	0.1775	0.21	0.1175	0.13	0.11
ajmaline%ketoconazole	0.085	0.105	0.2175	0.16	0.2225	0.2075	0.105	0.1325	0.0875	0.155	0.1525	0.155
ajmaline%labetalol	0.1625	0.1025	0.09	0.175	0.19	0.125	0.085	0.1875	0.1325	0.1525	0.0975	0.1
ajmaline%lomustine	0.1525	0.0975	0.175	0.04	0.15	0.0925	0.125	0.1225	0.165	0.145	0.1475	0.1525
ajmaline%mefenamic acid	0.085	0.2075	0.1325	0.14	0.2175	0.1725	0.085	0.17	0.165	0.085	0.14	0.1575
ajmaline%metformin	0.155	0.135	0.1475	0.185	0.155	0.2075	0.0925	0.15	0.1625	0.16	0.0675	0.2175
ajmaline%methapyrilene	0.1825	0.15	0.1325	0.1675	0.2675	0.1925	0.2275	0.1575	0.1625	0.185	0.1475	0.1625
ajmaline%methimazole	0.2575	0.1175	0.17	0.1675	0.09	0.1625	0.245	0.145	0.1425	0.1675	0.1475	0.14
ajmaline%methyldopa	0.1325	0.1275	0.135	0.145	0.1675	0.11	0.0625	0.155	0.135	0.165	0.14	0.1875
ajmaline%methyltestosterone	0.1775	0.1375	0.1775	0.15	0.23	0.2325	0.1325	0.155	0.1525	0.19	0.115	0.175
ajmaline%mexiletine	0.1775	0.14	0.1825	0.22	0.26	0.1775	0.1	0.1125	0.1325	0.1925	0.12	0.105
ajmaline%moxisylyte	0.2025	0.0875	0.245	0.22	0.2725	0.235	0.105	0.175	0.16	0.15	0.1675	0.1275
ajmaline%naphthyl isothiocyanate	0.1975	0.14	0.1675	0.175	0.1675	0.215	0.13	0.1175	0.155	0.065	0.1725	0.065
ajmaline%nicotinic acid	0.1325	0.1125	0.145	0.1975	0.205	0.2175	0.0725	0.13	0.1275	0.145	0.12	0.2575
ajmaline%nifedipine	0.2375	0.12	0.16	0.17	0.1525	0.17	0.1125	0.145	0.1775	0.13	0.0975	0.1225
ajmaline%nimesulide	0.1525	0.085	0.19	0.185	0.25	0.1775	0.1225	0.115	0.125	0.1475	0.195	0.0875
ajmaline%nitrofurantoin	0.1275	0.165	0.1175	0.2	0.2225	0.175	0.12	0.1425	0.16	0.14	0.0925	0.165
ajmaline%nitrofurazone	0.24	0.1675	0.1925	0.1425	0.1175	0.1975	0.2175	0.165	0.15	0.1075	0.1725	0.135
ajmaline%omeprazole	0.125	0.155	0.165	0.145	0.125	0.1775	0.17	0.165	0.1275	0.195	0.1625	0.19
ajmaline%papaverine	0.1	0.15	0.125	0.1625	0.24	0.2225	0.1875	0.16	0.105	0.16	0.1725	0.16
ajmaline%pemoline	0.1725	0.185	0.1475	0.135	0.0525	0.15	0.1425	0.19	0.16	0.1125	0.1075	0.2125
ajmaline%penicillamine	0.135	0.135	0.1475	0.0775	0.2	0.1925	0.0925	0.11	0.07	0.1525	0.165	0.1525
ajmaline%perhexiline	0.095	0.1025	0.1525	0.245	0.32	0.2225	0.13	0.115	0.125	0.1025	0.2175	0.165
ajmaline%phenacetin	0.1725	0.0775	0.165	0.1775	0.12	0.14	0.125	0.1475	0.09	0.1475	0.0775	0.115
ajmaline%phenobarbital	0.1375	0.1475	0.1225	0.1175	0.1575	0.1025	0.1175	0.185	0.145	0.1325	0.1275	0.17
ajmaline%phenylanthranilic acid	0.15	0.125	0.18	0.1425	0.0925	0.1425	0.2325	0.1	0.08	0.1475	0.175	0.1125
ajmaline%phenylbutazone	0.1275	0.12	0.1225	0.1775	0.11	0.175	0.165	0.1275	0.1475	0.175	0.21	0.14
ajmaline%phenytoin	0.1775	0.1675	0.1625	0.1475	0.215	0.1925	0.1025	0.1575	0.145	0.165	0.1275	0.17
ajmaline%promethazine	0.1525	0.16	0.265	0.24	0.2675	0.24	0.13	0.1825	0.185	0.1475	0.145	0.1425
ajmaline%propylthiouracil	0.145	0.2325	0.16	0.16	0.275	0.1975	0.18	0.13	0.175	0.1425	0.1825	0.16
ajmaline%quinidine	0.165	0.175	0.1225	0.22	0.1375	0.1775	0.14	0.1725	0.1375	0.16	0.1375	0.105
ajmaline%ranitidine	0.2625	0.1525	0.17	0.17	0.225	0.2375	0.095	0.1525	0.095	0.1975	0.185	0.2
ajmaline%rifampicin	0.14	0.105	0.2075	0.175	0.28	0.1625	0.065	0.1075	0.1125	0.1625	0.1425	0.1375
ajmaline%simvastatin	0.155	0.13	0.155	0.18	0.195	0.1725	0.1125	0.15	0.1	0.16	0.18	0.15
ajmaline%sulfasalazine	0.095	0.1675	0.125	0.145	0.145	0.1075	0.1	0.1325	0.1475	0.1625	0.1525	0.15
ajmaline%sulindac	0.0875	0.1725	0.205	0.1475	0.2525	0.1675	0.125	0.1675	0.13	0.0675	0.175	0.1275
ajmaline%sulpiride	0.0725	0.115	0.115	0.2025	0.225	0.13	0.0675	0.175	0.21	0.09	0.1425	0.17
ajmaline%tacrine	0.1875	0.11	0.195	0.2025	0.2375	0.1375	0.145	0.2	0.1125	0.1375	0.13	0.1575
ajmaline%tamoxifen	0.11	0.155	0.085	0.0725	0.115	0.1275	0.105	0.175	0.18	0.1725	0.2075	0.2075
ajmaline%tannic acid	0.0875	0.1925	0.205	0.14	0.165	0.1875	0.07	0.13	0.135	0.12	0.19	0.19
ajmaline%terbinafine	0.1625	0.12	0.2175	0.155	0.21	0.1675	0.1575	0.135	0.15	0.155	0.12	0.155
ajmaline%tetracycline	0.15	0.22	0.2	0.145	0.255	0.185	0.05	0.1525	0.12	0.155	0.18	0.18
ajmaline%theophylline	0.1975	0.1525	0.22	0.195	0.235	0.1975	0.11	0.1525	0.18	0.1425	0.1975	0.12
ajmaline%thioacetamide	0.1525	0.145	0.13	0.16	0.11	0.095	0.14	0.1325	0.1225	0.115	0.1825	0.145
ajmaline%thioridazine	0.1175	0.1225	0.0875	0.15	0.1525	0.1675	0.125	0.195	0.165	0.2175	0.23	0.225
ajmaline%ticlopidine	0.12	0.1275	0.1125	0.195	0.085	0.195	0.13	0.1075	0.1375	0.1675	0.15	0.1325
ajmaline%tiopronin	0.14	0.1775	0.1825	0.1725	0.185	0.18	0.0875	0.17	0.1375	0.135	0.1775	0.2
ajmaline%tolbutamide	0.2	0.1575	0.18	0.165	0.08	0.135	0.1725	0.1575	0.11	0.15	0.24	0.1825
ajmaline%triamterene	0.095	0.0925	0.1325	0.1225	0.125	0.1525	0.105	0.1275	0.1975	0.14	0.19	0.1825
ajmaline%triazolam	0.195	0.165	0.2175	0.145	0.1825	0.1125	0.095	0.1325	0.1325	0.1575	0.1825	0.1275
ajmaline%trimethadione	0.185	0.205	0.1675	0.165	0.22	0.17	0.11	0.19	0.2025	0.1675	0.1275	0.1175
ajmaline%valproic acid	0.1375	0.17	0.18	0.1275	0.12	0.1425	0.0825	0.175	0.09	0.1525	0.155	0.1425
ajmaline%vitamin A	0.1075	0.1075	0.135	0.1325	0.205	0.1825	0.0725	0.205	0.125	0.135	0.1675	0.2675
allopurinol%allyl alcohol	0.19	0.135	0.15	0.1875	0.1325	0.1175	0.1225	0.1225	0.1425	0.2175	0.1625	0.1025
allopurinol%amiodarone	0.2375	0.1175	0.1575	0.0975	0.1975	0.15	0.0775	0.085	0.1575	0.21	0.1075	0.155
allopurinol%amitriptyline	0.17	0.11	0.1475	0.18	0.18	0.155	0.0775	0.205	0.1625	0.15	0.1525	0.1825
allopurinol%aspirin	0.195	0.105	0.1425	0.1975	0.1625	0.175	0.225	0.1475	0.23	0.17	0.1025	0.1275
allopurinol%azathioprine	0.135	0.135	0.1825	0.15	0.1575	0.1525	0.11	0.12	0.1225	0.2325	0.195	0.1425
allopurinol%bendazac	0.1775	0.13	0.185	0.13	0.1125	0.1075	0.1275	0.1925	0.105	0.105	0.2	0.1275
allopurinol%benzbromarone	0.1825	0.1875	0.185	0.115	0.16	0.1275	0.1225	0.1225	0.1075	0.06	0.1975	0.11
allopurinol%benziodarone	0.1475	0.1475	0.19	0.1075	0.11	0.115	0.1675	0.1775	0.15	0.0925	0.1475	0.09
allopurinol%bromobenzene	0.18	0.15	0.185	0.105	0.105	0.12	0.195	0.1	0.15	0.0775	0.115	0.11
allopurinol%bromoethylamine	0.1825	0.11	0.1225	0.125	0.1775	0.145	0.14	0.125	0.1275	0.285	0.1625	0.175
allopurinol%bucetin	0.2	0.14	0.15	0.1175	0.2	0.135	0.2075	0.1025	0.1625	0.1775	0.225	0.11
allopurinol%caffeine	0.2225	0.115	0.2075	0.135	0.19	0.18	0.1125	0.13	0.1325	0.2425	0.2025	0.1675
allopurinol%captopril	0.1775	0.1275	0.165	0.1425	0.1475	0.1425	0.2125	0.1275	0.15	0.1725	0.105	0.2225
allopurinol%carbamazepine	0.175	0.105	0.1675	0.135	0.2025	0.175	0.0875	0.0625	0.1275	0.0675	0.155	0.135
allopurinol%carboplatin	0.16	0.2075	0.1475	0.1625	0.105	0.1525	0.2225	0.1325	0.14	0.2025	0.155	0.1075
allopurinol%cephalothin	0.1725	0.125	0.1775	0.15	0.19	0.1625	0.105	0.1425	0.1	0.25	0.1675	0.1175
allopurinol%chloramphenicol	0.1825	0.1675	0.1275	0.13	0.18	0.105	0.1575	0.13	0.135	0.0975	0.1675	0.145
allopurinol%chlormadinone	0.18	0.08	0.1625	0.15	0.145	0.18	0.2075	0.1	0.14	0.175	0.11	0.145
allopurinol%chlormezanone	0.1175	0.185	0.12	0.17	0.165	0.105	0.16	0.1375	0.1	0.0625	0.1225	0.13
allopurinol%chlorpheniramine	0.2175	0.085	0.1675	0.1575	0.135	0.1375	0.135	0.2275	0.1575	0.2275	0.1425	0.1425
allopurinol%chlorpropamide	0.155	0.135	0.175	0.2	0.1425	0.115	0.125	0.1625	0.185	0.23	0.1625	0.1775
allopurinol%cimetidine	0.1025	0.135	0.145	0.1925	0.17	0.165	0.2425	0.1425	0.215	0.1875	0.175	0.1925
allopurinol%ciprofloxacin	0.1725	0.13	0.1375	0.105	0.2	0.1125	0.1875	0.1	0.1375	0.15	0.12	0.0725
allopurinol%cisplatin	0.19	0.22	0.1175	0.1075	0.215	0.22	0.105	0.095	0.1225	0.21	0.1275	0.1725
allopurinol%clofibrate	0.1825	0.1775	0.2025	0.1625	0.16	0.1	0.105	0.11	0.1325	0.0575	0.1075	0.1825
allopurinol%clomipramine	0.115	0.205	0.15	0.1825	0.15	0.125	0.1325	0.165	0.1825	0.1975	0.18	0.13
allopurinol%colchicine	0.1675	0.16	0.1475	0.1975	0.2325	0.215	0.1475	0.1775	0.1425	0.105	0.1475	0.1
allopurinol%coumarin	0.0925	0.1525	0.16	0.1275	0.155	0.135	0.145	0.12	0.16	0.13	0.135	0.165
allopurinol%cyclophosphamide	0.1725	0.1375	0.17	0.155	0.215	0.1575	0.2275	0.105	0.1625	0.1975	0.1875	0.1325
allopurinol%cyclosporine A	0.1675	0.15	0.14	0.1775	0.205	0.175	0.1125	0.1625	0.1225	0.2825	0.15	0.16
allopurinol%danazol	0.17	0.1425	0.1425	0.1425	0.1575	0.145	0.1775	0.1275	0.12	0.08	0.1275	0.1225
allopurinol%dantrolene	0.2175	0.1475	0.1375	0.1375	0.185	0.19	0.1625	0.1075	0.135	0.1475	0.1525	0.155
allopurinol%diazepam	0.245	0.1475	0.125	0.1575	0.115	0.125	0.19	0.185	0.115	0.075	0.1825	0.1325
allopurinol%diclofenac	0.2225	0.21	0.125	0.265	0.1575	0.2075	0.295	0.165	0.2175	0.1725	0.1675	0.15
allopurinol%diltiazem	0.145	0.14	0.1275	0.1975	0.185	0.165	0.17	0.23	0.155	0.075	0.1775	0.17
allopurinol%disopyramide	0.1775	0.14	0.1325	0.095	0.1275	0.1	0.1575	0.1225	0.1325	0.2725	0.1675	0.155
allopurinol%disulfiram	0.205	0.1125	0.1675	0.1275	0.205	0.2075	0.115	0.08	0.0975	0.095	0.13	0.1225
allopurinol%doxorubicin	0.165	0.0825	0.17	0.1525	0.1875	0.1875	0.19	0.16	0.185	0.275	0.155	0.1025
allopurinol%enalapril	0.2275	0.0975	0.1675	0.155	0.1725	0.1625	0.15	0.175	0.135	0.1875	0.1775	0.0625
allopurinol%erythromycin ethylsuccinate	0.2475	0.135	0.145	0.13	0.1175	0.165	0.215	0.1175	0.22	0.2425	0.15	0.1725
allopurinol%ethambutol	0.185	0.175	0.2075	0.15	0.14	0.165	0.215	0.1375	0.12	0.115	0.145	0.15
allopurinol%ethanol	0.2375	0.1175	0.24	0.16	0.2025	0.185	0.14	0.1175	0.1475	0.175	0.1225	0.1
allopurinol%ethinylestradiol	0.195	0.1625	0.1625	0.2225	0.115	0.1525	0.17	0.11	0.14	0.135	0.1225	0.1325
allopurinol%ethionine	0.205	0.1575	0.1525	0.1	0.1325	0.105	0.09	0.0925	0.105	0.06	0.145	0.085
allopurinol%etoposide	0.0975	0.08	0.1175	0.1075	0.215	0.115	0.1575	0.1725	0.1475	0.135	0.18	0.1175
allopurinol%famotidine	0.1625	0.13	0.17	0.11	0.18	0.1325	0.1675	0.1375	0.1775	0.2475	0.1275	0.11
allopurinol%fenofibrate	0.1325	0.1525	0.145	0.1375	0.1325	0.1	0.175	0.145	0.175	0.055	0.1075	0.08
allopurinol%fluphenazine	0.3	0.1325	0.1775	0.075	0.12	0.145	0.165	0.1225	0.1575	0.2075	0.125	0.1125
allopurinol%flutamide	0.195	0.1375	0.1825	0.1325	0.1825	0.1375	0.195	0.14	0.19	0.105	0.145	0.1475
allopurinol%furosemide	0.225	0.1175	0.215	0.1775	0.1575	0.19	0.2025	0.105	0.1575	0.2675	0.1675	0.1675
allopurinol%gemfibrozil	0.14	0.1575	0.195	0.2075	0.0825	0.135	0.1325	0.14	0.1425	0.065	0.12	0.1375
allopurinol%gentamicin	0.2325	0.22	0.18	0.1375	0.195	0.1675	0.165	0.085	0.14	0.19	0.1375	0.1575
allopurinol%glibenclamide	0.085	0.225	0.155	0.1625	0.13	0.1375	0.095	0.1925	0.1975	0.21	0.1625	0.12
allopurinol%griseofulvin	0.1025	0.1575	0.2	0.14	0.1675	0.13	0.115	0.095	0.1075	0.1175	0.1625	0.1225
allopurinol%haloperidol	0.235	0.1025	0.1875	0.0875	0.1175	0.1425	0.135	0.1725	0.17	0.16	0.14	0.18
allopurinol%hexachlorobenzene	0.1075	0.125	0.1675	0.1075	0.0725	0.1525	0.15	0.135	0.17	0.12	0.145	0.1925
allopurinol%hydroxyzine	0.1475	0.19	0.16	0.175	0.26	0.15	0.1325	0.195	0.1925	0.1925	0.1625	0.16
allopurinol%ibuprofen	0.15	0.19	0.135	0.105	0.135	0.16	0.1275	0.205	0.21	0.2325	0.1775	0.1675
allopurinol%imipramine	0.1775	0.1825	0.1375	0.1475	0.145	0.1725	0.1925	0.095	0.1425	0.1925	0.165	0.2025
allopurinol%iproniazid	0.2475	0.155	0.1925	0.1375	0.1775	0.2075	0.2475	0.16	0.225	0.1925	0.12	0.14
allopurinol%isoniazid	0.2225	0.0875	0.1675	0.105	0.175	0.16	0.19	0.12	0.13	0.1375	0.115	0.125
allopurinol%ketoconazole	0.2075	0.2075	0.17	0.14	0.1925	0.185	0.05	0.1275	0.1275	0.1225	0.13	0.1275
allopurinol%labetalol	0.175	0.1875	0.2	0.1025	0.1825	0.1925	0.2175	0.125	0.1375	0.11	0.09	0.16
allopurinol%lomustine	0.2775	0.1675	0.215	0.165	0.1375	0.155	0.105	0.17	0.145	0.1275	0.115	0.1575
allopurinol%mefenamic acid	0.1275	0.16	0.155	0.1725	0.22	0.18	0.25	0.18	0.2225	0.1975	0.15	0.0975
allopurinol%metformin	0.2475	0.14	0.155	0.125	0.14	0.11	0.2	0.1575	0.1775	0.1775	0.115	0.0975
allopurinol%methapyrilene	0.1475	0.1075	0.195	0.1725	0.25	0.225	0.1825	0.2	0.215	0.1375	0.1375	0.2325
allopurinol%methimazole	0.215	0.19	0.18	0.1475	0.1575	0.155	0.1825	0.1175	0.1725	0.1175	0.14	0.155
allopurinol%methyldopa	0.1525	0.2025	0.2475	0.22	0.1775	0.16	0.1625	0.2325	0.205	0.1625	0.13	0.1225
allopurinol%methyltestosterone	0.1675	0.2125	0.1575	0.1925	0.21	0.195	0.1525	0.1475	0.1525	0.0875	0.1275	0.12
allopurinol%mexiletine	0.2075	0.095	0.1125	0.11	0.14	0.1475	0.19	0.0975	0.1425	0.1875	0.105	0.1775
allopurinol%moxisylyte	0.22	0.145	0.1275	0.125	0.2725	0.19	0.1275	0.1225	0.1475	0.1625	0.155	0.1525
allopurinol%naphthyl isothiocyanate	0.165	0.125	0.1525	0.165	0.1525	0.1475	0.1575	0.075	0.145	0.1625	0.175	0.11
allopurinol%nicotinic acid	0.2025	0.1575	0.1675	0.1425	0.18	0.1925	0.2675	0.1475	0.1775	0.2325	0.155	0.1675
allopurinol%nifedipine	0.17	0.12	0.1125	0.1475	0.12	0.165	0.1775	0.075	0.17	0.1775	0.12	0.1325
allopurinol%nimesulide	0.285	0.16	0.135	0.1425	0.175	0.1875	0.1875	0.1025	0.15	0.1575	0.195	0.1425
allopurinol%nitrofurantoin	0.1325	0.17	0.1725	0.085	0.1525	0.105	0.17	0.115	0.15	0.13	0.0925	0.095
allopurinol%nitrofurazone	0.1825	0.17	0.1525	0.1375	0.1075	0.1175	0.15	0.12	0.1175	0.085	0.165	0.12
allopurinol%omeprazole	0.1575	0.0825	0.14	0.14	0.1575	0.115	0.17	0.1025	0.085	0.11	0.14	0.14
allopurinol%papaverine	0.2	0.19	0.17	0.13	0.225	0.1825	0.1675	0.085	0.1325	0.1575	0.1125	0.155
allopurinol%pemoline	0.2075	0.0975	0.1775	0.1625	0.0525	0.09	0.215	0.22	0.125	0.2475	0.11	0.12
allopurinol%penicillamine	0.1025	0.1725	0.24	0.165	0.2325	0.15	0.115	0.14	0.1025	0.165	0.1725	0.125
allopurinol%perhexiline	0.1725	0.185	0.19	0.1375	0.225	0.2375	0.1425	0.09	0.1425	0.1675	0.1525	0.1775
allopurinol%phenacetin	0.2275	0.13	0.1475	0.1	0.1075	0.1325	0.1875	0.1	0.1325	0.1475	0.09	0.105
allopurinol%phenobarbital	0.1375	0.1225	0.1825	0.1725	0.19	0.19	0.18	0.1475	0.1775	0.0975	0.13	0.1275
allopurinol%phenylanthranilic acid	0.135	0.145	0.075	0.295	0.1125	0.1525	0.085	0.085	0.1025	0.115	0.15	0.135
allopurinol%phenylbutazone	0.1725	0.1675	0.17	0.1175	0.1225	0.195	0.1975	0.16	0.12	0.155	0.2225	0.1975
allopurinol%phenytoin	0.1925	0.1225	0.1325	0.1275	0.2125	0.185	0.1775	0.11	0.1375	0.165	0.165	0.18
allopurinol%promethazine	0.2475	0.11	0.2075	0.15	0.245	0.2175	0.1825	0.1	0.1575	0.205	0.1325	0.1575
allopurinol%propylthiouracil	0.185	0.165	0.1975	0.1125	0.21	0.12	0.1825	0.1775	0.1075	0.08	0.175	0.1625
allopurinol%quinidine	0.2475	0.1525	0.19	0.115	0.105	0.16	0.1975	0.1825	0.15	0.16	0.1275	0.1475
allopurinol%ranitidine	0.2025	0.165	0.165	0.165	0.2075	0.165	0.215	0.22	0.1525	0.1425	0.205	0.1225
allopurinol%rifampicin	0.265	0.075	0.1525	0.13	0.17	0.1875	0.22	0.215	0.11	0.205	0.09	0.1425
allopurinol%simvastatin	0.1525	0.2	0.1975	0.125	0.15	0.11	0.12	0.2075	0.1625	0.125	0.1475	0.135
allopurinol%sulfasalazine	0.1875	0.1375	0.2	0.105	0.17	0.17	0.305	0.2025	0.17	0.175	0.155	0.135
allopurinol%sulindac	0.1275	0.1725	0.2225	0.1825	0.2325	0.1975	0.1425	0.1425	0.165	0.135	0.1575	0.12
allopurinol%sulpiride	0.165	0.165	0.19	0.0975	0.1875	0.0975	0.14	0.085	0.1425	0.225	0.15	0.095
allopurinol%tacrine	0.2225	0.165	0.2025	0.11	0.1675	0.1475	0.22	0.15	0.1125	0.22	0.125	0.155
allopurinol%tamoxifen	0.175	0.18	0.1575	0.11	0.145	0.1575	0.135	0.1225	0.1175	0.1375	0.155	0.125
allopurinol%tannic acid	0.1775	0.125	0.1475	0.0975	0.1075	0.1325	0.1975	0.175	0.135	0.1825	0.185	0.1275
allopurinol%terbinafine	0.215	0.125	0.1325	0.1225	0.205	0.1425	0.125	0.0725	0.1125	0.11	0.12	0.0975
allopurinol%tetracycline	0.2275	0.1875	0.125	0.16	0.22	0.1675	0.095	0.1175	0.1575	0.1575	0.15	0.115
allopurinol%theophylline	0.21	0.145	0.1325	0.1375	0.22	0.2275	0.1875	0.1225	0.2175	0.175	0.1575	0.1375
allopurinol%thioacetamide	0.1925	0.215	0.175	0.1925	0.085	0.1175	0.1775	0.18	0.18	0.1025	0.1775	0.13
allopurinol%thioridazine	0.27	0.1125	0.2825	0.1075	0.145	0.145	0.185	0.125	0.105	0.16	0.215	0.145
allopurinol%ticlopidine	0.1825	0.1275	0.2225	0.1175	0.11	0.1275	0.145	0.1375	0.11	0.07	0.125	0.125
allopurinol%tiopronin	0.185	0.1	0.0975	0.0675	0.165	0.17	0.1525	0.13	0.115	0.1125	0.115	0.155
allopurinol%tolbutamide	0.2375	0.155	0.2	0.23	0.0925	0.1225	0.14	0.2425	0.1075	0.175	0.175	0.175
allopurinol%triamterene	0.1125	0.1425	0.165	0.1775	0.1425	0.1625	0.1275	0.1725	0.12	0.195	0.19	0.1675
allopurinol%triazolam	0.175	0.12	0.1325	0.14	0.225	0.1525	0.19	0.0875	0.1275	0.165	0.1775	0.13
allopurinol%trimethadione	0.125	0.1575	0.095	0.1025	0.2375	0.19	0.125	0.315	0.1425	0.06	0.13	0.1625
allopurinol%valproic acid	0.0775	0.215	0.1825	0.205	0.165	0.155	0.16	0.13	0.17	0.125	0.175	0.175
allopurinol%vitamin A	0.1825	0.175	0.185	0.11	0.16	0.17	0.1575	0.1775	0.1	0.125	0.1275	0.1375
allyl alcohol%amiodarone	0.205	0.145	0.135	0.195	0.17	0.1625	0.145	0.225	0.1775	0.1375	0.1525	0.1
allyl alcohol%amitriptyline	0.1775	0.11	0.205	0.2625	0.15	0.1075	0.13	0.1075	0.1925	0.1425	0.09	0.085
allyl alcohol%aspirin	0.145	0.14	0.22	0.25	0.19	0.115	0.18	0.175	0.1375	0.1425	0.155	0.0725
allyl alcohol%azathioprine	0.1925	0.15	0.185	0.2375	0.155	0.1575	0.1925	0.165	0.12	0.15	0.1775	0.15
allyl alcohol%bendazac	0.1575	0.1725	0.1525	0.2275	0.2	0.17	0.23	0.2175	0.145	0.125	0.0825	0.1225
allyl alcohol%benzbromarone	0.1425	0.1525	0.14	0.225	0.3125	0.245	0.2025	0.19	0.195	0.2025	0.13	0.125
allyl alcohol%benziodarone	0.1	0.105	0.12	0.2425	0.1875	0.1925	0.17	0.16	0.17	0.18	0.1275	0.135
allyl alcohol%bromobenzene	0.11	0.1125	0.17	0.21	0.16	0.16	0.2325	0.1175	0.11	0.1625	0.175	0.065
allyl alcohol%bromoethylamine	0.2075	0.115	0.27	0.2425	0.155	0.1725	0.205	0.1675	0.1825	0.2225	0.19	0.115
allyl alcohol%bucetin	0.175	0.165	0.2275	0.2025	0.1425	0.0775	0.14	0.2325	0.1425	0.14	0.1325	0.065
allyl alcohol%caffeine	0.175	0.13	0.155	0.2075	0.1075	0.085	0.1275	0.095	0.1575	0.145	0.08	0.1
allyl alcohol%captopril	0.15	0.1825	0.1375	0.1725	0.195	0.165	0.215	0.245	0.1425	0.155	0.0825	0.145
allyl alcohol%carbamazepine	0.1775	0.1675	0.1325	0.19	0.11	0.1125	0.175	0.105	0.1225	0.135	0.0475	0.11
allyl alcohol%carboplatin	0.09	0.1375	0.16	0.2125	0.245	0.1775	0.16	0.175	0.125	0.14	0.1525	0.1425
allyl alcohol%cephalothin	0.1825	0.1225	0.11	0.2375	0.1175	0.0925	0.2025	0.1475	0.115	0.1725	0.19	0.11
allyl alcohol%chloramphenicol	0.165	0.205	0.1975	0.2125	0.17	0.1125	0.1825	0.235	0.16	0.1625	0.2025	0.075
allyl alcohol%chlormadinone	0.1525	0.095	0.1675	0.2625	0.1275	0.0975	0.165	0.135	0.12	0.16	0.2075	0.1525
allyl alcohol%chlormezanone	0.1175	0.0975	0.105	0.2275	0.2075	0.095	0.14	0.0875	0.0825	0.135	0.0625	0.1
allyl alcohol%chlorpheniramine	0.175	0.1125	0.1375	0.1775	0.1925	0.195	0.155	0.1525	0.1175	0.1325	0.16	0.115
allyl alcohol%chlorpropamide	0.14	0.1275	0.1175	0.155	0.23	0.18	0.1775	0.1625	0.125	0.1	0.1225	0.07
allyl alcohol%cimetidine	0.1075	0.2225	0.175	0.225	0.155	0.1125	0.2075	0.0875	0.1325	0.125	0.1125	0.1075
allyl alcohol%ciprofloxacin	0.15	0.13	0.175	0.065	0.1225	0.19	0.1075	0.1175	0.17	0.1425	0.155	0.0725
allyl alcohol%cisplatin	0.16	0.11	0.0825	0.1925	0.1225	0.1225	0.2075	0.1625	0.2225	0.1375	0.205	0.2
allyl alcohol%clofibrate	0.095	0.13	0.16	0.2275	0.23	0.2	0.16	0.22	0.1975	0.18	0.1475	0.1425
allyl alcohol%clomipramine	0.1425	0.155	0.125	0.175	0.1475	0.215	0.155	0.1225	0.14	0.095	0.1725	0.07
allyl alcohol%colchicine	0.14	0.1575	0.1875	0.2775	0.1175	0.095	0.2125	0.145	0.105	0.15	0.17	0.1175
allyl alcohol%coumarin	0.1425	0.18	0.085	0.2325	0.1125	0.1075	0.1725	0.15	0.115	0.155	0.1825	0.0875
allyl alcohol%cyclophosphamide	0.2125	0.1275	0.19	0.2975	0.1125	0.15	0.1275	0.1625	0.18	0.135	0.0975	0.085
allyl alcohol%cyclosporine A	0.155	0.13	0.17	0.1825	0.16	0.0975	0.2125	0.15	0.09	0.145	0.2225	0.065
allyl alcohol%danazol	0.15	0.1875	0.1525	0.255	0.215	0.1125	0.185	0.1725	0.1375	0.1625	0.05	0.1025
allyl alcohol%dantrolene	0.1875	0.155	0.205	0.2225	0.13	0.1025	0.1325	0.1525	0.1225	0.14	0.1475	0.11
allyl alcohol%diazepam	0.18	0.19	0.175	0.1875	0.1625	0.1375	0.1725	0.2075	0.195	0.21	0.1125	0.1275
allyl alcohol%diclofenac	0.1675	0.24	0.1675	0.2725	0.145	0.1825	0.2275	0.1975	0.14	0.205	0.125	0.0825
allyl alcohol%diltiazem	0.1875	0.0825	0.1175	0.1725	0.2	0.11	0.125	0.155	0.115	0.1375	0.0825	0.1175
allyl alcohol%disopyramide	0.16	0.14	0.1775	0.2025	0.195	0.13	0.11	0.11	0.1075	0.1675	0.12	0.1025
allyl alcohol%disulfiram	0.1675	0.1325	0.14	0.3275	0.0775	0.11	0.2425	0.16	0.1475	0.1775	0.1	0.1025
allyl alcohol%doxorubicin	0.13	0.1025	0.1925	0.2375	0.11	0.0825	0.295	0.175	0.1525	0.1475	0.13	0.1275
allyl alcohol%enalapril	0.1525	0.125	0.2	0.1575	0.2175	0.075	0.215	0.17	0.115	0.13	0.1225	0.1875
allyl alcohol%erythromycin ethylsuccinate	0.1575	0.2025	0.095	0.225	0.1575	0.17	0.175	0.175	0.1925	0.1575	0.2	0.14
allyl alcohol%ethambutol	0.1275	0.0875	0.2075	0.29	0.175	0.1875	0.205	0.1	0.1275	0.205	0.0875	0.11
allyl alcohol%ethanol	0.11	0.1175	0.1425	0.14	0.1275	0.13	0.1425	0.185	0.22	0.1975	0.1525	0.1375
allyl alcohol%ethinylestradiol	0.1475	0.15	0.16	0.19	0.13	0.12	0.16	0.1	0.1125	0.1775	0.15	0.12
allyl alcohol%ethionine	0.1575	0.1175	0.1275	0.0875	0.08	0.09	0.0875	0.1025	0.1125	0.1175	0.1325	0.105
allyl alcohol%etoposide	0.14	0.11	0.1	0.1325	0.16	0.165	0.1025	0.17	0.155	0.0975	0.1125	0.0975
allyl alcohol%famotidine	0.11	0.145	0.1975	0.215	0.1675	0.215	0.1125	0.18	0.135	0.135	0.1725	0.0925
allyl alcohol%fenofibrate	0.1025	0.1575	0.125	0.1975	0.1875	0.1775	0.1475	0.225	0.175	0.1925	0.095	0.0875
allyl alcohol%fluphenazine	0.175	0.16	0.2975	0.1425	0.1375	0.1725	0.1375	0.19	0.19	0.0825	0.1925	0.1225
allyl alcohol%flutamide	0.1675	0.14	0.24	0.2725	0.215	0.185	0.1	0.17	0.1625	0.155	0.21	0.135
allyl alcohol%furosemide	0.225	0.125	0.125	0.26	0.1375	0.1325	0.18	0.1325	0.0825	0.1425	0.1925	0.165
allyl alcohol%gemfibrozil	0.1375	0.1375	0.145	0.2325	0.145	0.1875	0.185	0.2375	0.1625	0.205	0.1575	0.12
allyl alcohol%gentamicin	0.17	0.115	0.1825	0.16	0.085	0.1175	0.095	0.1425	0.11	0.1125	0.1875	0.15
allyl alcohol%glibenclamide	0.1525	0.1275	0.1225	0.165	0.1825	0.175	0.1975	0.135	0.11	0.115	0.09	0.12
allyl alcohol%griseofulvin	0.115	0.1675	0.095	0.215	0.14	0.125	0.155	0.17	0.155	0.2125	0.1475	0.185
allyl alcohol%haloperidol	0.1625	0.155	0.22	0.1225	0.19	0.13	0.1225	0.1825	0.14	0.11	0.2275	0.1075
allyl alcohol%hexachlorobenzene	0.135	0.11	0.0775	0.16	0.2025	0.18	0.2	0.1475	0.1575	0.1275	0.125	0.16
allyl alcohol%hydroxyzine	0.145	0.1475	0.1275	0.1575	0.12	0.125	0.13	0.1275	0.1625	0.1825	0.1775	0.17
allyl alcohol%ibuprofen	0.1175	0.1325	0.1775	0.2475	0.1575	0.1925	0.16	0.16	0.19	0.285	0.165	0.1175
allyl alcohol%imipramine	0.1375	0.1775	0.1975	0.1875	0.17	0.135	0.1625	0.1475	0.1575	0.0975	0.16	0.1
allyl alcohol%iproniazid	0.185	0.12	0.145	0.21	0.145	0.1375	0.125	0.0975	0.1125	0.1575	0.09	0.12
allyl alcohol%isoniazid	0.145	0.14	0.2275	0.195	0.1025	0.09	0.13	0.165	0.1575	0.1325	0.1225	0.08
allyl alcohol%ketoconazole	0.1	0.1275	0.195	0.165	0.1	0.0925	0.2425	0.0825	0.1375	0.225	0.1525	0.0975
allyl alcohol%labetalol	0.1425	0.145	0.1325	0.195	0.1375	0.0825	0.2275	0.1625	0.1375	0.19	0.1475	0.1425
allyl alcohol%lomustine	0.15	0.0975	0.1325	0.0925	0.1275	0.1575	0.0975	0.14	0.1975	0.1	0.1225	0.1425
allyl alcohol%mefenamic acid	0.155	0.17	0.09	0.19	0.1375	0.1175	0.22	0.295	0.1825	0.2975	0.1375	0.2125
allyl alcohol%metformin	0.195	0.1875	0.205	0.17	0.2075	0.16	0.1675	0.1875	0.2075	0.1825	0.1625	0.18
allyl alcohol%methapyrilene	0.1475	0.2025	0.1425	0.29	0.1	0.1275	0.24	0.1675	0.165	0.17	0.1425	0.105
allyl alcohol%methimazole	0.18	0.085	0.135	0.3375	0.125	0.135	0.2225	0.12	0.1325	0.165	0.0875	0.11
allyl alcohol%methyldopa	0.135	0.1475	0.18	0.1625	0.1325	0.12	0.1	0.12	0.1525	0.145	0.1075	0.0725
allyl alcohol%methyltestosterone	0.1275	0.1325	0.165	0.1675	0.18	0.125	0.155	0.1475	0.125	0.17	0.1425	0.1575
allyl alcohol%mexiletine	0.16	0.1125	0.2775	0.19	0.085	0.085	0.1775	0.185	0.17	0.11	0.1	0.185
allyl alcohol%moxisylyte	0.1725	0.0825	0.225	0.2125	0.175	0.11	0.1525	0.2425	0.145	0.1625	0.155	0.15
allyl alcohol%naphthyl isothiocyanate	0.1875	0.1375	0.2075	0.27	0.145	0.1225	0.1525	0.13	0.15	0.2025	0.1575	0.095
allyl alcohol%nicotinic acid	0.1925	0.165	0.175	0.22	0.14	0.1275	0.1775	0.125	0.165	0.1325	0.195	0.1725
allyl alcohol%nifedipine	0.1325	0.08	0.145	0.2175	0.145	0.1	0.1775	0.1275	0.1175	0.13	0.1075	0.0725
allyl alcohol%nimesulide	0.155	0.1175	0.21	0.25	0.12	0.0875	0.1825	0.1625	0.145	0.18	0.0925	0.0875
allyl alcohol%nitrofurantoin	0.1475	0.1475	0.1275	0.2125	0.165	0.165	0.1625	0.16	0.175	0.145	0.185	0.125
allyl alcohol%nitrofurazone	0.1875	0.1125	0.1525	0.3125	0.1725	0.1775	0.2125	0.17	0.0775	0.1425	0.11	0.1225
allyl alcohol%omeprazole	0.1475	0.14	0.0925	0.2975	0.14	0.145	0.23	0.2025	0.105	0.18	0.1175	0.0975
allyl alcohol%papaverine	0.1175	0.135	0.1275	0.2225	0.105	0.13	0.145	0.115	0.13	0.1925	0.14	0.15
allyl alcohol%pemoline	0.1925	0.115	0.1475	0.195	0.175	0.1575	0.1925	0.0875	0.1225	0.16	0.11	0.1275
allyl alcohol%penicillamine	0.135	0.2075	0.1	0.15	0.1825	0.2075	0.1425	0.18	0.1125	0.1175	0.12	0.0825
allyl alcohol%perhexiline	0.1225	0.135	0.115	0.24	0.105	0.1	0.1925	0.2	0.1425	0.14	0.2075	0.1675
allyl alcohol%phenacetin	0.1275	0.0825	0.14	0.1925	0.11	0.07	0.1575	0.1675	0.095	0.1325	0.18	0.0725
allyl alcohol%phenobarbital	0.115	0.1525	0.1525	0.1275	0.1	0.115	0.1675	0.1125	0.1225	0.16	0.1125	0.11
allyl alcohol%phenylanthranilic acid	0.1075	0.1	0.1	0.25	0.165	0.0775	0.1775	0.09	0.09	0.2025	0.105	0.1075
allyl alcohol%phenylbutazone	0.1225	0.19	0.11	0.2625	0.1625	0.09	0.2525	0.115	0.1675	0.1825	0.0875	0.1575
allyl alcohol%phenytoin	0.16	0.1225	0.18	0.1575	0.1325	0.1475	0.16	0.17	0.1575	0.125	0.12	0.085
allyl alcohol%promethazine	0.165	0.115	0.2025	0.1825	0.1	0.115	0.12	0.1475	0.1775	0.135	0.12	0.11
allyl alcohol%propylthiouracil	0.1725	0.1725	0.145	0.2025	0.1275	0.1925	0.2725	0.2025	0.19	0.1725	0.1075	0.1775
allyl alcohol%quinidine	0.1725	0.1825	0.1525	0.2075	0.22	0.115	0.1475	0.1125	0.145	0.155	0.125	0.105
allyl alcohol%ranitidine	0.155	0.145	0.25	0.19	0.1325	0.1725	0.105	0.15	0.105	0.12	0.145	0.105
allyl alcohol%rifampicin	0.16	0.0875	0.165	0.22	0.175	0.145	0.1625	0.1775	0.145	0.155	0.2475	0.0875
allyl alcohol%simvastatin	0.1325	0.1325	0.1075	0.25	0.155	0.1525	0.1825	0.13	0.1175	0.2425	0.085	0.18
allyl alcohol%sulfasalazine	0.1275	0.1625	0.1875	0.1325	0.1325	0.19	0.1775	0.1425	0.15	0.14	0.2175	0.105
allyl alcohol%sulindac	0.1375	0.1225	0.11	0.26	0.1525	0.12	0.2425	0.1075	0.12	0.195	0.1375	0.15
allyl alcohol%sulpiride	0.16	0.1075	0.1325	0.2175	0.23	0.1175	0.145	0.175	0.1275	0.085	0.1775	0.1375
allyl alcohol%tacrine	0.16	0.1	0.14	0.1925	0.155	0.1425	0.2675	0.18	0.22	0.1125	0.1575	0.1125
allyl alcohol%tamoxifen	0.1275	0.1975	0.085	0.1225	0.105	0.125	0.12	0.1775	0.1475	0.1475	0.1675	0.1375
allyl alcohol%tannic acid	0.1025	0.1275	0.23	0.14	0.16	0.1275	0.135	0.17	0.11	0.1275	0.1575	0.1475
allyl alcohol%terbinafine	0.1525	0.1425	0.145	0.1875	0.1475	0.215	0.215	0.1825	0.1475	0.1975	0.1625	0.1675
allyl alcohol%tetracycline	0.1525	0.205	0.205	0.21	0.15	0.1525	0.08	0.16	0.1625	0.1425	0.15	0.065
allyl alcohol%theophylline	0.2025	0.1775	0.24	0.2325	0.13	0.0975	0.1425	0.2475	0.14	0.16	0.1175	0.1475
allyl alcohol%thioacetamide	0.205	0.1825	0.16	0.2575	0.155	0.1325	0.1975	0.13	0.1125	0.1675	0.1075	0.1
allyl alcohol%thioridazine	0.1325	0.135	0.0825	0.1325	0.165	0.105	0.115	0.1925	0.1325	0.09	0.11	0.1025
allyl alcohol%ticlopidine	0.115	0.13	0.0925	0.24	0.1475	0.135	0.2	0.12	0.12	0.16	0.1125	0.095
allyl alcohol%tiopronin	0.1475	0.16	0.2425	0.16	0.1825	0.13	0.135	0.1625	0.1175	0.195	0.16	0.11
allyl alcohol%tolbutamide	0.1625	0.11	0.1525	0.14	0.2	0.135	0.1425	0.11	0.11	0.17	0.2075	0.15
allyl alcohol%triamterene	0.14	0.1425	0.15	0.2025	0.1975	0.1675	0.1475	0.1125	0.115	0.175	0.195	0.09
allyl alcohol%triazolam	0.1625	0.1075	0.1675	0.185	0.1325	0.17	0.21	0.245	0.1575	0.125	0.12	0.1175
allyl alcohol%trimethadione	0.16	0.16	0.125	0.2425	0.125	0.1075	0.095	0.095	0.14	0.21	0.16	0.1325
allyl alcohol%valproic acid	0.0775	0.195	0.2175	0.19	0.17	0.14	0.1975	0.18	0.1875	0.1875	0.2525	0.1375
allyl alcohol%vitamin A	0.1225	0.14	0.145	0.14	0.1625	0.1375	0.1175	0.1275	0.1475	0.1725	0.21	0.16
amiodarone%amitriptyline	0.195	0.135	0.1425	0.2175	0.13	0.1375	0.155	0.0925	0.15	0.3575	0.2525	0.2325
amiodarone%aspirin	0.3325	0.3175	0.21	0.365	0.2175	0.3525	0.21	0.21	0.2175	0.39	0.315	0.3825
amiodarone%azathioprine	0.1625	0.125	0.1875	0.1125	0.1425	0.08	0.13	0.1925	0.16	0.2025	0.165	0.19
amiodarone%bendazac	0.335	0.1575	0.1425	0.315	0.125	0.175	0.2075	0.2025	0.2325	0.355	0.14	0.195
amiodarone%benzbromarone	0.2725	0.2225	0.175	0.27	0.17	0.21	0.2725	0.1875	0.27	0.21	0.1725	0.18
amiodarone%benziodarone	0.1525	0.1325	0.1675	0.35	0.1225	0.165	0.2525	0.235	0.22	0.255	0.175	0.1575
amiodarone%bromobenzene	0.1875	0.1125	0.14	0.3225	0.135	0.1725	0.1525	0.105	0.1325	0.165	0.115	0.1725
amiodarone%bromoethylamine	0.35	0.1775	0.2925	0.415	0.2075	0.2225	0.16	0.09	0.18	0.37	0.2	0.23
amiodarone%bucetin	0.3575	0.2025	0.2475	0.37	0.2025	0.2525	0.1225	0.2775	0.2425	0.3125	0.15	0.25
amiodarone%caffeine	0.335	0.17	0.2725	0.4175	0.24	0.22	0.2025	0.16	0.15	0.3475	0.215	0.1825
amiodarone%captopril	0.195	0.1475	0.1675	0.145	0.1425	0.18	0.16	0.2875	0.145	0.265	0.125	0.13
amiodarone%carbamazepine	0.2225	0.2425	0.1775	0.2725	0.16	0.18	0.1175	0.1525	0.115	0.195	0.1275	0.125
amiodarone%carboplatin	0.175	0.185	0.12	0.2	0.1475	0.1025	0.1275	0.16	0.165	0.2575	0.1075	0.23
amiodarone%cephalothin	0.2325	0.19	0.235	0.16	0.14	0.11	0.15	0.1975	0.1225	0.21	0.1875	0.235
amiodarone%chloramphenicol	0.2625	0.1675	0.2375	0.17	0.1475	0.105	0.11	0.2475	0.175	0.2525	0.27	0.275
amiodarone%chlormadinone	0.42	0.295	0.23	0.345	0.2625	0.32	0.1225	0.235	0.2625	0.195	0.2675	0.1575
amiodarone%chlormezanone	0.1675	0.0875	0.1075	0.295	0.135	0.1475	0.085	0.1075	0.095	0.185	0.1075	0.1425
amiodarone%chlorpheniramine	0.1825	0.1875	0.18	0.17	0.165	0.21	0.115	0.1025	0.1725	0.3325	0.2625	0.29
amiodarone%chlorpropamide	0.1275	0.135	0.135	0.1425	0.155	0.185	0.0925	0.19	0.12	0.26	0.1775	0.215
amiodarone%cimetidine	0.15	0.17	0.16	0.2175	0.15	0.2175	0.195	0.175	0.145	0.2	0.1525	0.1775
amiodarone%ciprofloxacin	0.235	0.165	0.155	0.0925	0.1325	0.12	0.1725	0.195	0.1825	0.19	0.245	0.2025
amiodarone%cisplatin	0.16	0.1525	0.1375	0.225	0.185	0.1525	0.21	0.255	0.19	0.2575	0.1325	0.155
amiodarone%clofibrate	0.165	0.1125	0.1375	0.1675	0.14	0.1125	0.225	0.2175	0.26	0.215	0.135	0.195
amiodarone%clomipramine	0.0875	0.0725	0.1025	0.165	0.13	0.0775	0.1475	0.2275	0.1825	0.3	0.1925	0.26
amiodarone%colchicine	0.2225	0.18	0.2325	0.1325	0.1725	0.1375	0.09	0.14	0.095	0.165	0.1575	0.1075
amiodarone%coumarin	0.1325	0.09	0.215	0.1975	0.17	0.185	0.08	0.195	0.145	0.17	0.1575	0.095
amiodarone%cyclophosphamide	0.23	0.2425	0.1875	0.2625	0.2	0.2125	0.115	0.225	0.2075	0.3875	0.1175	0.1925
amiodarone%cyclosporine A	0.215	0.1125	0.1275	0.17	0.2	0.1225	0.09	0.1275	0.085	0.2475	0.2125	0.27
amiodarone%danazol	0.29	0.1775	0.185	0.1975	0.195	0.2	0.1075	0.1975	0.14	0.1575	0.0775	0.12
amiodarone%dantrolene	0.375	0.2325	0.3125	0.43	0.2825	0.2875	0.19	0.2025	0.2625	0.2325	0.1775	0.2575
amiodarone%diazepam	0.3375	0.1425	0.2925	0.2325	0.13	0.1775	0.13	0.13	0.135	0.1525	0.1975	0.1225
amiodarone%diclofenac	0.22	0.105	0.17	0.1575	0.2475	0.1125	0.1175	0.2275	0.2575	0.16	0.2375	0.2225
amiodarone%diltiazem	0.26	0.3025	0.235	0.1875	0.195	0.1275	0.1225	0.1025	0.105	0.145	0.12	0.1875
amiodarone%disopyramide	0.315	0.1675	0.1625	0.435	0.195	0.2525	0.2575	0.22	0.2625	0.27	0.09	0.1075
amiodarone%disulfiram	0.2625	0.1775	0.21	0.3275	0.17	0.3175	0.22	0.25	0.2275	0.175	0.17	0.135
amiodarone%doxorubicin	0.18	0.1575	0.205	0.135	0.15	0.1525	0.195	0.16	0.225	0.295	0.1575	0.18
amiodarone%enalapril	0.2625	0.1475	0.095	0.2625	0.1675	0.1275	0.2075	0.1725	0.2075	0.12	0.1025	0.075
amiodarone%erythromycin ethylsuccinate	0.3075	0.165	0.1775	0.185	0.1025	0.1625	0.205	0.23	0.2475	0.2375	0.2025	0.1825
amiodarone%ethambutol	0.2475	0.105	0.1125	0.195	0.1175	0.2475	0.135	0.12	0.17	0.225	0.1125	0.13
amiodarone%ethanol	0.19	0.205	0.135	0.2525	0.1675	0.21	0.18	0.095	0.2225	0.2175	0.245	0.175
amiodarone%ethinylestradiol	0.2025	0.215	0.17	0.1925	0.14	0.22	0.1025	0.1225	0.1325	0.135	0.1225	0.1325
amiodarone%ethionine	0.225	0.19	0.0775	0.1125	0.1375	0.1425	0.095	0.1925	0.0875	0.135	0.0825	0.1075
amiodarone%etoposide	0.0575	0.0875	0.105	0.16	0.19	0.125	0.1	0.135	0.0875	0.2225	0.0775	0.145
amiodarone%famotidine	0.1475	0.18	0.1075	0.2725	0.205	0.18	0.19	0.2225	0.1525	0.3025	0.24	0.17
amiodarone%fenofibrate	0.195	0.15	0.2025	0.2075	0.1675	0.1575	0.18	0.2275	0.205	0.205	0.1825	0.195
amiodarone%fluphenazine	0.35	0.2375	0.1375	0.3125	0.135	0.18	0.24	0.215	0.35	0.3	0.23	0.26
amiodarone%flutamide	0.27	0.2325	0.2075	0.3525	0.19	0.19	0.1325	0.2125	0.19	0.2775	0.1	0.12
amiodarone%furosemide	0.2875	0.2075	0.23	0.3	0.1525	0.2575	0.15	0.1075	0.22	0.3375	0.2475	0.275
amiodarone%gemfibrozil	0.2075	0.13	0.1575	0.1925	0.1025	0.1675	0.165	0.1825	0.2125	0.205	0.12	0.2325
amiodarone%gentamicin	0.2625	0.1675	0.14	0.2	0.1825	0.1725	0.1625	0.2175	0.18	0.1575	0.2	0.2375
amiodarone%glibenclamide	0.1325	0.105	0.1425	0.1275	0.165	0.1375	0.1225	0.105	0.11	0.21	0.1625	0.22
amiodarone%griseofulvin	0.11	0.0825	0.1175	0.1675	0.1375	0.115	0.085	0.18	0.185	0.1075	0.215	0.18
amiodarone%haloperidol	0.3125	0.145	0.1425	0.3225	0.18	0.23	0.2175	0.16	0.265	0.315	0.17	0.205
amiodarone%hexachlorobenzene	0.1475	0.2325	0.14	0.2	0.135	0.255	0.17	0.1925	0.0925	0.135	0.1575	0.1225
amiodarone%hydroxyzine	0.1775	0.09	0.1675	0.1775	0.205	0.18	0.19	0.1575	0.2025	0.3125	0.1525	0.18
amiodarone%ibuprofen	0.22	0.175	0.1875	0.3125	0.1875	0.23	0.2275	0.1825	0.22	0.175	0.165	0.1325
amiodarone%imipramine	0.1075	0.145	0.1175	0.25	0.19	0.2525	0.1225	0.165	0.09	0.3825	0.2175	0.2475
amiodarone%iproniazid	0.3175	0.1975	0.21	0.3675	0.23	0.2325	0.17	0.1775	0.13	0.2775	0.1975	0.1975
amiodarone%isoniazid	0.3325	0.2875	0.2775	0.4275	0.3175	0.3675	0.1275	0.2275	0.235	0.2125	0.1	0.1625
amiodarone%ketoconazole	0.1175	0.115	0.09	0.165	0.1625	0.16	0.1925	0.09	0.09	0.1675	0.1025	0.1275
amiodarone%labetalol	0.2	0.11	0.205	0.2175	0.1825	0.1425	0.1875	0.2225	0.2325	0.215	0.1475	0.1075
amiodarone%lomustine	0.17	0.19	0.2	0.0575	0.1425	0.11	0.0725	0.1025	0.2075	0.1825	0.1275	0.105
amiodarone%mefenamic acid	0.075	0.1575	0.1775	0.145	0.205	0.185	0.13	0.165	0.14	0.1975	0.1425	0.1025
amiodarone%metformin	0.3125	0.1725	0.2125	0.285	0.1475	0.205	0.2	0.205	0.2825	0.28	0.21	0.165
amiodarone%methapyrilene	0.185	0.1325	0.1725	0.145	0.16	0.15	0.12	0.1425	0.21	0.135	0.1375	0.16
amiodarone%methimazole	0.3425	0.175	0.21	0.285	0.1325	0.28	0.1175	0.1375	0.2025	0.1775	0.095	0.1975
amiodarone%methyldopa	0.17	0.1275	0.175	0.2775	0.1475	0.23	0.155	0.1225	0.16	0.2975	0.1075	0.1775
amiodarone%methyltestosterone	0.2225	0.195	0.135	0.2025	0.2675	0.2775	0.135	0.2	0.175	0.1175	0.185	0.13
amiodarone%mexiletine	0.3925	0.1825	0.255	0.3825	0.19	0.3175	0.205	0.1075	0.315	0.195	0.1225	0.1
amiodarone%moxisylyte	0.4025	0.2375	0.1975	0.3075	0.2075	0.25	0.215	0.2725	0.24	0.1525	0.0825	0.07
amiodarone%naphthyl isothiocyanate	0.26	0.125	0.1775	0.2825	0.195	0.1975	0.2025	0.295	0.2	0.2375	0.2575	0.18
amiodarone%nicotinic acid	0.2575	0.2175	0.24	0.2675	0.17	0.2675	0.1375	0.105	0.1925	0.195	0.2075	0.205
amiodarone%nifedipine	0.245	0.2775	0.2525	0.3425	0.22	0.315	0.1375	0.1725	0.1525	0.3575	0.2225	0.2825
amiodarone%nimesulide	0.345	0.205	0.2725	0.3325	0.205	0.305	0.1625	0.27	0.29	0.2625	0.1	0.1175
amiodarone%nitrofurantoin	0.23	0.255	0.245	0.355	0.23	0.285	0.2025	0.1825	0.2775	0.3525	0.175	0.2725
amiodarone%nitrofurazone	0.2925	0.2075	0.2275	0.1825	0.1025	0.1775	0.1075	0.1825	0.115	0.1625	0.0775	0.1025
amiodarone%omeprazole	0.31	0.16	0.2125	0.1775	0.1225	0.15	0.1175	0.18	0.1325	0.21	0.1825	0.185
amiodarone%papaverine	0.3075	0.155	0.2675	0.2525	0.1975	0.1675	0.185	0.155	0.1775	0.16	0.1425	0.1275
amiodarone%pemoline	0.2275	0.19	0.1575	0.19	0.1025	0.1425	0.1575	0.105	0.09	0.3025	0.1375	0.2525
amiodarone%penicillamine	0.0825	0.115	0.1325	0.1375	0.17	0.14	0.1825	0.26	0.1225	0.1425	0.1175	0.1225
amiodarone%perhexiline	0.24	0.1275	0.13	0.3075	0.175	0.1725	0.1825	0.155	0.1575	0.2075	0.09	0.19
amiodarone%phenacetin	0.3025	0.25	0.24	0.31	0.235	0.2725	0.14	0.24	0.15	0.35	0.265	0.2675
amiodarone%phenobarbital	0.145	0.1175	0.195	0.135	0.1575	0.125	0.1675	0.145	0.12	0.33	0.1725	0.1375
amiodarone%phenylanthranilic acid	0.1675	0.1325	0.1025	0.1075	0.1025	0.1125	0.0975	0.1125	0.115	0.2375	0.165	0.2125
amiodarone%phenylbutazone	0.22	0.1025	0.1875	0.225	0.085	0.1775	0.1425	0.21	0.195	0.2175	0.09	0.0975
amiodarone%phenytoin	0.2925	0.355	0.3125	0.2975	0.27	0.275	0.2125	0.2475	0.1775	0.345	0.1375	0.3375
amiodarone%promethazine	0.2925	0.18	0.19	0.3275	0.25	0.2375	0.2225	0.2975	0.23	0.35	0.0975	0.21
amiodarone%propylthiouracil	0.26	0.115	0.125	0.175	0.1975	0.1375	0.1525	0.155	0.195	0.095	0.11	0.1175
amiodarone%quinidine	0.2675	0.0925	0.1775	0.3225	0.1375	0.205	0.2075	0.1575	0.165	0.1875	0.09	0.13
amiodarone%ranitidine	0.2675	0.2375	0.19	0.2	0.19	0.2575	0.07	0.1175	0.08	0.1475	0.225	0.0975
amiodarone%rifampicin	0.295	0.2175	0.15	0.3025	0.235	0.18	0.15	0.1	0.155	0.39	0.3275	0.235
amiodarone%simvastatin	0.195	0.1375	0.1725	0.27	0.1775	0.1725	0.1775	0.1825	0.1875	0.2425	0.075	0.135
amiodarone%sulfasalazine	0.1525	0.1175	0.1675	0.2075	0.165	0.1875	0.1675	0.115	0.23	0.365	0.1475	0.1825
amiodarone%sulindac	0.1275	0.135	0.095	0.2	0.2275	0.105	0.105	0.13	0.09	0.19	0.11	0.1175
amiodarone%sulpiride	0.13	0.165	0.1775	0.3325	0.175	0.1325	0.2025	0.24	0.1825	0.2075	0.1275	0.2275
amiodarone%tacrine	0.36	0.1575	0.175	0.3575	0.2425	0.2225	0.14	0.135	0.1625	0.36	0.1275	0.1925
amiodarone%tamoxifen	0.1175	0.11	0.125	0.13	0.075	0.1075	0.1175	0.1725	0.1975	0.21	0.185	0.155
amiodarone%tannic acid	0.1925	0.16	0.1225	0.2225	0.115	0.1325	0.135	0.175	0.17	0.215	0.0975	0.1675
amiodarone%terbinafine	0.355	0.2675	0.225	0.2425	0.15	0.22	0.2125	0.285	0.22	0.27	0.1925	0.2325
amiodarone%tetracycline	0.195	0.2175	0.1225	0.19	0.2225	0.2025	0.1875	0.1625	0.135	0.2125	0.2275	0.18
amiodarone%theophylline	0.3725	0.235	0.255	0.39	0.185	0.1925	0.14	0.1825	0.1425	0.2675	0.1125	0.1825
amiodarone%thioacetamide	0.1275	0.17	0.165	0.1275	0.06	0.105	0.0775	0.1625	0.085	0.15	0.0625	0.1225
amiodarone%thioridazine	0.205	0.1525	0.1575	0.2225	0.17	0.125	0.235	0.215	0.1825	0.215	0.11	0.1525
amiodarone%ticlopidine	0.2325	0.1525	0.155	0.2375	0.1675	0.1825	0.0825	0.155	0.085	0.205	0.1675	0.19
amiodarone%tiopronin	0.2825	0.2375	0.11	0.2425	0.1475	0.235	0.2475	0.2075	0.2475	0.165	0.265	0.22
amiodarone%tolbutamide	0.2075	0.17	0.165	0.1175	0.08	0.1225	0.1025	0.095	0.105	0.1625	0.19	0.255
amiodarone%triamterene	0.115	0.12	0.135	0.1175	0.1325	0.115	0.1925	0.115	0.1175	0.2025	0.185	0.21
amiodarone%triazolam	0.265	0.2575	0.2625	0.2875	0.2425	0.215	0.175	0.27	0.2075	0.18	0.07	0.1325
amiodarone%trimethadione	0.105	0.165	0.1225	0.2125	0.12	0.1175	0.1125	0.09	0.105	0.16	0.195	0.145
amiodarone%valproic acid	0.105	0.1125	0.175	0.1525	0.095	0.155	0.195	0.225	0.245	0.2475	0.205	0.2425
amiodarone%vitamin A	0.195	0.1375	0.1375	0.145	0.1875	0.205	0.145	0.195	0.155	0.1125	0.1625	0.1425
amitriptyline%aspirin	0.205	0.105	0.1575	0.2575	0.1375	0.195	0.16	0.15	0.1225	0.275	0.145	0.1975
amitriptyline%azathioprine	0.1975	0.135	0.1925	0.2425	0.11	0.185	0.0875	0.1875	0.1575	0.185	0.185	0.135
amitriptyline%bendazac	0.16	0.135	0.1425	0.23	0.1975	0.235	0.1225	0.085	0.075	0.3125	0.2125	0.15
amitriptyline%benzbromarone	0.15	0.1075	0.11	0.2	0.2075	0.2875	0.155	0.215	0.1625	0.1825	0.1925	0.13
amitriptyline%benziodarone	0.09	0.1	0.095	0.23	0.145	0.165	0.155	0.12	0.0775	0.2125	0.1975	0.115
amitriptyline%bromobenzene	0.175	0.09	0.13	0.2325	0.1675	0.2825	0.1775	0.11	0.0925	0.2125	0.1325	0.1375
amitriptyline%bromoethylamine	0.24	0.1575	0.2025	0.23	0.215	0.2375	0.1975	0.14	0.145	0.36	0.1425	0.1625
amitriptyline%bucetin	0.225	0.1475	0.2475	0.185	0.165	0.175	0.19	0.0675	0.08	0.3325	0.1675	0.1975
amitriptyline%caffeine	0.1825	0.2	0.1125	0.22	0.1625	0.1475	0.1825	0.09	0.1525	0.2775	0.1625	0.1475
amitriptyline%captopril	0.1375	0.12	0.135	0.125	0.25	0.1225	0.1125	0.09	0.0875	0.2325	0.1275	0.1675
amitriptyline%carbamazepine	0.2525	0.2	0.1775	0.3225	0.1875	0.2425	0.1225	0.0625	0.09	0.285	0.1775	0.2075
amitriptyline%carboplatin	0.0925	0.0875	0.1325	0.125	0.12	0.1925	0.0975	0.1325	0.0875	0.24	0.1375	0.2025
amitriptyline%cephalothin	0.1825	0.12	0.1275	0.215	0.105	0.205	0.12	0.08	0.085	0.19	0.1625	0.1575
amitriptyline%chloramphenicol	0.1975	0.1325	0.185	0.3025	0.125	0.1875	0.185	0.1075	0.1775	0.2275	0.1275	0.205
amitriptyline%chlormadinone	0.1875	0.2275	0.115	0.235	0.1175	0.205	0.1325	0.0575	0.0675	0.2025	0.145	0.1625
amitriptyline%chlormezanone	0.235	0.1025	0.175	0.3025	0.2725	0.2025	0.2675	0.1675	0.1225	0.2175	0.11	0.1375
amitriptyline%chlorpheniramine	0.235	0.155	0.16	0.2325	0.135	0.1425	0.1925	0.2175	0.1575	0.3025	0.2275	0.2075
amitriptyline%chlorpropamide	0.2025	0.1825	0.1725	0.2075	0.2075	0.17	0.14	0.1375	0.13	0.2225	0.185	0.2675
amitriptyline%cimetidine	0.135	0.1225	0.2125	0.3325	0.205	0.1925	0.1625	0.1175	0.1425	0.2175	0.22	0.17
amitriptyline%ciprofloxacin	0.1225	0.1025	0.1775	0.0875	0.1125	0.1025	0.155	0.19	0.185	0.1825	0.1575	0.1525
amitriptyline%cisplatin	0.055	0.1475	0.0675	0.2125	0.1425	0.1725	0.085	0.095	0.13	0.19	0.135	0.1175
amitriptyline%clofibrate	0.075	0.0925	0.0875	0.2475	0.155	0.1625	0.1325	0.2	0.105	0.15	0.1825	0.165
amitriptyline%clomipramine	0.1275	0.1	0.155	0.24	0.205	0.1825	0.1775	0.0975	0.1125	0.295	0.15	0.21
amitriptyline%colchicine	0.1925	0.2075	0.205	0.2125	0.16	0.2175	0.0875	0.2025	0.0975	0.1175	0.1575	0.15
amitriptyline%coumarin	0.25	0.05	0.16	0.2	0.13	0.23	0.155	0.1225	0.13	0.2275	0.155	0.165
amitriptyline%cyclophosphamide	0.305	0.2775	0.2325	0.4075	0.2	0.29	0.1625	0.0925	0.0975	0.3675	0.165	0.2025
amitriptyline%cyclosporine A	0.195	0.215	0.1675	0.1925	0.1475	0.1425	0.055	0.08	0.0525	0.2075	0.1175	0.2775
amitriptyline%danazol	0.1475	0.1	0.1725	0.1925	0.15	0.1525	0.125	0.1025	0.1125	0.1825	0.1325	0.1225
amitriptyline%dantrolene	0.2375	0.0975	0.19	0.2	0.125	0.1825	0.1825	0.2175	0.1175	0.3075	0.195	0.2075
amitriptyline%diazepam	0.2475	0.0925	0.175	0.27	0.17	0.1025	0.265	0.1775	0.1425	0.2375	0.19	0.2075
amitriptyline%diclofenac	0.135	0.165	0.1825	0.2225	0.1575	0.1525	0.1225	0.1375	0.1	0.13	0.135	0.19
amitriptyline%diltiazem	0.2525	0.1725	0.23	0.25	0.15	0.18	0.2525	0.145	0.255	0.2325	0.1675	0.195
amitriptyline%disopyramide	0.2	0.12	0.155	0.1775	0.13	0.145	0.1825	0.1225	0.095	0.2625	0.155	0.15
amitriptyline%disulfiram	0.165	0.0825	0.1875	0.27	0.1275	0.22	0.1675	0.125	0.0925	0.17	0.13	0.1175
amitriptyline%doxorubicin	0.1525	0.15	0.1675	0.2325	0.135	0.2375	0.1275	0.1775	0.105	0.265	0.17	0.13
amitriptyline%enalapril	0.1875	0.135	0.1575	0.22	0.1625	0.1475	0.1825	0.1075	0.15	0.13	0.125	0.0625
amitriptyline%erythromycin ethylsuccinate	0.155	0.1625	0.14	0.2	0.205	0.145	0.1125	0.0975	0.1025	0.205	0.1375	0.1875
amitriptyline%ethambutol	0.1525	0.0975	0.1875	0.205	0.155	0.195	0.0925	0.1175	0.0875	0.235	0.1125	0.145
amitriptyline%ethanol	0.12	0.1725	0.1375	0.1575	0.17	0.1475	0.175	0.2175	0.1625	0.2375	0.185	0.1575
amitriptyline%ethinylestradiol	0.15	0.1325	0.165	0.19	0.15	0.175	0.12	0.0925	0.0975	0.1325	0.12	0.13
amitriptyline%ethionine	0.18	0.1475	0.065	0.1475	0.1275	0.115	0.1025	0.155	0.135	0.1025	0.0975	0.1075
amitriptyline%etoposide	0.085	0.09	0.095	0.13	0.1625	0.2125	0.2175	0.2325	0.1575	0.1525	0.1125	0.085
amitriptyline%famotidine	0.07	0.1825	0.1575	0.205	0.1175	0.1875	0.125	0.1475	0.16	0.25	0.11	0.1825
amitriptyline%fenofibrate	0.0975	0.09	0.1275	0.195	0.18	0.1325	0.11	0.1625	0.12	0.15	0.145	0.11
amitriptyline%fluphenazine	0.1975	0.145	0.1625	0.1575	0.1125	0.1275	0.1175	0.14	0.1275	0.2925	0.15	0.1425
amitriptyline%flutamide	0.145	0.17	0.1825	0.285	0.17	0.2375	0.185	0.105	0.115	0.27	0.1125	0.18
amitriptyline%furosemide	0.14	0.21	0.1525	0.2275	0.1575	0.17	0.1275	0.085	0.0675	0.245	0.145	0.155
amitriptyline%gemfibrozil	0.1625	0.1575	0.1525	0.205	0.1475	0.2425	0.0625	0.0875	0.095	0.1625	0.13	0.15
amitriptyline%gentamicin	0.15	0.1825	0.1325	0.1925	0.14	0.2025	0.0675	0.125	0.08	0.105	0.185	0.11
amitriptyline%glibenclamide	0.2275	0.1175	0.1375	0.115	0.165	0.1	0.205	0.205	0.16	0.2125	0.1875	0.1625
amitriptyline%griseofulvin	0.1375	0.075	0.1325	0.295	0.1825	0.245	0.2225	0.125	0.145	0.1275	0.16	0.1425
amitriptyline%haloperidol	0.1825	0.115	0.13	0.1275	0.1375	0.1275	0.1275	0.1725	0.0975	0.25	0.115	0.15
amitriptyline%hexachlorobenzene	0.175	0.1775	0.185	0.1225	0.2125	0.165	0.145	0.1425	0.095	0.1275	0.155	0.15
amitriptyline%hydroxyzine	0.2375	0.08	0.115	0.1875	0.2475	0.1475	0.2275	0.1325	0.185	0.2875	0.11	0.125
amitriptyline%ibuprofen	0.115	0.0975	0.165	0.215	0.12	0.21	0.095	0.1425	0.1175	0.115	0.155	0.1725
amitriptyline%imipramine	0.31	0.175	0.25	0.2725	0.135	0.3175	0.22	0.1725	0.1675	0.345	0.16	0.22
amitriptyline%iproniazid	0.17	0.135	0.15	0.2325	0.135	0.2675	0.14	0.1625	0.105	0.245	0.165	0.2
amitriptyline%isoniazid	0.2025	0.16	0.1375	0.195	0.1175	0.1225	0.185	0.1325	0.1225	0.195	0.08	0.1775
amitriptyline%ketoconazole	0.1175	0.155	0.2475	0.1875	0.1275	0.2175	0.165	0.145	0.11	0.1575	0.095	0.1275
amitriptyline%labetalol	0.2025	0.135	0.1375	0.285	0.1725	0.26	0.11	0.095	0.095	0.2225	0.1025	0.16
amitriptyline%lomustine	0.2075	0.16	0.1125	0.13	0.1725	0.1575	0.055	0.1975	0.17	0.165	0.1025	0.1525
amitriptyline%mefenamic acid	0.07	0.12	0.11	0.2375	0.15	0.145	0.165	0.1	0.1375	0.1575	0.1375	0.14
amitriptyline%metformin	0.2675	0.1275	0.1175	0.1825	0.1725	0.1625	0.15	0.1375	0.185	0.2725	0.155	0.135
amitriptyline%methapyrilene	0.1525	0.1075	0.13	0.2675	0.2	0.235	0.09	0.135	0.1225	0.145	0.16	0.15
amitriptyline%methimazole	0.2625	0.165	0.1475	0.235	0.175	0.2	0.1375	0.0825	0.0925	0.2125	0.105	0.1825
amitriptyline%methyldopa	0.1775	0.09	0.195	0.265	0.1875	0.21	0.2	0.2175	0.1425	0.305	0.18	0.1925
amitriptyline%methyltestosterone	0.175	0.1425	0.1225	0.1875	0.0925	0.2	0.115	0.085	0.1125	0.1575	0.165	0.125
amitriptyline%mexiletine	0.185	0.2575	0.2075	0.1925	0.115	0.2	0.115	0.175	0.105	0.2025	0.1975	0.1375
amitriptyline%moxisylyte	0.2125	0.17	0.16	0.26	0.2225	0.195	0.1025	0.0975	0.0625	0.135	0.0925	0.1225
amitriptyline%naphthyl isothiocyanate	0.23	0.11	0.1325	0.3675	0.1875	0.255	0.2325	0.1525	0.1525	0.2025	0.16	0.135
amitriptyline%nicotinic acid	0.1525	0.1575	0.17	0.1675	0.1575	0.2025	0.1125	0.145	0.1425	0.155	0.165	0.165
amitriptyline%nifedipine	0.2825	0.1525	0.1625	0.215	0.1025	0.1775	0.2725	0.11	0.1175	0.3425	0.1775	0.19
amitriptyline%nimesulide	0.1775	0.2575	0.225	0.2425	0.115	0.1975	0.1575	0.1275	0.0875	0.31	0.11	0.2025
amitriptyline%nitrofurantoin	0.145	0.0725	0.085	0.195	0.13	0.235	0.1325	0.1225	0.12	0.2775	0.0975	0.12
amitriptyline%nitrofurazone	0.2275	0.15	0.1875	0.2725	0.165	0.1975	0.1175	0.145	0.0725	0.1725	0.1	0.1375
amitriptyline%omeprazole	0.1575	0.105	0.14	0.2625	0.1475	0.25	0.1575	0.1725	0.0775	0.22	0.1425	0.18
amitriptyline%papaverine	0.0775	0.09	0.065	0.265	0.2175	0.2775	0.1525	0.08	0.09	0.185	0.1425	0.1175
amitriptyline%pemoline	0.215	0.115	0.155	0.19	0.18	0.1875	0.185	0.1925	0.1125	0.3	0.1575	0.18
amitriptyline%penicillamine	0.17	0.1325	0.135	0.1275	0.1775	0.145	0.08	0.0975	0.0575	0.135	0.1425	0.1325
amitriptyline%perhexiline	0.0725	0.12	0.1275	0.2275	0.195	0.2025	0.12	0.17	0.195	0.1425	0.1325	0.1325
amitriptyline%phenacetin	0.1875	0.11	0.08	0.19	0.0925	0.165	0.2325	0.0675	0.07	0.345	0.145	0.1475
amitriptyline%phenobarbital	0.1825	0.1475	0.175	0.255	0.15	0.165	0.3275	0.1475	0.12	0.3375	0.1175	0.2025
amitriptyline%phenylanthranilic acid	0.1	0.0975	0.1075	0.225	0.1575	0.135	0.085	0.1	0.0475	0.2125	0.1675	0.1525
amitriptyline%phenylbutazone	0.155	0.115	0.165	0.2675	0.125	0.16	0.1325	0.1475	0.0975	0.235	0.1875	0.1775
amitriptyline%phenytoin	0.2175	0.18	0.1825	0.15	0.1275	0.2125	0.205	0.125	0.105	0.375	0.145	0.205
amitriptyline%promethazine	0.215	0.2225	0.1075	0.225	0.1375	0.2225	0.195	0.1325	0.1475	0.3275	0.095	0.155
amitriptyline%propylthiouracil	0.1675	0.0725	0.1025	0.16	0.155	0.105	0.1325	0.165	0.1525	0.2	0.175	0.175
amitriptyline%quinidine	0.15	0.0625	0.115	0.23	0.1725	0.1975	0.1425	0.1075	0.06	0.1575	0.0575	0.175
amitriptyline%ranitidine	0.29	0.2175	0.195	0.1575	0.19	0.175	0.135	0.1625	0.0925	0.16	0.12	0.135
amitriptyline%rifampicin	0.2425	0.1775	0.2025	0.235	0.13	0.1325	0.115	0.19	0.13	0.3375	0.19	0.1675
amitriptyline%simvastatin	0.1225	0.1325	0.1075	0.265	0.16	0.2375	0.0725	0.1675	0.125	0.1725	0.135	0.0975
amitriptyline%sulfasalazine	0.15	0.155	0.155	0.0975	0.1475	0.075	0.12	0.1175	0.0975	0.37	0.1025	0.21
amitriptyline%sulindac	0.13	0.135	0.12	0.2375	0.135	0.21	0.175	0.1575	0.1	0.16	0.1325	0.0925
amitriptyline%sulpiride	0.07	0.1475	0.1675	0.21	0.1625	0.19	0.115	0.095	0.16	0.19	0.1425	0.1225
amitriptyline%tacrine	0.185	0.13	0.1225	0.1725	0.15	0.14	0.1575	0.1125	0.145	0.2625	0.135	0.2225
amitriptyline%tamoxifen	0.1825	0.1375	0.14	0.1425	0.18	0.215	0.19	0.185	0.1325	0.235	0.135	0.1425
amitriptyline%tannic acid	0.1475	0.1225	0.0975	0.175	0.15	0.18	0.0925	0.1475	0.0975	0.215	0.095	0.1675
amitriptyline%terbinafine	0.14	0.125	0.1075	0.2175	0.1775	0.1825	0.115	0.155	0.0925	0.28	0.15	0.12
amitriptyline%tetracycline	0.2575	0.145	0.2025	0.23	0.1375	0.1875	0.1025	0.145	0.1225	0.2	0.1625	0.19
amitriptyline%theophylline	0.2525	0.1625	0.1725	0.2425	0.165	0.1625	0.1625	0.13	0.145	0.2075	0.145	0.1525
amitriptyline%thioacetamide	0.1375	0.1625	0.17	0.2075	0.12	0.1225	0.15	0.2675	0.115	0.115	0.1525	0.1475
amitriptyline%thioridazine	0.14	0.055	0.105	0.135	0.1625	0.135	0.215	0.1375	0.085	0.2525	0.1375	0.12
amitriptyline%ticlopidine	0.165	0.0975	0.085	0.325	0.17	0.19	0.1625	0.1125	0.1225	0.2775	0.155	0.16
amitriptyline%tiopronin	0.1525	0.1825	0.125	0.115	0.1675	0.1425	0.155	0.1225	0.14	0.17	0.175	0.19
amitriptyline%tolbutamide	0.175	0.11	0.1875	0.2525	0.2275	0.135	0.2125	0.22	0.12	0.2275	0.16	0.2125
amitriptyline%triamterene	0.185	0.12	0.1625	0.165	0.1875	0.15	0.1325	0.2575	0.1725	0.2	0.18	0.2775
amitriptyline%triazolam	0.2525	0.1825	0.1325	0.255	0.115	0.21	0.21	0.1025	0.1175	0.2425	0.12	0.1825
amitriptyline%trimethadione	0.255	0.215	0.1875	0.3325	0.2225	0.175	0.2075	0.1975	0.195	0.175	0.1675	0.1825
amitriptyline%valproic acid	0.125	0.1	0.17	0.185	0.125	0.185	0.0975	0.0875	0.11	0.175	0.1375	0.2
amitriptyline%vitamin A	0.165	0.1475	0.1175	0.12	0.1275	0.1975	0.1325	0.095	0.1	0.09	0.145	0.14
aspirin%azathioprine	0.1475	0.105	0.195	0.17	0.1025	0.0825	0.11	0.1125	0.1175	0.1625	0.17	0.165
aspirin%bendazac	0.2675	0.1675	0.2475	0.3	0.1225	0.1875	0.3	0.205	0.2025	0.3925	0.155	0.2775
aspirin%benzbromarone	0.3025	0.2225	0.16	0.235	0.15	0.2025	0.3325	0.1675	0.18	0.28	0.205	0.21
aspirin%benziodarone	0.1825	0.215	0.2525	0.29	0.21	0.195	0.43	0.19	0.19	0.305	0.22	0.2425
aspirin%bromobenzene	0.22	0.1075	0.2475	0.395	0.14	0.245	0.27	0.095	0.185	0.18	0.0775	0.1375
aspirin%bromoethylamine	0.3025	0.18	0.35	0.395	0.12	0.2275	0.3625	0.1625	0.1925	0.36	0.105	0.2225
aspirin%bucetin	0.33	0.16	0.295	0.4175	0.3075	0.355	0.3425	0.205	0.335	0.3175	0.1275	0.275
aspirin%caffeine	0.305	0.1225	0.1675	0.3425	0.1625	0.22	0.325	0.1	0.17	0.295	0.1975	0.175
aspirin%captopril	0.1675	0.1425	0.1225	0.1675	0.1675	0.2075	0.185	0.17	0.13	0.15	0.1225	0.135
aspirin%carbamazepine	0.1975	0.21	0.1725	0.2325	0.1775	0.185	0.135	0.1175	0.16	0.19	0.135	0.1175
aspirin%carboplatin	0.13	0.18	0.18	0.1625	0.1275	0.1125	0.18	0.165	0.12	0.175	0.11	0.1475
aspirin%cephalothin	0.21	0.1525	0.1425	0.175	0.1325	0.0825	0.155	0.1625	0.11	0.21	0.14	0.2025
aspirin%chloramphenicol	0.2	0.165	0.23	0.23	0.14	0.13	0.225	0.165	0.1625	0.31	0.2075	0.21
aspirin%chlormadinone	0.2875	0.2725	0.29	0.275	0.3025	0.3125	0.2625	0.21	0.3125	0.16	0.205	0.17
aspirin%chlormezanone	0.175	0.09	0.1275	0.3625	0.125	0.2075	0.245	0.0975	0.1275	0.1875	0.165	0.1475
aspirin%chlorpheniramine	0.1725	0.11	0.095	0.1775	0.175	0.1375	0.1475	0.1	0.1375	0.21	0.2	0.2325
aspirin%chlorpropamide	0.1675	0.13	0.125	0.1925	0.1025	0.15	0.1775	0.17	0.115	0.175	0.155	0.1925
aspirin%cimetidine	0.1325	0.135	0.18	0.205	0.125	0.24	0.1875	0.1275	0.1725	0.115	0.1275	0.105
aspirin%ciprofloxacin	0.2525	0.165	0.2175	0.08	0.14	0.0975	0.195	0.115	0.1175	0.15	0.225	0.175
aspirin%cisplatin	0.1275	0.1275	0.0825	0.1975	0.155	0.1775	0.1875	0.1175	0.1225	0.23	0.09	0.1525
aspirin%clofibrate	0.1625	0.1325	0.2175	0.235	0.1725	0.1325	0.3025	0.22	0.225	0.2525	0.125	0.2175
aspirin%clomipramine	0.0925	0.12	0.135	0.215	0.1	0.0875	0.2	0.0825	0.13	0.15	0.1175	0.18
aspirin%colchicine	0.2575	0.1475	0.2175	0.1975	0.175	0.2525	0.1675	0.1075	0.1325	0.2075	0.11	0.1775
aspirin%coumarin	0.16	0.095	0.1675	0.2675	0.1375	0.195	0.18	0.155	0.1975	0.175	0.0925	0.09
aspirin%cyclophosphamide	0.225	0.14	0.1675	0.3075	0.185	0.22	0.26	0.11	0.175	0.39	0.1375	0.225
aspirin%cyclosporine A	0.1825	0.0725	0.1525	0.19	0.1525	0.135	0.1275	0.1275	0.1075	0.1725	0.2075	0.2325
aspirin%danazol	0.225	0.165	0.2075	0.2275	0.1875	0.2475	0.185	0.21	0.1775	0.1925	0.15	0.16
aspirin%dantrolene	0.305	0.2175	0.3175	0.4025	0.2325	0.3075	0.3875	0.23	0.28	0.2725	0.2725	0.2275
aspirin%diazepam	0.3275	0.2	0.275	0.2575	0.08	0.13	0.2325	0.0825	0.16	0.1475	0.305	0.115
aspirin%diclofenac	0.125	0.0775	0.195	0.18	0.165	0.145	0.205	0.2	0.2125	0.225	0.1325	0.215
aspirin%diltiazem	0.2375	0.2175	0.17	0.1825	0.15	0.1125	0.17	0.0775	0.13	0.13	0.175	0.175
aspirin%disopyramide	0.2625	0.0825	0.2175	0.3375	0.165	0.1625	0.2325	0.1475	0.14	0.24	0.1	0.0925
aspirin%disulfiram	0.29	0.175	0.2475	0.26	0.195	0.3275	0.2675	0.2275	0.1825	0.1825	0.1625	0.185
aspirin%doxorubicin	0.1775	0.155	0.1725	0.1675	0.1075	0.17	0.2475	0.16	0.155	0.2525	0.145	0.1375
aspirin%enalapril	0.21	0.1525	0.1825	0.2075	0.13	0.13	0.26	0.1875	0.1675	0.09	0.1275	0.065
aspirin%erythromycin ethylsuccinate	0.2875	0.19	0.125	0.1575	0.1125	0.11	0.2375	0.1575	0.215	0.17	0.1675	0.1625
aspirin%ethambutol	0.29	0.125	0.2325	0.205	0.1525	0.27	0.18	0.085	0.1525	0.2025	0.115	0.1175
aspirin%ethanol	0.195	0.1975	0.1675	0.2625	0.22	0.1825	0.2125	0.1525	0.1325	0.1675	0.15	0.105
aspirin%ethinylestradiol	0.2075	0.2025	0.1775	0.2675	0.1875	0.2525	0.24	0.1925	0.2425	0.1675	0.145	0.1925
aspirin%ethionine	0.2375	0.175	0.1025	0.14	0.1025	0.145	0.125	0.1525	0.09	0.1175	0.0925	0.08
aspirin%etoposide	0.075	0.09	0.0525	0.1275	0.1575	0.135	0.0825	0.1	0.095	0.1325	0.125	0.115
aspirin%famotidine	0.0775	0.14	0.1275	0.1625	0.16	0.155	0.12	0.2025	0.1425	0.195	0.1525	0.115
aspirin%fenofibrate	0.1875	0.195	0.1625	0.26	0.1975	0.19	0.3175	0.275	0.25	0.2875	0.305	0.3375
aspirin%fluphenazine	0.3325	0.2675	0.335	0.2225	0.0775	0.1175	0.3575	0.14	0.255	0.3725	0.225	0.245
aspirin%flutamide	0.28	0.2325	0.28	0.3725	0.155	0.2375	0.2725	0.155	0.245	0.275	0.1475	0.16
aspirin%furosemide	0.1525	0.165	0.1325	0.2575	0.145	0.25	0.17	0.1275	0.155	0.2575	0.1675	0.2225
aspirin%gemfibrozil	0.255	0.1175	0.2025	0.185	0.11	0.1975	0.2475	0.1525	0.2	0.2225	0.205	0.2725
aspirin%gentamicin	0.2525	0.2125	0.1675	0.155	0.175	0.17	0.095	0.1275	0.0975	0.13	0.1125	0.1775
aspirin%glibenclamide	0.0825	0.075	0.155	0.185	0.1275	0.115	0.1225	0.095	0.145	0.15	0.1425	0.135
aspirin%griseofulvin	0.1	0.0825	0.105	0.215	0.1325	0.145	0.1325	0.165	0.1075	0.085	0.17	0.1375
aspirin%haloperidol	0.29	0.21	0.2525	0.22	0.165	0.1775	0.2875	0.2075	0.2025	0.41	0.17	0.1775
aspirin%hexachlorobenzene	0.135	0.225	0.0825	0.165	0.1325	0.18	0.1525	0.14	0.1475	0.07	0.105	0.0875
aspirin%hydroxyzine	0.15	0.115	0.1775	0.2075	0.175	0.13	0.1	0.1275	0.135	0.205	0.1575	0.1075
aspirin%ibuprofen	0.19	0.1375	0.1925	0.3	0.22	0.28	0.265	0.17	0.255	0.205	0.095	0.135
aspirin%imipramine	0.1975	0.1125	0.145	0.2325	0.2025	0.3225	0.2	0.15	0.1825	0.2625	0.2475	0.21
aspirin%iproniazid	0.2425	0.1875	0.135	0.31	0.1775	0.2325	0.2025	0.135	0.17	0.23	0.145	0.1425
aspirin%isoniazid	0.3875	0.3225	0.35	0.385	0.2275	0.3025	0.35	0.1625	0.275	0.3425	0.0875	0.225
aspirin%ketoconazole	0.1175	0.1125	0.1775	0.1325	0.1875	0.1975	0.1375	0.105	0.185	0.1425	0.095	0.1225
aspirin%labetalol	0.2	0.0825	0.1475	0.2075	0.165	0.1875	0.1625	0.1525	0.1475	0.1775	0.1	0.15
aspirin%lomustine	0.155	0.2075	0.1075	0.065	0.165	0.105	0.09	0.115	0.11	0.1475	0.1	0.085
aspirin%mefenamic acid	0.0675	0.145	0.1125	0.1925	0.145	0.135	0.22	0.135	0.1825	0.15	0.1475	0.105
aspirin%metformin	0.2775	0.13	0.21	0.2675	0.1475	0.255	0.2875	0.1175	0.2175	0.25	0.1025	0.11
aspirin%methapyrilene	0.1225	0.1575	0.1675	0.1825	0.1725	0.145	0.195	0.165	0.1575	0.185	0.1325	0.1375
aspirin%methimazole	0.275	0.1625	0.215	0.2725	0.1425	0.3375	0.2225	0.105	0.29	0.1925	0.1075	0.2825
aspirin%methyldopa	0.165	0.115	0.1825	0.29	0.16	0.23	0.1625	0.14	0.1775	0.385	0.1	0.155
aspirin%methyltestosterone	0.185	0.1975	0.1775	0.255	0.2225	0.2625	0.18	0.1475	0.1975	0.15	0.18	0.12
aspirin%mexiletine	0.3675	0.1375	0.2475	0.335	0.1725	0.3325	0.275	0.085	0.2025	0.1875	0.15	0.09
aspirin%moxisylyte	0.31	0.2825	0.3	0.2125	0.16	0.245	0.1375	0.1425	0.1475	0.145	0.0825	0.0925
aspirin%naphthyl isothiocyanate	0.3125	0.1725	0.235	0.425	0.165	0.32	0.2975	0.205	0.245	0.2975	0.2575	0.275
aspirin%nicotinic acid	0.2425	0.225	0.2575	0.26	0.2125	0.3725	0.285	0.215	0.235	0.1725	0.1	0.1675
aspirin%nifedipine	0.3025	0.3025	0.31	0.3875	0.275	0.345	0.2525	0.1375	0.27	0.275	0.205	0.265
aspirin%nimesulide	0.3475	0.205	0.2675	0.3925	0.1375	0.3975	0.37	0.1575	0.31	0.2775	0.1425	0.165
aspirin%nitrofurantoin	0.1875	0.1975	0.195	0.2775	0.2175	0.2875	0.2575	0.14	0.205	0.3525	0.1425	0.295
aspirin%nitrofurazone	0.245	0.2025	0.2125	0.24	0.1175	0.205	0.205	0.1575	0.1725	0.235	0.105	0.0925
aspirin%omeprazole	0.25	0.1575	0.1975	0.1925	0.155	0.185	0.18	0.105	0.15	0.1925	0.1975	0.21
aspirin%papaverine	0.27	0.0975	0.15	0.17	0.1925	0.1625	0.21	0.09	0.12	0.125	0.1675	0.1425
aspirin%pemoline	0.205	0.22	0.1275	0.175	0.0875	0.135	0.3125	0.115	0.1675	0.225	0.1225	0.19
aspirin%penicillamine	0.1275	0.075	0.1225	0.13	0.12	0.1375	0.2025	0.165	0.115	0.09	0.115	0.0825
aspirin%perhexiline	0.2	0.115	0.1475	0.2525	0.155	0.245	0.165	0.13	0.115	0.195	0.1225	0.1475
aspirin%phenacetin	0.3425	0.3825	0.3175	0.365	0.31	0.4175	0.3775	0.3075	0.3675	0.36	0.2825	0.3175
aspirin%phenobarbital	0.15	0.155	0.19	0.2125	0.2075	0.1575	0.2225	0.1675	0.1825	0.42	0.23	0.13
aspirin%phenylanthranilic acid	0.1825	0.2025	0.1625	0.285	0.1225	0.1775	0.1875	0.1575	0.1975	0.2925	0.24	0.2825
aspirin%phenylbutazone	0.22	0.0825	0.1725	0.2025	0.1225	0.1975	0.2575	0.1325	0.1275	0.2	0.185	0.095
aspirin%phenytoin	0.235	0.2975	0.285	0.2025	0.1775	0.25	0.2475	0.2025	0.215	0.3325	0.1825	0.33
aspirin%promethazine	0.3025	0.21	0.32	0.2275	0.22	0.2325	0.3325	0.13	0.2725	0.2725	0.1175	0.185
aspirin%propylthiouracil	0.2425	0.1625	0.185	0.175	0.205	0.135	0.2225	0.1525	0.175	0.1075	0.1675	0.12
aspirin%quinidine	0.1475	0.1075	0.13	0.2475	0.1375	0.205	0.23	0.155	0.14	0.155	0.105	0.135
aspirin%ranitidine	0.215	0.2275	0.2325	0.195	0.18	0.215	0.1425	0.135	0.1875	0.1275	0.165	0.0825
aspirin%rifampicin	0.295	0.2325	0.2575	0.22	0.2225	0.155	0.26	0.1525	0.1125	0.325	0.2425	0.195
aspirin%simvastatin	0.1275	0.085	0.1	0.2225	0.2	0.1425	0.19	0.14	0.1575	0.26	0.1175	0.1725
aspirin%sulfasalazine	0.1975	0.0975	0.19	0.1675	0.1575	0.13	0.24	0.095	0.1475	0.315	0.16	0.195
aspirin%sulindac	0.125	0.1075	0.1525	0.2225	0.1925	0.11	0.13	0.0725	0.1175	0.2075	0.11	0.115
aspirin%sulpiride	0.125	0.1375	0.1375	0.2225	0.1575	0.115	0.12	0.1925	0.1225	0.12	0.1325	0.1525
aspirin%tacrine	0.3325	0.145	0.215	0.315	0.205	0.1925	0.2975	0.115	0.175	0.285	0.13	0.17
aspirin%tamoxifen	0.1525	0.0975	0.11	0.1175	0.13	0.1375	0.195	0.17	0.185	0.21	0.205	0.16
aspirin%tannic acid	0.2025	0.1725	0.2	0.2	0.14	0.1625	0.17	0.2	0.1425	0.1025	0.1375	0.11
aspirin%terbinafine	0.2925	0.2325	0.2525	0.27	0.1725	0.275	0.29	0.185	0.2225	0.3025	0.1325	0.2125
aspirin%tetracycline	0.1675	0.1775	0.2125	0.1775	0.2125	0.1725	0.105	0.085	0.115	0.1625	0.19	0.15
aspirin%theophylline	0.3575	0.2325	0.2675	0.395	0.13	0.205	0.25	0.1525	0.1825	0.1825	0.145	0.1675
aspirin%thioacetamide	0.145	0.18	0.115	0.205	0.0875	0.135	0.1425	0.1425	0.1525	0.155	0.1525	0.155
aspirin%thioridazine	0.235	0.16	0.09	0.18	0.15	0.155	0.295	0.115	0.1425	0.18	0.155	0.12
aspirin%ticlopidine	0.25	0.2125	0.1425	0.32	0.1075	0.22	0.145	0.1225	0.11	0.2175	0.1725	0.235
aspirin%tiopronin	0.305	0.245	0.1625	0.1675	0.165	0.1875	0.17	0.1625	0.0925	0.145	0.2175	0.1975
aspirin%tolbutamide	0.1775	0.1525	0.1975	0.1875	0.11	0.11	0.215	0.1475	0.1425	0.165	0.225	0.195
aspirin%triamterene	0.1675	0.145	0.185	0.1725	0.1175	0.1425	0.1475	0.0975	0.0975	0.145	0.2075	0.155
aspirin%triazolam	0.195	0.16	0.3225	0.2325	0.215	0.2025	0.2675	0.2175	0.2375	0.145	0.09	0.1075
aspirin%trimethadione	0.115	0.15	0.1425	0.21	0.1325	0.1625	0.1025	0.1425	0.145	0.1675	0.11	0.1425
aspirin%valproic acid	0.1075	0.1125	0.2575	0.2025	0.1075	0.18	0.2525	0.155	0.1925	0.2175	0.1675	0.16
aspirin%vitamin A	0.1625	0.1375	0.145	0.13	0.1775	0.2175	0.165	0.16	0.1375	0.13	0.1625	0.115
azathioprine%bendazac	0.17	0.105	0.1375	0.1375	0.1325	0.095	0.1475	0.0975	0.2	0.15	0.1975	0.1075
azathioprine%benzbromarone	0.1775	0.155	0.1325	0.11	0.12	0.1925	0.165	0.23	0.1775	0.0975	0.1625	0.06
azathioprine%benziodarone	0.12	0.1375	0.1325	0.1025	0.095	0.1175	0.075	0.1025	0.1475	0.14	0.1625	0.0875
azathioprine%bromobenzene	0.13	0.12	0.195	0.125	0.095	0.2175	0.1525	0.115	0.18	0.0775	0.1275	0.1025
azathioprine%bromoethylamine	0.1975	0.1975	0.2875	0.14	0.18	0.1975	0.0825	0.1425	0.2025	0.2425	0.15	0.17
azathioprine%bucetin	0.1875	0.18	0.255	0.115	0.0975	0.075	0.065	0.1475	0.07	0.1675	0.1275	0.0975
azathioprine%caffeine	0.17	0.1625	0.195	0.1525	0.175	0.1125	0.0625	0.14	0.1875	0.27	0.2325	0.255
azathioprine%captopril	0.1225	0.1775	0.1075	0.14	0.1925	0.09	0.0975	0.09	0.1	0.1875	0.1525	0.175
azathioprine%carbamazepine	0.175	0.155	0.165	0.17	0.125	0.1125	0.15	0.1075	0.11	0.095	0.1125	0.07
azathioprine%carboplatin	0.0825	0.14	0.125	0.1475	0.195	0.165	0.17	0.0625	0.125	0.215	0.1425	0.22
azathioprine%cephalothin	0.25	0.1875	0.2025	0.2925	0.1525	0.22	0.2025	0.1	0.165	0.245	0.1925	0.2175
azathioprine%chloramphenicol	0.1525	0.1475	0.205	0.1925	0.155	0.1425	0.1975	0.145	0.2	0.135	0.215	0.085
azathioprine%chlormadinone	0.22	0.18	0.235	0.175	0.15	0.14	0.14	0.07	0.1225	0.165	0.2	0.1725
azathioprine%chlormezanone	0.18	0.125	0.1475	0.18	0.1375	0.1525	0.1625	0.1225	0.1825	0.0875	0.12	0.0375
azathioprine%chlorpheniramine	0.1025	0.1475	0.1825	0.1575	0.185	0.105	0.12	0.145	0.13	0.1925	0.145	0.1725
azathioprine%chlorpropamide	0.1725	0.2175	0.175	0.1675	0.17	0.0875	0.1225	0.095	0.13	0.2225	0.1825	0.14
azathioprine%cimetidine	0.1525	0.14	0.165	0.2525	0.165	0.085	0.1975	0.145	0.1775	0.175	0.175	0.14
azathioprine%ciprofloxacin	0.14	0.1075	0.2125	0.0575	0.1325	0.105	0.12	0.1475	0.1425	0.175	0.1325	0.1125
azathioprine%cisplatin	0.18	0.1775	0.0975	0.1875	0.175	0.13	0.19	0.265	0.22	0.24	0.13	0.1875
azathioprine%clofibrate	0.1175	0.1175	0.1625	0.1675	0.1175	0.1625	0.12	0.24	0.1275	0.1225	0.1	0.1075
azathioprine%clomipramine	0.12	0.135	0.1275	0.135	0.1525	0.19	0.08	0.1725	0.1275	0.165	0.1475	0.135
azathioprine%colchicine	0.2	0.165	0.2	0.22	0.205	0.1925	0.1825	0.245	0.1725	0.1075	0.115	0.105
azathioprine%coumarin	0.2175	0.1625	0.2425	0.2125	0.12	0.13	0.1925	0.165	0.1625	0.1025	0.165	0.1025
azathioprine%cyclophosphamide	0.215	0.2075	0.22	0.2375	0.1625	0.125	0.095	0.12	0.1825	0.155	0.175	0.1225
azathioprine%cyclosporine A	0.195	0.1725	0.1825	0.22	0.1875	0.1575	0.1625	0.0725	0.145	0.16	0.22	0.1375
azathioprine%danazol	0.1975	0.1	0.15	0.18	0.1275	0.1375	0.1725	0.1075	0.195	0.065	0.0925	0.07
azathioprine%dantrolene	0.1675	0.1425	0.27	0.1525	0.1275	0.0875	0.085	0.1325	0.12	0.1525	0.16	0.1225
azathioprine%diazepam	0.1725	0.09	0.2075	0.215	0.1425	0.11	0.125	0.1175	0.1325	0.13	0.1725	0.1025
azathioprine%diclofenac	0.1375	0.1575	0.1275	0.1625	0.175	0.1575	0.1475	0.1025	0.1425	0.0925	0.175	0.1025
azathioprine%diltiazem	0.1475	0.2275	0.275	0.18	0.1325	0.1775	0.16	0.1975	0.1725	0.105	0.135	0.1325
azathioprine%disopyramide	0.185	0.205	0.2825	0.1125	0.18	0.12	0.1325	0.26	0.205	0.31	0.1575	0.19
azathioprine%disulfiram	0.1375	0.1575	0.2125	0.25	0.1725	0.13	0.1725	0.1775	0.19	0.1125	0.1125	0.11
azathioprine%doxorubicin	0.125	0.155	0.1975	0.1525	0.1325	0.11	0.1325	0.1275	0.1	0.2325	0.16	0.18
azathioprine%enalapril	0.18	0.12	0.135	0.13	0.155	0.0775	0.135	0.07	0.2275	0.2275	0.1625	0.1625
azathioprine%erythromycin ethylsuccinate	0.18	0.1725	0.1	0.17	0.185	0.2175	0.1225	0.1425	0.12	0.2075	0.2075	0.1875
azathioprine%ethambutol	0.21	0.1225	0.1875	0.1825	0.11	0.1375	0.2275	0.1275	0.265	0.1775	0.1275	0.16
azathioprine%ethanol	0.115	0.135	0.155	0.105	0.1075	0.08	0.095	0.1825	0.1325	0.13	0.0925	0.095
azathioprine%ethinylestradiol	0.175	0.1275	0.18	0.1575	0.105	0.115	0.1375	0.0825	0.1475	0.09	0.1325	0.0925
azathioprine%ethionine	0.14	0.1575	0.12	0.1175	0.0875	0.07	0.0975	0.1075	0.11	0.0725	0.14	0.0625
azathioprine%etoposide	0.08	0.1075	0.0775	0.08	0.1425	0.13	0.095	0.125	0.135	0.1725	0.1225	0.135
azathioprine%famotidine	0.11	0.2075	0.1575	0.18	0.1475	0.165	0.125	0.14	0.12	0.1975	0.14	0.105
azathioprine%fenofibrate	0.11	0.1225	0.16	0.1325	0.16	0.1175	0.1025	0.155	0.1275	0.095	0.135	0.075
azathioprine%fluphenazine	0.17	0.1525	0.2375	0.06	0.1375	0.11	0.09	0.1525	0.1325	0.2	0.135	0.1675
azathioprine%flutamide	0.125	0.1275	0.2125	0.1775	0.1425	0.14	0.0925	0.065	0.11	0.1425	0.1675	0.07
azathioprine%furosemide	0.1675	0.1825	0.185	0.165	0.13	0.09	0.105	0.0975	0.135	0.21	0.1925	0.2225
azathioprine%gemfibrozil	0.115	0.14	0.155	0.175	0.1575	0.12	0.12	0.14	0.105	0.1325	0.15	0.1125
azathioprine%gentamicin	0.155	0.1325	0.1625	0.1225	0.1325	0.1125	0.0775	0.1325	0.11	0.215	0.155	0.2175
azathioprine%glibenclamide	0.205	0.1675	0.1525	0.095	0.1325	0.1375	0.1475	0.1275	0.1125	0.2325	0.1275	0.1925
azathioprine%griseofulvin	0.1425	0.1025	0.11	0.24	0.14	0.2	0.235	0.165	0.1975	0.115	0.175	0.155
azathioprine%haloperidol	0.145	0.1475	0.2225	0.06	0.1425	0.0875	0.095	0.1275	0.15	0.1925	0.1625	0.135
azathioprine%hexachlorobenzene	0.1625	0.1475	0.105	0.095	0.175	0.13	0.145	0.235	0.155	0.1	0.1325	0.1225
azathioprine%hydroxyzine	0.1725	0.1175	0.1075	0.115	0.1575	0.0875	0.1225	0.14	0.1075	0.19	0.19	0.17
azathioprine%ibuprofen	0.1775	0.14	0.2	0.1275	0.1775	0.1175	0.13	0.0775	0.1575	0.17	0.175	0.115
azathioprine%imipramine	0.1675	0.255	0.155	0.165	0.1325	0.1225	0.1425	0.1525	0.065	0.235	0.19	0.17
azathioprine%iproniazid	0.185	0.1825	0.155	0.13	0.12	0.1325	0.09	0.165	0.09	0.2	0.175	0.155
azathioprine%isoniazid	0.13	0.145	0.2625	0.08	0.1325	0.08	0.11	0.195	0.095	0.125	0.085	0.085
azathioprine%ketoconazole	0.1375	0.1625	0.1975	0.175	0.1675	0.1275	0.15	0.0775	0.1625	0.1375	0.1725	0.22
azathioprine%labetalol	0.1225	0.1475	0.12	0.185	0.165	0.1125	0.16	0.1475	0.1725	0.145	0.13	0.13
azathioprine%lomustine	0.1675	0.1425	0.17	0.135	0.15	0.1375	0.0775	0.285	0.1975	0.1525	0.135	0.085
azathioprine%mefenamic acid	0.0875	0.095	0.1	0.195	0.1775	0.14	0.135	0.1225	0.1725	0.0775	0.11	0.115
azathioprine%metformin	0.1375	0.16	0.1325	0.09	0.16	0.11	0.0525	0.1825	0.1325	0.13	0.1	0.17
azathioprine%methapyrilene	0.24	0.1475	0.2175	0.2925	0.135	0.1925	0.2625	0.0775	0.2625	0.1225	0.145	0.185
azathioprine%methimazole	0.255	0.1875	0.22	0.195	0.1475	0.18	0.195	0.0925	0.185	0.165	0.1125	0.1425
azathioprine%methyldopa	0.1275	0.15	0.2025	0.16	0.125	0.15	0.055	0.0825	0.06	0.16	0.125	0.1125
azathioprine%methyltestosterone	0.1825	0.1725	0.24	0.135	0.1675	0.1275	0.1325	0.0975	0.1575	0.085	0.1475	0.105
azathioprine%mexiletine	0.195	0.1425	0.2625	0.1225	0.1625	0.0825	0.1125	0.2425	0.1575	0.21	0.15	0.07
azathioprine%moxisylyte	0.2075	0.1525	0.3025	0.1825	0.1125	0.11	0.1575	0.1975	0.155	0.1925	0.1525	0.12
azathioprine%naphthyl isothiocyanate	0.1125	0.175	0.1425	0.2	0.125	0.135	0.1025	0.18	0.17	0.1275	0.1575	0.1
azathioprine%nicotinic acid	0.195	0.2275	0.27	0.15	0.1725	0.105	0.12	0.09	0.155	0.215	0.175	0.2625
azathioprine%nifedipine	0.155	0.1475	0.215	0.1675	0.1175	0.0925	0.1225	0.0875	0.0925	0.12	0.1225	0.1125
azathioprine%nimesulide	0.1825	0.1725	0.24	0.1475	0.17	0.125	0.1225	0.145	0.155	0.1425	0.1425	0.065
azathioprine%nitrofurantoin	0.095	0.1125	0.125	0.095	0.175	0.0975	0.1025	0.13	0.14	0.2125	0.115	0.2175
azathioprine%nitrofurazone	0.1775	0.185	0.2025	0.2775	0.1375	0.235	0.25	0.1525	0.21	0.0625	0.1175	0.055
azathioprine%omeprazole	0.18	0.125	0.145	0.2775	0.125	0.225	0.25	0.1475	0.19	0.1325	0.14	0.1125
azathioprine%papaverine	0.1375	0.17	0.145	0.1725	0.1225	0.1575	0.1325	0.095	0.2025	0.215	0.1525	0.1925
azathioprine%pemoline	0.1575	0.1075	0.115	0.11	0.155	0.1175	0.095	0.1525	0.0925	0.155	0.14	0.1375
azathioprine%penicillamine	0.1575	0.1575	0.1475	0.1275	0.1575	0.145	0.0925	0.1775	0.1525	0.2	0.155	0.1275
azathioprine%perhexiline	0.16	0.1775	0.1625	0.195	0.1725	0.1675	0.155	0.25	0.2	0.2225	0.18	0.2775
azathioprine%phenacetin	0.1475	0.135	0.225	0.13	0.0975	0.07	0.0725	0.09	0.075	0.1675	0.145	0.1075
azathioprine%phenobarbital	0.175	0.13	0.1675	0.1025	0.1675	0.085	0.1275	0.0775	0.08	0.12	0.1025	0.075
azathioprine%phenylanthranilic acid	0.1325	0.11	0.1175	0.2075	0.15	0.1575	0.16	0.1	0.1525	0.1	0.145	0.08
azathioprine%phenylbutazone	0.1775	0.205	0.1725	0.195	0.2025	0.08	0.215	0.165	0.1475	0.16	0.17	0.13
azathioprine%phenytoin	0.1525	0.17	0.215	0.11	0.1825	0.1125	0.1125	0.17	0.16	0.1725	0.1325	0.1725
azathioprine%promethazine	0.1675	0.1375	0.2525	0.1475	0.155	0.0975	0.0875	0.175	0.165	0.235	0.1175	0.12
azathioprine%propylthiouracil	0.165	0.0875	0.135	0.1125	0.1475	0.17	0.2575	0.1875	0.2625	0.1	0.1625	0.1225
azathioprine%quinidine	0.21	0.1625	0.155	0.19	0.145	0.11	0.1625	0.105	0.1875	0.25	0.14	0.1175
azathioprine%ranitidine	0.1975	0.13	0.2375	0.13	0.165	0.135	0.0825	0.1425	0.13	0.1775	0.2225	0.0825
azathioprine%rifampicin	0.1675	0.1625	0.1625	0.1625	0.15	0.09	0.1625	0.1275	0.125	0.2125	0.2075	0.135
azathioprine%simvastatin	0.1775	0.205	0.16	0.19	0.1375	0.18	0.135	0.1125	0.18	0.1775	0.1675	0.2125
azathioprine%sulfasalazine	0.11	0.1325	0.2225	0.0925	0.1375	0.1725	0.1375	0.1475	0.125	0.2025	0.185	0.145
azathioprine%sulindac	0.17	0.135	0.1075	0.23	0.1475	0.13	0.1825	0.1325	0.0975	0.0725	0.165	0.0775
azathioprine%sulpiride	0.1425	0.1575	0.21	0.14	0.1125	0.17	0.1075	0.16	0.115	0.12	0.1825	0.1325
azathioprine%tacrine	0.1725	0.1675	0.225	0.11	0.1375	0.1425	0.11	0.0975	0.16	0.2675	0.105	0.165
azathioprine%tamoxifen	0.1525	0.145	0.0875	0.115	0.1225	0.135	0.1025	0.0875	0.115	0.1225	0.16	0.16
azathioprine%tannic acid	0.1075	0.1225	0.1	0.085	0.175	0.1025	0.1025	0.115	0.1075	0.135	0.155	0.1075
azathioprine%terbinafine	0.155	0.205	0.15	0.1025	0.1575	0.1175	0.18	0.1925	0.17	0.15	0.125	0.115
azathioprine%tetracycline	0.1925	0.1375	0.18	0.1875	0.145	0.13	0.1075	0.1425	0.1675	0.125	0.195	0.0975
azathioprine%theophylline	0.175	0.1175	0.28	0.17	0.17	0.1425	0.095	0.1775	0.0925	0.14	0.175	0.155
azathioprine%thioacetamide	0.2075	0.17	0.175	0.2	0.1225	0.205	0.1825	0.2225	0.1175	0.0675	0.155	0.085
azathioprine%thioridazine	0.1075	0.13	0.13	0.1025	0.1225	0.0875	0.0725	0.17	0.16	0.2275	0.1375	0.1175
azathioprine%ticlopidine	0.1625	0.105	0.1325	0.2575	0.0925	0.165	0.2325	0.15	0.2125	0.085	0.1	0.1025
azathioprine%tiopronin	0.14	0.13	0.1625	0.05	0.095	0.0875	0.1125	0.2025	0.16	0.1275	0.205	0.2275
azathioprine%tolbutamide	0.17	0.1375	0.2225	0.155	0.1325	0.16	0.1625	0.1125	0.1225	0.13	0.2525	0.2525
azathioprine%triamterene	0.1425	0.17	0.1625	0.14	0.135	0.175	0.13	0.2225	0.1125	0.1975	0.1775	0.1075
azathioprine%triazolam	0.1875	0.1625	0.22	0.115	0.1125	0.1175	0.16	0.16	0.115	0.19	0.1275	0.1075
azathioprine%trimethadione	0.2325	0.195	0.155	0.235	0.13	0.1025	0.1625	0.145	0.165	0.085	0.19	0.1525
azathioprine%valproic acid	0.1025	0.1075	0.19	0.1625	0.1275	0.1225	0.115	0.0925	0.1225	0.1675	0.195	0.1575
azathioprine%vitamin A	0.1675	0.1475	0.18	0.095	0.165	0.1375	0.13	0.1125	0.1475	0.125	0.1925	0.1975
bendazac%benzbromarone	0.3075	0.185	0.18	0.32	0.2125	0.3075	0.3975	0.1725	0.3	0.4075	0.2125	0.3
bendazac%benziodarone	0.2125	0.1725	0.25	0.4125	0.1725	0.265	0.405	0.2225	0.3675	0.43	0.225	0.3625
bendazac%bromobenzene	0.145	0.1975	0.2675	0.35	0.2025	0.2275	0.32	0.2175	0.2625	0.3475	0.145	0.2475
bendazac%bromoethylamine	0.245	0.1475	0.2325	0.325	0.1875	0.1675	0.295	0.1275	0.2425	0.3175	0.2025	0.2025
bendazac%bucetin	0.2725	0.1275	0.21	0.3175	0.1275	0.1575	0.2575	0.21	0.185	0.435	0.195	0.28
bendazac%caffeine	0.305	0.17	0.1775	0.29	0.1375	0.1275	0.235	0.1225	0.1	0.255	0.25	0.085
bendazac%captopril	0.2	0.125	0.12	0.165	0.17	0.1525	0.175	0.175	0.1475	0.165	0.1225	0.145
bendazac%carbamazepine	0.21	0.1525	0.19	0.205	0.1325	0.2	0.14	0.05	0.1225	0.4525	0.2175	0.2525
bendazac%carboplatin	0.1725	0.14	0.16	0.1725	0.1725	0.1	0.1725	0.1725	0.11	0.1325	0.1975	0.075
bendazac%cephalothin	0.2	0.145	0.2325	0.115	0.15	0.0875	0.1925	0.19	0.1275	0.1575	0.17	0.1475
bendazac%chloramphenicol	0.22	0.1775	0.195	0.25	0.1475	0.1425	0.2325	0.235	0.2275	0.46	0.14	0.19
bendazac%chlormadinone	0.28	0.1175	0.265	0.2725	0.0825	0.1675	0.2875	0.1675	0.1975	0.155	0.155	0.1775
bendazac%chlormezanone	0.1275	0.1375	0.0975	0.295	0.22	0.12	0.145	0.0975	0.155	0.44	0.1975	0.3
bendazac%chlorpheniramine	0.1175	0.115	0.095	0.1625	0.16	0.1725	0.14	0.1575	0.1525	0.205	0.155	0.145
bendazac%chlorpropamide	0.125	0.1425	0.125	0.1675	0.1725	0.14	0.1775	0.2425	0.135	0.1325	0.1925	0.055
bendazac%cimetidine	0.1825	0.26	0.175	0.2075	0.175	0.1925	0.205	0.2125	0.155	0.115	0.26	0.155
bendazac%ciprofloxacin	0.2275	0.1275	0.1525	0.085	0.1575	0.1275	0.155	0.0925	0.1025	0.1225	0.125	0.125
bendazac%cisplatin	0.19	0.14	0.0875	0.14	0.1475	0.1175	0.235	0.1125	0.1325	0.1625	0.14	0.1125
bendazac%clofibrate	0.1575	0.1475	0.2175	0.2475	0.175	0.1775	0.4	0.1775	0.325	0.3675	0.235	0.2575
bendazac%clomipramine	0.14	0.165	0.11	0.18	0.145	0.125	0.1575	0.1075	0.1075	0.185	0.23	0.1475
bendazac%colchicine	0.1875	0.145	0.1525	0.175	0.1475	0.1875	0.16	0.12	0.135	0.2475	0.1475	0.2475
bendazac%coumarin	0.1525	0.2	0.17	0.225	0.175	0.1975	0.165	0.1425	0.1475	0.315	0.145	0.235
bendazac%cyclophosphamide	0.1825	0.105	0.185	0.2475	0.105	0.18	0.1975	0.1125	0.1625	0.29	0.205	0.2375
bendazac%cyclosporine A	0.1925	0.1225	0.12	0.105	0.0925	0.0925	0.1825	0.1725	0.12	0.145	0.135	0.125
bendazac%danazol	0.185	0.1775	0.1875	0.1825	0.0925	0.16	0.1825	0.2275	0.1875	0.33	0.175	0.3075
bendazac%dantrolene	0.235	0.18	0.1975	0.2975	0.11	0.1875	0.25	0.18	0.1875	0.295	0.2425	0.2475
bendazac%diazepam	0.26	0.2275	0.155	0.2725	0.2525	0.1075	0.165	0.17	0.09	0.245	0.2125	0.225
bendazac%diclofenac	0.1825	0.16	0.13	0.1225	0.165	0.1025	0.1725	0.2475	0.195	0.1775	0.1625	0.1675
bendazac%diltiazem	0.17	0.1325	0.0975	0.1675	0.14	0.16	0.1275	0.165	0.12	0.3125	0.1825	0.195
bendazac%disopyramide	0.235	0.135	0.1625	0.2625	0.135	0.07	0.1675	0.14	0.165	0.1875	0.19	0.085
bendazac%disulfiram	0.235	0.1525	0.21	0.2775	0.0775	0.18	0.225	0.1275	0.24	0.285	0.1375	0.28
bendazac%doxorubicin	0.135	0.12	0.165	0.1625	0.145	0.1375	0.225	0.15	0.125	0.185	0.175	0.095
bendazac%enalapril	0.21	0.15	0.1825	0.215	0.2125	0.1675	0.21	0.1975	0.1825	0.0925	0.1825	0.1175
bendazac%erythromycin ethylsuccinate	0.2675	0.095	0.1625	0.215	0.1975	0.0975	0.2275	0.1525	0.1725	0.175	0.135	0.1525
bendazac%ethambutol	0.255	0.175	0.24	0.22	0.1125	0.2025	0.22	0.195	0.265	0.335	0.21	0.2025
bendazac%ethanol	0.22	0.15	0.1825	0.225	0.1775	0.25	0.2	0.1375	0.21	0.175	0.135	0.1425
bendazac%ethinylestradiol	0.185	0.1475	0.1475	0.2275	0.1475	0.145	0.1625	0.165	0.1525	0.22	0.11	0.295
bendazac%ethionine	0.14	0.085	0.1025	0.12	0.1275	0.1075	0.1075	0.1325	0.0825	0.1625	0.1425	0.0775
bendazac%etoposide	0.075	0.1025	0.09	0.145	0.1425	0.11	0.045	0.1075	0.1025	0.105	0.2175	0.105
bendazac%famotidine	0.1425	0.1325	0.1925	0.1575	0.0975	0.1625	0.1175	0.1225	0.1225	0.1875	0.1175	0.1
bendazac%fenofibrate	0.1875	0.2025	0.2025	0.325	0.1875	0.26	0.35	0.1975	0.355	0.405	0.23	0.38
bendazac%fluphenazine	0.2475	0.125	0.21	0.1825	0.13	0.085	0.28	0.1625	0.2575	0.245	0.1375	0.1075
bendazac%flutamide	0.2775	0.145	0.2225	0.3175	0.1375	0.21	0.205	0.245	0.1675	0.5075	0.175	0.32
bendazac%furosemide	0.23	0.1325	0.1425	0.2875	0.19	0.16	0.1925	0.1275	0.18	0.1575	0.1075	0.0975
bendazac%gemfibrozil	0.235	0.1375	0.175	0.2875	0.1575	0.2675	0.3175	0.215	0.3225	0.4175	0.1725	0.2975
bendazac%gentamicin	0.21	0.13	0.215	0.13	0.115	0.1325	0.1	0.16	0.1175	0.1075	0.145	0.1525
bendazac%glibenclamide	0.0925	0.1375	0.1775	0.0975	0.17	0.0725	0.11	0.135	0.065	0.1575	0.16	0.1075
bendazac%griseofulvin	0.1225	0.2075	0.1725	0.1725	0.1375	0.1675	0.195	0.12	0.185	0.14	0.15	0.1575
bendazac%haloperidol	0.265	0.185	0.2075	0.2325	0.1275	0.1575	0.195	0.1275	0.22	0.2625	0.18	0.125
bendazac%hexachlorobenzene	0.1775	0.125	0.135	0.165	0.2975	0.16	0.205	0.185	0.1275	0.105	0.235	0.165
bendazac%hydroxyzine	0.165	0.2125	0.2025	0.18	0.165	0.1725	0.17	0.15	0.1675	0.3375	0.215	0.185
bendazac%ibuprofen	0.25	0.1575	0.2075	0.3375	0.165	0.2525	0.4175	0.19	0.3	0.16	0.1475	0.19
bendazac%imipramine	0.11	0.1	0.075	0.2	0.17	0.2075	0.1775	0.0975	0.11	0.26	0.1925	0.12
bendazac%iproniazid	0.2	0.12	0.1	0.2225	0.1175	0.15	0.165	0.08	0.06	0.185	0.195	0.185
bendazac%isoniazid	0.25	0.14	0.2075	0.2775	0.1275	0.08	0.1825	0.16	0.175	0.23	0.14	0.115
bendazac%ketoconazole	0.135	0.135	0.1725	0.175	0.095	0.115	0.185	0.1275	0.17	0.195	0.12	0.1275
bendazac%labetalol	0.1375	0.125	0.1525	0.23	0.0925	0.19	0.2275	0.14	0.215	0.2025	0.1875	0.165
bendazac%lomustine	0.18	0.1425	0.155	0.0975	0.155	0.1375	0.0775	0.11	0.205	0.1225	0.105	0.1775
bendazac%mefenamic acid	0.0825	0.185	0.12	0.1525	0.1225	0.0975	0.19	0.2075	0.145	0.175	0.2175	0.195
bendazac%metformin	0.185	0.185	0.1425	0.255	0.16	0.225	0.2375	0.18	0.2775	0.27	0.1425	0.12
bendazac%methapyrilene	0.1575	0.1675	0.19	0.17	0.1125	0.155	0.2	0.2225	0.2175	0.2875	0.165	0.16
bendazac%methimazole	0.25	0.1625	0.195	0.245	0.15	0.195	0.2025	0.18	0.2125	0.3175	0.2125	0.29
bendazac%methyldopa	0.1825	0.1925	0.21	0.22	0.165	0.145	0.13	0.1175	0.06	0.345	0.2275	0.145
bendazac%methyltestosterone	0.2025	0.175	0.1675	0.2275	0.1225	0.115	0.1375	0.2725	0.1525	0.2925	0.1375	0.2375
bendazac%mexiletine	0.27	0.1325	0.135	0.2675	0.085	0.2	0.285	0.1025	0.21	0.1875	0.145	0.1425
bendazac%moxisylyte	0.265	0.1625	0.215	0.205	0.1225	0.1375	0.1975	0.185	0.2	0.1575	0.15	0.14
bendazac%naphthyl isothiocyanate	0.2325	0.125	0.1925	0.3225	0.1725	0.1875	0.2325	0.15	0.2	0.245	0.145	0.095
bendazac%nicotinic acid	0.22	0.1325	0.1525	0.2025	0.1325	0.135	0.2	0.145	0.15	0.12	0.1625	0.115
bendazac%nifedipine	0.1975	0.1625	0.17	0.31	0.1225	0.165	0.1875	0.1175	0.105	0.435	0.1975	0.27
bendazac%nimesulide	0.2825	0.1325	0.17	0.37	0.12	0.185	0.3675	0.2525	0.3175	0.4025	0.22	0.345
bendazac%nitrofurantoin	0.19	0.2	0.2	0.295	0.0975	0.2225	0.2775	0.1525	0.165	0.2925	0.1625	0.1525
bendazac%nitrofurazone	0.225	0.1675	0.1725	0.23	0.24	0.195	0.2625	0.1625	0.2075	0.32	0.1975	0.2725
bendazac%omeprazole	0.2425	0.2175	0.2025	0.17	0.13	0.17	0.2325	0.085	0.21	0.4325	0.185	0.315
bendazac%papaverine	0.3	0.15	0.2	0.2575	0.13	0.165	0.185	0.14	0.16	0.15	0.12	0.165
bendazac%pemoline	0.1675	0.1825	0.115	0.145	0.18	0.1975	0.1975	0.1375	0.05	0.1575	0.13	0.1475
bendazac%penicillamine	0.1075	0.1525	0.1475	0.095	0.155	0.11	0.26	0.1925	0.16	0.0975	0.1575	0.0975
bendazac%perhexiline	0.2575	0.135	0.2125	0.185	0.0825	0.1225	0.13	0.1275	0.1225	0.13	0.14	0.0925
bendazac%phenacetin	0.27	0.17	0.18	0.2825	0.09	0.1675	0.2675	0.1525	0.175	0.4575	0.12	0.2325
bendazac%phenobarbital	0.14	0.2425	0.1525	0.21	0.175	0.185	0.2325	0.1675	0.1075	0.455	0.1775	0.3
bendazac%phenylanthranilic acid	0.23	0.1675	0.215	0.185	0.23	0.1275	0.1925	0.115	0.16	0.375	0.27	0.3225
bendazac%phenylbutazone	0.18	0.1625	0.18	0.2575	0.1625	0.1225	0.2975	0.1725	0.21	0.4175	0.26	0.2375
bendazac%phenytoin	0.18	0.1675	0.2075	0.2375	0.1225	0.1875	0.295	0.1775	0.255	0.49	0.2075	0.33
bendazac%promethazine	0.2275	0.13	0.265	0.21	0.1175	0.145	0.2425	0.1675	0.1675	0.2625	0.0925	0.105
bendazac%propylthiouracil	0.1975	0.195	0.2025	0.1875	0.0975	0.0975	0.3125	0.2075	0.29	0.23	0.2025	0.2275
bendazac%quinidine	0.2025	0.235	0.2275	0.22	0.2	0.1225	0.2325	0.1625	0.1725	0.1575	0.125	0.12
bendazac%ranitidine	0.225	0.1625	0.125	0.215	0.13	0.17	0.12	0.1725	0.11	0.1175	0.175	0.105
bendazac%rifampicin	0.22	0.1175	0.235	0.2675	0.13	0.14	0.215	0.1225	0.1425	0.2875	0.1325	0.1275
bendazac%simvastatin	0.26	0.1725	0.215	0.295	0.1825	0.2175	0.3625	0.18	0.31	0.305	0.15	0.1825
bendazac%sulfasalazine	0.1425	0.125	0.1525	0.16	0.17	0.105	0.255	0.1725	0.1625	0.3775	0.16	0.17
bendazac%sulindac	0.1825	0.185	0.2075	0.2075	0.09	0.135	0.155	0.1125	0.06	0.185	0.2175	0.165
bendazac%sulpiride	0.15	0.1325	0.155	0.2975	0.1675	0.145	0.185	0.1325	0.0825	0.0825	0.11	0.0675
bendazac%tacrine	0.23	0.12	0.1875	0.27	0.115	0.15	0.2325	0.2125	0.175	0.2425	0.195	0.115
bendazac%tamoxifen	0.1525	0.125	0.08	0.1275	0.18	0.0975	0.13	0.1175	0.1325	0.2275	0.1675	0.1975
bendazac%tannic acid	0.1875	0.1525	0.17	0.24	0.21	0.1875	0.2225	0.2075	0.165	0.1275	0.2525	0.0825
bendazac%terbinafine	0.265	0.1575	0.185	0.315	0.1375	0.3025	0.37	0.1425	0.2	0.4425	0.1975	0.325
bendazac%tetracycline	0.1175	0.1975	0.1225	0.1375	0.0975	0.09	0.1325	0.125	0.07	0.16	0.18	0.16
bendazac%theophylline	0.27	0.1975	0.1775	0.2925	0.1275	0.1075	0.1475	0.1475	0.075	0.18	0.2125	0.1575
bendazac%thioacetamide	0.1275	0.1725	0.1075	0.1975	0.1625	0.135	0.14	0.0725	0.1025	0.2225	0.2325	0.2075
bendazac%thioridazine	0.175	0.17	0.21	0.2175	0.19	0.1325	0.2475	0.12	0.115	0.23	0.1825	0.165
bendazac%ticlopidine	0.23	0.2025	0.255	0.2275	0.1675	0.13	0.2225	0.2425	0.2025	0.435	0.225	0.3625
bendazac%tiopronin	0.235	0.145	0.1125	0.2125	0.1425	0.095	0.1675	0.14	0.16	0.2325	0.16	0.105
bendazac%tolbutamide	0.225	0.185	0.21	0.175	0.285	0.125	0.265	0.165	0.0875	0.2125	0.14	0.1525
bendazac%triamterene	0.1275	0.1125	0.1225	0.1425	0.2025	0.105	0.1175	0.095	0.0875	0.1175	0.1925	0.155
bendazac%triazolam	0.2325	0.18	0.2125	0.2975	0.135	0.285	0.3025	0.1925	0.2225	0.1875	0.2225	0.09
bendazac%trimethadione	0.105	0.1525	0.13	0.1825	0.1225	0.1025	0.1475	0.18	0.1175	0.2875	0.1925	0.1875
bendazac%valproic acid	0.1075	0.1925	0.2075	0.165	0.1325	0.19	0.2925	0.2375	0.1975	0.2125	0.1125	0.155
bendazac%vitamin A	0.1625	0.1675	0.18	0.12	0.125	0.135	0.1075	0.195	0.16	0.12	0.1525	0.14
benzbromarone%benziodarone	0.3575	0.2525	0.275	0.48	0.17	0.325	0.5425	0.215	0.3875	0.56	0.2575	0.3925
benzbromarone%bromobenzene	0.2375	0.185	0.1825	0.205	0.1425	0.26	0.2375	0.1025	0.1075	0.23	0.13	0.1575
benzbromarone%bromoethylamine	0.2125	0.175	0.1325	0.26	0.1875	0.235	0.2625	0.0925	0.145	0.2	0.135	0.145
benzbromarone%bucetin	0.27	0.1725	0.1575	0.255	0.155	0.1575	0.18	0.11	0.1275	0.21	0.205	0.1225
benzbromarone%caffeine	0.23	0.1325	0.11	0.22	0.135	0.105	0.2725	0.1325	0.175	0.1675	0.185	0.0675
benzbromarone%captopril	0.1725	0.1625	0.1375	0.14	0.21	0.0875	0.12	0.11	0.125	0.1275	0.1325	0.1425
benzbromarone%carbamazepine	0.1875	0.1475	0.1225	0.195	0.1225	0.125	0.185	0.08	0.0925	0.3675	0.2125	0.335
benzbromarone%carboplatin	0.1625	0.1725	0.0925	0.14	0.16	0.1825	0.16	0.1225	0.1825	0.0725	0.19	0.055
benzbromarone%cephalothin	0.1975	0.175	0.18	0.1475	0.11	0.14	0.22	0.09	0.1575	0.1175	0.1225	0.0825
benzbromarone%chloramphenicol	0.245	0.1475	0.165	0.245	0.1925	0.145	0.125	0.105	0.1475	0.4275	0.12	0.1525
benzbromarone%chlormadinone	0.255	0.1425	0.1375	0.2375	0.0925	0.155	0.2225	0.075	0.095	0.0775	0.1425	0.0725
benzbromarone%chlormezanone	0.2	0.16	0.1025	0.25	0.2725	0.14	0.135	0.0825	0.085	0.2825	0.26	0.245
benzbromarone%chlorpheniramine	0.1275	0.0975	0.125	0.155	0.12	0.185	0.1375	0.1475	0.1475	0.1	0.14	0.1075
benzbromarone%chlorpropamide	0.185	0.2275	0.175	0.1575	0.2475	0.1725	0.125	0.11	0.1025	0.065	0.1575	0.025
benzbromarone%cimetidine	0.195	0.23	0.155	0.205	0.1675	0.1575	0.1875	0.12	0.105	0.105	0.21	0.1
benzbromarone%ciprofloxacin	0.1875	0.195	0.13	0.13	0.1175	0.13	0.1625	0.135	0.2375	0.0675	0.105	0.09
benzbromarone%cisplatin	0.175	0.1025	0.0875	0.1625	0.1275	0.105	0.2125	0.14	0.28	0.0975	0.1425	0.075
benzbromarone%clofibrate	0.285	0.1325	0.2575	0.4125	0.21	0.3675	0.5325	0.2925	0.4725	0.6	0.195	0.3425
benzbromarone%clomipramine	0.185	0.16	0.125	0.215	0.1475	0.14	0.2075	0.1325	0.0975	0.0825	0.1375	0.1075
benzbromarone%colchicine	0.265	0.1975	0.2025	0.155	0.1275	0.145	0.19	0.1975	0.115	0.2025	0.1575	0.2875
benzbromarone%coumarin	0.1925	0.23	0.17	0.1825	0.115	0.185	0.1575	0.115	0.135	0.24	0.14	0.1825
benzbromarone%cyclophosphamide	0.25	0.2125	0.1925	0.2075	0.155	0.215	0.1525	0.08	0.17	0.17	0.27	0.205
benzbromarone%cyclosporine A	0.1475	0.0925	0.09	0.155	0.1475	0.11	0.14	0.085	0.0775	0.075	0.14	0.07
benzbromarone%danazol	0.215	0.19	0.1825	0.1975	0.1625	0.1375	0.15	0.1375	0.1275	0.3975	0.23	0.4225
benzbromarone%dantrolene	0.2325	0.1675	0.1525	0.245	0.0725	0.1075	0.22	0.1625	0.1425	0.165	0.2225	0.16
benzbromarone%diazepam	0.2675	0.125	0.1675	0.2	0.205	0.1225	0.205	0.145	0.195	0.3475	0.2425	0.3125
benzbromarone%diclofenac	0.17	0.185	0.13	0.16	0.17	0.1425	0.105	0.1375	0.1375	0.1325	0.1575	0.1325
benzbromarone%diltiazem	0.195	0.23	0.145	0.1825	0.195	0.125	0.135	0.1225	0.11	0.3025	0.2075	0.1225
benzbromarone%disopyramide	0.2175	0.115	0.135	0.225	0.1625	0.1875	0.215	0.1475	0.1875	0.1175	0.12	0.0725
benzbromarone%disulfiram	0.23	0.1325	0.1175	0.2125	0.11	0.1375	0.215	0.105	0.17	0.3	0.16	0.25
benzbromarone%doxorubicin	0.14	0.1675	0.1475	0.1175	0.0925	0.1275	0.17	0.105	0.1575	0.13	0.15	0.1025
benzbromarone%enalapril	0.215	0.195	0.1675	0.1525	0.2175	0.0825	0.2175	0.065	0.1975	0.07	0.155	0.1025
benzbromarone%erythromycin ethylsuccinate	0.24	0.1	0.1475	0.205	0.2325	0.1575	0.195	0.1375	0.12	0.125	0.1675	0.1475
benzbromarone%ethambutol	0.2675	0.17	0.1425	0.1675	0.1075	0.1625	0.15	0.065	0.1625	0.3925	0.13	0.235
benzbromarone%ethanol	0.195	0.1725	0.1775	0.17	0.1275	0.1625	0.2175	0.1425	0.185	0.1875	0.1925	0.1325
benzbromarone%ethinylestradiol	0.2	0.1625	0.14	0.185	0.15	0.1375	0.1425	0.085	0.1125	0.2275	0.1325	0.23
benzbromarone%ethionine	0.14	0.145	0.0675	0.1125	0.0725	0.095	0.135	0.135	0.1225	0.145	0.1375	0.095
benzbromarone%etoposide	0.05	0.0875	0.095	0.14	0.145	0.1775	0.07	0.1425	0.1275	0.11	0.2225	0.09
benzbromarone%famotidine	0.1525	0.1575	0.1375	0.16	0.14	0.1875	0.1425	0.11	0.12	0.1525	0.0775	0.0775
benzbromarone%fenofibrate	0.3325	0.275	0.3075	0.385	0.285	0.4225	0.47	0.295	0.4025	0.65	0.215	0.3825
benzbromarone%fluphenazine	0.265	0.1475	0.16	0.1725	0.1	0.1475	0.2425	0.22	0.205	0.15	0.15	0.07
benzbromarone%flutamide	0.25	0.1825	0.19	0.26	0.175	0.25	0.195	0.1075	0.11	0.2625	0.16	0.2475
benzbromarone%furosemide	0.1875	0.115	0.175	0.19	0.17	0.13	0.155	0.0775	0.1375	0.0925	0.1375	0.07
benzbromarone%gemfibrozil	0.275	0.1325	0.2175	0.305	0.12	0.31	0.3475	0.1525	0.2975	0.545	0.14	0.2575
benzbromarone%gentamicin	0.195	0.16	0.165	0.1425	0.08	0.145	0.125	0.1875	0.15	0.0875	0.1575	0.1
benzbromarone%glibenclamide	0.13	0.1725	0.135	0.1375	0.1975	0.115	0.1	0.1475	0.09	0.1375	0.1375	0.0825
benzbromarone%griseofulvin	0.1625	0.1775	0.195	0.12	0.16	0.1375	0.185	0.1125	0.1525	0.245	0.1825	0.125
benzbromarone%haloperidol	0.2275	0.1475	0.1575	0.26	0.18	0.215	0.22	0.125	0.175	0.16	0.1425	0.08
benzbromarone%hexachlorobenzene	0.165	0.15	0.18	0.19	0.2175	0.225	0.165	0.2125	0.0875	0.115	0.15	0.0975
benzbromarone%hydroxyzine	0.1775	0.1475	0.205	0.14	0.1175	0.185	0.145	0.16	0.1525	0.2225	0.28	0.15
benzbromarone%ibuprofen	0.3375	0.24	0.235	0.43	0.195	0.405	0.455	0.1225	0.2975	0.1875	0.1	0.165
benzbromarone%imipramine	0.15	0.165	0.1975	0.215	0.1675	0.24	0.17	0.1325	0.095	0.1325	0.1775	0.085
benzbromarone%iproniazid	0.1875	0.1775	0.185	0.1825	0.1425	0.19	0.1475	0.1475	0.07	0.1425	0.19	0.15
benzbromarone%isoniazid	0.235	0.17	0.1125	0.255	0.1075	0.1375	0.1825	0.1325	0.19	0.135	0.1175	0.135
benzbromarone%ketoconazole	0.1275	0.165	0.115	0.175	0.1175	0.16	0.2075	0.1375	0.1525	0.29	0.1425	0.0825
benzbromarone%labetalol	0.1625	0.1975	0.2025	0.205	0.1275	0.145	0.1925	0.1625	0.17	0.18	0.1	0.13
benzbromarone%lomustine	0.1325	0.13	0.195	0.0875	0.175	0.1425	0.0775	0.1775	0.225	0.0675	0.12	0.1325
benzbromarone%mefenamic acid	0.0625	0.1425	0.1525	0.2	0.1825	0.135	0.1375	0.0975	0.135	0.23	0.2025	0.1825
benzbromarone%metformin	0.2325	0.1525	0.17	0.2325	0.2	0.205	0.2025	0.205	0.2275	0.205	0.1425	0.0725
benzbromarone%methapyrilene	0.19	0.1475	0.1475	0.1925	0.125	0.14	0.16	0.0725	0.135	0.245	0.1475	0.0925
benzbromarone%methimazole	0.2475	0.215	0.2	0.245	0.155	0.17	0.165	0.06	0.0975	0.29	0.215	0.185
benzbromarone%methyldopa	0.1975	0.2	0.1525	0.19	0.1475	0.1675	0.1225	0.1275	0.09	0.195	0.1625	0.09
benzbromarone%methyltestosterone	0.25	0.24	0.205	0.1775	0.18	0.1675	0.1325	0.1525	0.0975	0.3325	0.1525	0.2975
benzbromarone%mexiletine	0.245	0.1275	0.1925	0.25	0.0975	0.16	0.235	0.1575	0.1925	0.12	0.14	0.2025
benzbromarone%moxisylyte	0.225	0.1725	0.1875	0.1975	0.19	0.1475	0.215	0.16	0.2025	0.1075	0.1175	0.135
benzbromarone%naphthyl isothiocyanate	0.2775	0.195	0.175	0.24	0.155	0.165	0.23	0.225	0.21	0.16	0.1625	0.1125
benzbromarone%nicotinic acid	0.2525	0.2325	0.1375	0.1375	0.1	0.1425	0.145	0.0675	0.135	0.0725	0.1275	0.06
benzbromarone%nifedipine	0.2475	0.215	0.1675	0.2125	0.13	0.1625	0.2075	0.1	0.09	0.2025	0.1825	0.1525
benzbromarone%nimesulide	0.315	0.15	0.14	0.25	0.105	0.1575	0.2775	0.1525	0.18	0.23	0.2825	0.2225
benzbromarone%nitrofurantoin	0.235	0.205	0.21	0.285	0.13	0.3	0.23	0.0975	0.1525	0.1775	0.205	0.105
benzbromarone%nitrofurazone	0.2775	0.28	0.1725	0.2125	0.12	0.2	0.165	0.1225	0.0825	0.1825	0.2575	0.375
benzbromarone%omeprazole	0.2625	0.15	0.2225	0.235	0.1225	0.1875	0.205	0.125	0.1025	0.2875	0.1575	0.155
benzbromarone%papaverine	0.24	0.18	0.235	0.1775	0.1175	0.22	0.195	0.105	0.2175	0.14	0.205	0.0975
benzbromarone%pemoline	0.1975	0.1775	0.29	0.1725	0.2325	0.18	0.1925	0.1525	0.085	0.1225	0.14	0.135
benzbromarone%penicillamine	0.15	0.13	0.2325	0.1325	0.165	0.13	0.1925	0.185	0.135	0.06	0.1325	0.0875
benzbromarone%perhexiline	0.2175	0.15	0.1575	0.1875	0.1375	0.13	0.1525	0.1775	0.2075	0.1125	0.1825	0.055
benzbromarone%phenacetin	0.28	0.15	0.205	0.1875	0.085	0.13	0.2375	0.11	0.11	0.2225	0.115	0.0975
benzbromarone%phenobarbital	0.1825	0.205	0.175	0.105	0.105	0.1175	0.2025	0.095	0.07	0.2675	0.1675	0.2525
benzbromarone%phenylanthranilic acid	0.16	0.155	0.14	0.135	0.175	0.105	0.1725	0.11	0.1325	0.3875	0.265	0.39
benzbromarone%phenylbutazone	0.2525	0.135	0.1725	0.2475	0.15	0.0825	0.24	0.185	0.1925	0.2875	0.2525	0.2275
benzbromarone%phenytoin	0.2675	0.2475	0.2125	0.1775	0.1175	0.21	0.285	0.16	0.1125	0.2375	0.155	0.16
benzbromarone%promethazine	0.2125	0.1325	0.1325	0.15	0.105	0.1575	0.2925	0.1575	0.2475	0.145	0.1475	0.1175
benzbromarone%propylthiouracil	0.21	0.1525	0.1625	0.1825	0.125	0.13	0.245	0.1525	0.215	0.3375	0.2025	0.2575
benzbromarone%quinidine	0.1775	0.165	0.2175	0.2125	0.2175	0.175	0.19	0.1225	0.1275	0.135	0.105	0.08
benzbromarone%ranitidine	0.205	0.1625	0.1275	0.1	0.1575	0.165	0.0875	0.075	0.095	0.1	0.19	0.125
benzbromarone%rifampicin	0.2475	0.1625	0.14	0.295	0.1575	0.145	0.2475	0.12	0.165	0.1725	0.14	0.1075
benzbromarone%simvastatin	0.2875	0.215	0.1725	0.305	0.1225	0.29	0.345	0.17	0.3	0.465	0.17	0.125
benzbromarone%sulfasalazine	0.1325	0.1375	0.155	0.125	0.0975	0.145	0.195	0.0825	0.155	0.2275	0.1525	0.1325
benzbromarone%sulindac	0.1525	0.1475	0.16	0.1825	0.115	0.1675	0.13	0.1525	0.1075	0.155	0.21	0.1875
benzbromarone%sulpiride	0.1625	0.175	0.1425	0.24	0.205	0.195	0.145	0.155	0.0975	0.05	0.1125	0.0675
benzbromarone%tacrine	0.23	0.2075	0.1525	0.2025	0.165	0.1625	0.215	0.0775	0.1675	0.155	0.1425	0.0875
benzbromarone%tamoxifen	0.125	0.165	0.185	0.12	0.105	0.145	0.1925	0.14	0.135	0.18	0.1725	0.16
benzbromarone%tannic acid	0.2275	0.155	0.1525	0.13	0.2075	0.1425	0.1375	0.095	0.12	0.075	0.1775	0.085
benzbromarone%terbinafine	0.3	0.26	0.235	0.3	0.165	0.2325	0.365	0.2225	0.2075	0.4575	0.2175	0.4175
benzbromarone%tetracycline	0.135	0.165	0.1425	0.1725	0.1475	0.15	0.155	0.115	0.15	0.14	0.1175	0.13
benzbromarone%theophylline	0.2825	0.21	0.17	0.2075	0.1175	0.0925	0.18	0.115	0.0925	0.135	0.155	0.2225
benzbromarone%thioacetamide	0.135	0.2025	0.2125	0.1775	0.1475	0.1125	0.125	0.1725	0.075	0.19	0.18	0.1225
benzbromarone%thioridazine	0.1975	0.1925	0.18	0.1675	0.17	0.1225	0.285	0.1525	0.17	0.1375	0.2	0.1225
benzbromarone%ticlopidine	0.265	0.1575	0.165	0.2025	0.1275	0.1725	0.16	0.1225	0.145	0.3325	0.2325	0.24
benzbromarone%tiopronin	0.1825	0.135	0.0825	0.1775	0.15	0.1475	0.2025	0.0975	0.25	0.205	0.1625	0.0675
benzbromarone%tolbutamide	0.215	0.13	0.145	0.12	0.2225	0.1175	0.165	0.1225	0.0875	0.175	0.195	0.1125
benzbromarone%triamterene	0.15	0.0975	0.1225	0.0975	0.235	0.14	0.0825	0.165	0.11	0.1025	0.155	0.125
benzbromarone%triazolam	0.245	0.23	0.1975	0.2125	0.145	0.225	0.2225	0.145	0.1625	0.085	0.2175	0.0825
benzbromarone%trimethadione	0.1525	0.185	0.105	0.1875	0.135	0.1125	0.1525	0.1325	0.16	0.4125	0.165	0.235
benzbromarone%valproic acid	0.23	0.185	0.21	0.245	0.1625	0.18	0.2875	0.1025	0.1625	0.22	0.165	0.1425
benzbromarone%vitamin A	0.18	0.1525	0.24	0.1475	0.16	0.2125	0.185	0.12	0.1875	0.18	0.19	0.095
benziodarone%bromobenzene	0.1975	0.2175	0.225	0.3275	0.1325	0.2	0.2925	0.13	0.1875	0.19	0.15	0.1375
benziodarone%bromoethylamine	0.1925	0.22	0.1825	0.3375	0.11	0.1475	0.3625	0.12	0.1175	0.24	0.1525	0.1475
benziodarone%bucetin	0.1575	0.1325	0.1325	0.305	0.1625	0.1325	0.3075	0.155	0.17	0.195	0.16	0.18
benziodarone%caffeine	0.1525	0.115	0.18	0.3	0.135	0.1525	0.3275	0.135	0.1075	0.1925	0.195	0.0775
benziodarone%captopril	0.1575	0.105	0.1825	0.11	0.1225	0.1675	0.165	0.2375	0.1825	0.14	0.1025	0.1125
benziodarone%carbamazepine	0.1075	0.145	0.1325	0.2275	0.0825	0.16	0.1325	0.12	0.1175	0.2775	0.165	0.2375
benziodarone%carboplatin	0.1425	0.18	0.2125	0.17	0.185	0.1175	0.1475	0.1975	0.1925	0.1225	0.1825	0.1025
benziodarone%cephalothin	0.1875	0.21	0.1875	0.14	0.16	0.0975	0.155	0.2375	0.19	0.16	0.135	0.17
benziodarone%chloramphenicol	0.145	0.1125	0.1525	0.23	0.16	0.1375	0.1775	0.1375	0.18	0.4075	0.13	0.2175
benziodarone%chlormadinone	0.17	0.1775	0.235	0.375	0.145	0.1725	0.2525	0.1675	0.19	0.1125	0.1475	0.1575
benziodarone%chlormezanone	0.1375	0.1225	0.105	0.3125	0.1275	0.1225	0.205	0.1575	0.13	0.2625	0.155	0.23
benziodarone%chlorpheniramine	0.0725	0.1	0.085	0.155	0.1925	0.1175	0.1275	0.1325	0.085	0.14	0.1575	0.1525
benziodarone%chlorpropamide	0.16	0.1075	0.1175	0.1125	0.09	0.09	0.1375	0.145	0.11	0.0925	0.195	0.0725
benziodarone%cimetidine	0.1775	0.1325	0.1125	0.2125	0.1725	0.165	0.1775	0.17	0.1375	0.1	0.2275	0.115
benziodarone%ciprofloxacin	0.1575	0.17	0.125	0.085	0.11	0.075	0.18	0.155	0.145	0.1175	0.125	0.15
benziodarone%cisplatin	0.1875	0.165	0.115	0.135	0.1025	0.1175	0.1325	0.095	0.12	0.13	0.1325	0.1025
benziodarone%clofibrate	0.315	0.155	0.3225	0.355	0.22	0.325	0.475	0.225	0.4525	0.5075	0.16	0.3575
benziodarone%clomipramine	0.185	0.16	0.1025	0.145	0.12	0.1525	0.1825	0.195	0.1175	0.105	0.16	0.115
benziodarone%colchicine	0.19	0.1625	0.135	0.2225	0.125	0.1625	0.1825	0.11	0.1725	0.165	0.165	0.255
benziodarone%coumarin	0.17	0.1225	0.13	0.255	0.145	0.1525	0.1925	0.17	0.13	0.1825	0.1875	0.16
benziodarone%cyclophosphamide	0.1425	0.13	0.14	0.24	0.13	0.155	0.19	0.1975	0.1375	0.1975	0.175	0.23
benziodarone%cyclosporine A	0.105	0.075	0.11	0.125	0.1075	0.085	0.135	0.1375	0.11	0.0825	0.14	0.1175
benziodarone%danazol	0.1725	0.1475	0.145	0.205	0.155	0.1725	0.1825	0.1725	0.2275	0.2575	0.1025	0.2575
benziodarone%dantrolene	0.145	0.225	0.1475	0.3275	0.17	0.1525	0.3325	0.1525	0.1275	0.185	0.21	0.1475
benziodarone%diazepam	0.19	0.1275	0.17	0.19	0.115	0.13	0.2175	0.205	0.135	0.225	0.1875	0.285
benziodarone%diclofenac	0.13	0.095	0.1225	0.1375	0.1	0.1325	0.14	0.12	0.1925	0.125	0.1725	0.1525
benziodarone%diltiazem	0.1125	0.1425	0.0975	0.1575	0.1175	0.125	0.155	0.1025	0.0575	0.23	0.115	0.11
benziodarone%disopyramide	0.1075	0.0975	0.12	0.2975	0.11	0.08	0.17	0.1775	0.14	0.165	0.0975	0.07
benziodarone%disulfiram	0.1925	0.1675	0.2375	0.3375	0.1675	0.17	0.235	0.115	0.185	0.2275	0.125	0.1925
benziodarone%doxorubicin	0.14	0.1275	0.17	0.19	0.13	0.1025	0.22	0.1725	0.205	0.15	0.11	0.0825
benziodarone%enalapril	0.14	0.1625	0.1375	0.1875	0.1	0.0925	0.215	0.1675	0.1825	0.085	0.1575	0.17
benziodarone%erythromycin ethylsuccinate	0.1975	0.1225	0.17	0.2575	0.145	0.125	0.2075	0.21	0.1325	0.15	0.155	0.1675
benziodarone%ethambutol	0.22	0.27	0.2225	0.205	0.15	0.1425	0.1525	0.14	0.1825	0.3	0.1225	0.2375
benziodarone%ethanol	0.16	0.205	0.165	0.24	0.16	0.145	0.23	0.0975	0.17	0.1825	0.14	0.155
benziodarone%ethinylestradiol	0.1575	0.1125	0.115	0.185	0.1525	0.1475	0.16	0.115	0.1575	0.195	0.12	0.1975
benziodarone%ethionine	0.1025	0.13	0.13	0.1075	0.13	0.0775	0.135	0.125	0.1225	0.1325	0.115	0.0825
benziodarone%etoposide	0.0775	0.0675	0.075	0.115	0.065	0.1425	0.0925	0.1275	0.1075	0.105	0.175	0.105
benziodarone%famotidine	0.1675	0.135	0.11	0.1975	0.155	0.145	0.115	0.165	0.14	0.15	0.14	0.1475
benziodarone%fenofibrate	0.3625	0.2475	0.3	0.37	0.22	0.4825	0.435	0.33	0.4725	0.5075	0.2175	0.435
benziodarone%fluphenazine	0.15	0.21	0.1875	0.25	0.115	0.095	0.3325	0.255	0.245	0.1725	0.12	0.1
benziodarone%flutamide	0.185	0.1325	0.185	0.3375	0.125	0.1475	0.2925	0.23	0.1575	0.2725	0.12	0.255
benziodarone%furosemide	0.1075	0.135	0.17	0.2975	0.13	0.14	0.195	0.13	0.135	0.1125	0.15	0.0875
benziodarone%gemfibrozil	0.24	0.185	0.2025	0.315	0.115	0.2675	0.3125	0.22	0.31	0.4275	0.13	0.2825
benziodarone%gentamicin	0.1325	0.155	0.1125	0.16	0.085	0.1175	0.1175	0.1725	0.195	0.06	0.175	0.145
benziodarone%glibenclamide	0.0825	0.095	0.14	0.0725	0.1125	0.105	0.125	0.065	0.055	0.1375	0.1425	0.1225
benziodarone%griseofulvin	0.1725	0.13	0.16	0.1825	0.1	0.1575	0.1375	0.13	0.135	0.1525	0.1475	0.105
benziodarone%haloperidol	0.18	0.225	0.1525	0.26	0.115	0.18	0.255	0.1375	0.1925	0.2225	0.135	0.075
benziodarone%hexachlorobenzene	0.1425	0.1575	0.105	0.16	0.1275	0.1725	0.1725	0.09	0.125	0.085	0.115	0.1075
benziodarone%hydroxyzine	0.17	0.1475	0.21	0.1375	0.13	0.1175	0.135	0.1325	0.095	0.235	0.18	0.1825
benziodarone%ibuprofen	0.3125	0.165	0.2625	0.46	0.21	0.3325	0.4425	0.1625	0.3375	0.1925	0.14	0.1825
benziodarone%imipramine	0.145	0.0725	0.1175	0.2075	0.1375	0.15	0.1875	0.175	0.12	0.165	0.16	0.1025
benziodarone%iproniazid	0.12	0.08	0.0875	0.255	0.12	0.1075	0.1925	0.1275	0.125	0.1775	0.1675	0.185
benziodarone%isoniazid	0.165	0.2325	0.215	0.3275	0.0975	0.1275	0.255	0.1475	0.1975	0.12	0.1125	0.0925
benziodarone%ketoconazole	0.1325	0.1625	0.1425	0.1375	0.09	0.1275	0.1875	0.1225	0.1625	0.2425	0.11	0.14
benziodarone%labetalol	0.165	0.0975	0.1625	0.195	0.11	0.1275	0.19	0.2125	0.2375	0.2025	0.1525	0.125
benziodarone%lomustine	0.065	0.1425	0.1525	0.095	0.145	0.1625	0.1	0.1425	0.1825	0.115	0.1	0.1525
benziodarone%mefenamic acid	0.13	0.14	0.11	0.1975	0.1225	0.07	0.22	0.1525	0.1175	0.1975	0.1925	0.265
benziodarone%metformin	0.105	0.1075	0.1325	0.27	0.17	0.1425	0.2725	0.1475	0.255	0.24	0.15	0.13
benziodarone%methapyrilene	0.15	0.0925	0.1225	0.1975	0.085	0.1075	0.1775	0.15	0.1375	0.2375	0.16	0.1225
benziodarone%methimazole	0.1725	0.1525	0.1275	0.2925	0.1075	0.1575	0.1825	0.1725	0.1825	0.28	0.1275	0.16
benziodarone%methyldopa	0.19	0.1625	0.155	0.27	0.1525	0.1975	0.1725	0.1675	0.1075	0.215	0.1275	0.1525
benziodarone%methyltestosterone	0.16	0.14	0.15	0.1875	0.1	0.0925	0.195	0.1925	0.155	0.265	0.1675	0.2575
benziodarone%mexiletine	0.195	0.1	0.175	0.26	0.17	0.18	0.265	0.0825	0.165	0.1475	0.1125	0.1975
benziodarone%moxisylyte	0.1375	0.2125	0.1975	0.215	0.1175	0.1275	0.17	0.145	0.22	0.1425	0.135	0.13
benziodarone%naphthyl isothiocyanate	0.15	0.13	0.1575	0.3175	0.16	0.1725	0.28	0.195	0.1875	0.155	0.1275	0.11
benziodarone%nicotinic acid	0.21	0.1675	0.17	0.19	0.15	0.1325	0.2	0.18	0.1575	0.08	0.1075	0.115
benziodarone%nifedipine	0.1775	0.1575	0.185	0.3075	0.1275	0.1325	0.2825	0.1575	0.1475	0.1875	0.16	0.175
benziodarone%nimesulide	0.2075	0.135	0.145	0.37	0.0775	0.1725	0.3825	0.1625	0.2575	0.21	0.17	0.195
benziodarone%nitrofurantoin	0.2175	0.17	0.205	0.3175	0.15	0.1675	0.2875	0.155	0.17	0.2325	0.1675	0.1725
benziodarone%nitrofurazone	0.1625	0.165	0.11	0.2	0.11	0.1875	0.2175	0.23	0.16	0.175	0.11	0.245
benziodarone%omeprazole	0.1525	0.1225	0.155	0.215	0.13	0.1475	0.1975	0.16	0.1675	0.295	0.15	0.2125
benziodarone%papaverine	0.18	0.165	0.17	0.235	0.11	0.1625	0.195	0.1625	0.22	0.12	0.15	0.1675
benziodarone%pemoline	0.1175	0.185	0.125	0.1425	0.12	0.175	0.265	0.12	0.0675	0.1325	0.1075	0.145
benziodarone%penicillamine	0.16	0.1375	0.2025	0.0875	0.16	0.1025	0.1975	0.235	0.14	0.0825	0.115	0.1325
benziodarone%perhexiline	0.2025	0.085	0.1575	0.2125	0.1425	0.105	0.0925	0.105	0.1325	0.11	0.2175	0.0725
benziodarone%phenacetin	0.225	0.2375	0.2175	0.335	0.1425	0.1525	0.3625	0.1975	0.1775	0.22	0.095	0.135
benziodarone%phenobarbital	0.1725	0.0875	0.175	0.1275	0.1025	0.13	0.27	0.1575	0.1275	0.2675	0.12	0.2575
benziodarone%phenylanthranilic acid	0.1825	0.1825	0.1775	0.1475	0.1525	0.1575	0.165	0.135	0.2025	0.3275	0.2475	0.36
benziodarone%phenylbutazone	0.1725	0.13	0.1975	0.32	0.195	0.1175	0.2225	0.18	0.1475	0.3025	0.205	0.26
benziodarone%phenytoin	0.155	0.1475	0.145	0.2475	0.1425	0.13	0.31	0.13	0.2175	0.2525	0.15	0.175
benziodarone%promethazine	0.135	0.2275	0.23	0.215	0.1	0.125	0.3275	0.175	0.1975	0.185	0.1025	0.0825
benziodarone%propylthiouracil	0.1525	0.17	0.16	0.18	0.1225	0.115	0.225	0.1625	0.2075	0.2175	0.1575	0.2175
benziodarone%quinidine	0.1575	0.0975	0.2	0.22	0.1175	0.13	0.18	0.135	0.2025	0.16	0.09	0.095
benziodarone%ranitidine	0.1225	0.1325	0.1525	0.1675	0.135	0.13	0.125	0.1575	0.145	0.1075	0.15	0.1225
benziodarone%rifampicin	0.145	0.1975	0.1525	0.335	0.085	0.13	0.24	0.1475	0.17	0.24	0.1725	0.165
benziodarone%simvastatin	0.215	0.1875	0.2025	0.365	0.1225	0.265	0.32	0.2175	0.275	0.405	0.145	0.17
benziodarone%sulfasalazine	0.1425	0.1725	0.2275	0.15	0.13	0.1125	0.185	0.1575	0.205	0.275	0.14	0.19
benziodarone%sulindac	0.2	0.165	0.235	0.2125	0.165	0.105	0.1125	0.19	0.09	0.15	0.1375	0.2075
benziodarone%sulpiride	0.1	0.0975	0.12	0.26	0.1575	0.115	0.1225	0.1375	0.13	0.055	0.1075	0.0925
benziodarone%tacrine	0.18	0.155	0.2	0.2275	0.2075	0.12	0.2825	0.19	0.1225	0.195	0.135	0.1425
benziodarone%tamoxifen	0.0975	0.11	0.1075	0.0975	0.13	0.0975	0.175	0.22	0.16	0.17	0.14	0.16
benziodarone%tannic acid	0.2125	0.1925	0.18	0.1425	0.1475	0.1625	0.175	0.1425	0.1325	0.1025	0.19	0.125
benziodarone%terbinafine	0.2575	0.2175	0.23	0.3125	0.1725	0.2675	0.3075	0.1975	0.255	0.38	0.16	0.34
benziodarone%tetracycline	0.1275	0.16	0.1375	0.1525	0.1925	0.075	0.1225	0.1475	0.16	0.1525	0.1875	0.17
benziodarone%theophylline	0.1475	0.145	0.16	0.295	0.1075	0.125	0.22	0.125	0.1	0.165	0.205	0.205
benziodarone%thioacetamide	0.145	0.0975	0.085	0.195	0.135	0.16	0.12	0.0975	0.0925	0.155	0.13	0.14
benziodarone%thioridazine	0.22	0.165	0.1625	0.1675	0.105	0.09	0.335	0.1975	0.165	0.1575	0.1675	0.135
benziodarone%ticlopidine	0.2625	0.1825	0.24	0.205	0.1125	0.14	0.165	0.1275	0.14	0.28	0.1925	0.2275
benziodarone%tiopronin	0.135	0.1625	0.135	0.2375	0.125	0.105	0.195	0.1275	0.18	0.1975	0.1475	0.115
benziodarone%tolbutamide	0.135	0.1975	0.1525	0.105	0.155	0.1425	0.1525	0.135	0.065	0.175	0.205	0.12
benziodarone%triamterene	0.1375	0.1	0.1325	0.1125	0.145	0.115	0.1125	0.09	0.0875	0.105	0.1925	0.155
benziodarone%triazolam	0.1675	0.15	0.2	0.3	0.1925	0.1525	0.28	0.2025	0.2025	0.1125	0.1325	0.08
benziodarone%trimethadione	0.1475	0.1725	0.11	0.2025	0.2125	0.16	0.12	0.1125	0.1175	0.2525	0.15	0.1925
benziodarone%valproic acid	0.22	0.1625	0.2275	0.19	0.155	0.2025	0.2875	0.2025	0.2925	0.2425	0.115	0.125
benziodarone%vitamin A	0.13	0.12	0.1375	0.1575	0.08	0.14	0.175	0.1325	0.1225	0.13	0.1725	0.1375
bromobenzene%bromoethylamine	0.2175	0.1925	0.2825	0.38	0.2125	0.2475	0.3525	0.1175	0.285	0.1725	0.2275	0.175
bromobenzene%bucetin	0.2125	0.1525	0.2175	0.395	0.13	0.175	0.3175	0.18	0.18	0.4025	0.1225	0.365
bromobenzene%caffeine	0.1875	0.0975	0.1575	0.295	0.1025	0.165	0.22	0.0925	0.0975	0.11	0.11	0.1175
bromobenzene%captopril	0.145	0.1	0.15	0.1275	0.1625	0.175	0.1325	0.1	0.1225	0.1125	0.1025	0.09
bromobenzene%carbamazepine	0.13	0.1125	0.1875	0.255	0.1475	0.2175	0.1325	0.12	0.1275	0.44	0.07	0.1725
bromobenzene%carboplatin	0.1525	0.1575	0.1475	0.2175	0.17	0.135	0.1875	0.0925	0.125	0.085	0.1125	0.0875
bromobenzene%cephalothin	0.1275	0.1525	0.1575	0.1275	0.14	0.2175	0.2125	0.115	0.1125	0.0775	0.095	0.1325
bromobenzene%chloramphenicol	0.215	0.15	0.165	0.22	0.145	0.2175	0.335	0.14	0.3	0.3225	0.0825	0.1875
bromobenzene%chlormadinone	0.2175	0.1125	0.2425	0.3025	0.17	0.1675	0.2375	0.1525	0.1775	0.1375	0.125	0.1625
bromobenzene%chlormezanone	0.1525	0.17	0.1075	0.365	0.1475	0.21	0.2375	0.1325	0.155	0.485	0.0775	0.2
bromobenzene%chlorpheniramine	0.1575	0.1675	0.1125	0.1525	0.2025	0.155	0.19	0.11	0.1275	0.1	0.0825	0.125
bromobenzene%chlorpropamide	0.195	0.1475	0.1625	0.1675	0.1425	0.1325	0.2	0.1375	0.1275	0.05	0.11	0.095
bromobenzene%cimetidine	0.1925	0.1825	0.2025	0.2225	0.1975	0.2175	0.25	0.28	0.2275	0.11	0.1475	0.135
bromobenzene%ciprofloxacin	0.265	0.1775	0.2075	0.075	0.0775	0.0975	0.1725	0.08	0.0625	0.0925	0.0825	0.13
bromobenzene%cisplatin	0.1075	0.1575	0.085	0.1625	0.1125	0.1525	0.1525	0.1175	0.0775	0.0925	0.1625	0.0925
bromobenzene%clofibrate	0.185	0.155	0.245	0.215	0.1525	0.1275	0.2525	0.095	0.1225	0.175	0.1225	0.1425
bromobenzene%clomipramine	0.1525	0.26	0.14	0.195	0.115	0.1625	0.2	0.155	0.0875	0.1275	0.1475	0.145
bromobenzene%colchicine	0.1925	0.13	0.2325	0.18	0.1225	0.2075	0.2475	0.1275	0.235	0.2875	0.1425	0.1425
bromobenzene%coumarin	0.1625	0.2575	0.165	0.26	0.255	0.3725	0.3275	0.225	0.295	0.4725	0.19	0.2
bromobenzene%cyclophosphamide	0.205	0.1325	0.2575	0.245	0.185	0.235	0.1875	0.155	0.1275	0.1575	0.1025	0.145
bromobenzene%cyclosporine A	0.185	0.08	0.16	0.1375	0.075	0.1575	0.18	0.1975	0.125	0.1175	0.1625	0.1075
bromobenzene%danazol	0.1625	0.1825	0.205	0.19	0.1825	0.26	0.2225	0.2525	0.2475	0.37	0.085	0.235
bromobenzene%dantrolene	0.235	0.12	0.2175	0.3675	0.12	0.215	0.2675	0.0875	0.1725	0.275	0.1375	0.315
bromobenzene%diazepam	0.24	0.1825	0.185	0.2025	0.1325	0.155	0.2425	0.135	0.0875	0.26	0.13	0.1975
bromobenzene%diclofenac	0.1625	0.16	0.1725	0.12	0.12	0.1375	0.2075	0.175	0.1825	0.1775	0.075	0.0925
bromobenzene%diltiazem	0.1025	0.1325	0.0825	0.1275	0.1725	0.18	0.1925	0.1725	0.1425	0.3275	0.085	0.2575
bromobenzene%disopyramide	0.1725	0.1775	0.2075	0.33	0.14	0.1075	0.1925	0.1475	0.08	0.105	0.14	0.1325
bromobenzene%disulfiram	0.27	0.16	0.245	0.305	0.155	0.2125	0.3025	0.1425	0.26	0.425	0.1125	0.3275
bromobenzene%doxorubicin	0.145	0.1125	0.195	0.1475	0.135	0.1625	0.2025	0.105	0.1075	0.1125	0.04	0.115
bromobenzene%enalapril	0.2775	0.1875	0.2675	0.1975	0.1425	0.1	0.185	0.135	0.2475	0.0725	0.12	0.07
bromobenzene%erythromycin ethylsuccinate	0.185	0.09	0.1075	0.1975	0.105	0.1175	0.175	0.08	0.1175	0.105	0.14	0.115
bromobenzene%ethambutol	0.245	0.2	0.2375	0.26	0.1175	0.2275	0.355	0.3225	0.3975	0.3325	0.1225	0.1775
bromobenzene%ethanol	0.1475	0.1525	0.21	0.2825	0.13	0.1525	0.185	0.145	0.1475	0.1125	0.115	0.1125
bromobenzene%ethinylestradiol	0.105	0.095	0.13	0.2075	0.1675	0.1825	0.235	0.2025	0.2175	0.345	0.1325	0.2375
bromobenzene%ethionine	0.145	0.1325	0.125	0.105	0.1375	0.125	0.1425	0.0775	0.1	0.18	0.1125	0.0825
bromobenzene%etoposide	0.0675	0.0775	0.055	0.1575	0.115	0.155	0.1075	0.095	0.11	0.075	0.1	0.065
bromobenzene%famotidine	0.125	0.145	0.19	0.2025	0.1325	0.2075	0.1225	0.1	0.175	0.1225	0.115	0.1
bromobenzene%fenofibrate	0.1975	0.195	0.185	0.1975	0.1625	0.1725	0.18	0.0775	0.1875	0.215	0.1125	0.1625
bromobenzene%fluphenazine	0.26	0.1825	0.2875	0.2375	0.0975	0.095	0.22	0.1225	0.1425	0.125	0.1225	0.155
bromobenzene%flutamide	0.1975	0.1125	0.2225	0.4075	0.205	0.2275	0.2775	0.14	0.255	0.4825	0.155	0.21
bromobenzene%furosemide	0.2025	0.16	0.1425	0.29	0.1425	0.1525	0.185	0.11	0.105	0.075	0.17	0.07
bromobenzene%gemfibrozil	0.1775	0.125	0.14	0.165	0.1275	0.15	0.2075	0.1175	0.17	0.2725	0.145	0.2
bromobenzene%gentamicin	0.23	0.1225	0.225	0.1775	0.095	0.1125	0.0975	0.1125	0.095	0.055	0.1425	0.115
bromobenzene%glibenclamide	0.1675	0.1675	0.14	0.1225	0.0825	0.1025	0.135	0.12	0.08	0.105	0.1275	0.115
bromobenzene%griseofulvin	0.1625	0.275	0.1775	0.1925	0.1725	0.215	0.195	0.105	0.1625	0.1475	0.16	0.14
bromobenzene%haloperidol	0.2075	0.2075	0.205	0.25	0.11	0.17	0.21	0.045	0.1475	0.135	0.1525	0.1525
bromobenzene%hexachlorobenzene	0.1425	0.1075	0.105	0.175	0.15	0.1425	0.175	0.125	0.2075	0.0825	0.1075	0.075
bromobenzene%hydroxyzine	0.1425	0.135	0.2025	0.23	0.17	0.155	0.1725	0.115	0.12	0.195	0.15	0.1425
bromobenzene%ibuprofen	0.14	0.1575	0.195	0.31	0.195	0.1825	0.25	0.1025	0.1575	0.1125	0.1025	0.0775
bromobenzene%imipramine	0.135	0.095	0.1475	0.1825	0.1175	0.21	0.255	0.07	0.1075	0.1275	0.1325	0.1375
bromobenzene%iproniazid	0.2075	0.13	0.1525	0.355	0.135	0.17	0.185	0.08	0.1	0.1325	0.095	0.125
bromobenzene%isoniazid	0.2025	0.1275	0.23	0.33	0.105	0.17	0.325	0.07	0.1225	0.28	0.1225	0.2025
bromobenzene%ketoconazole	0.115	0.1775	0.1875	0.12	0.1575	0.1925	0.1725	0.115	0.2225	0.18	0.14	0.115
bromobenzene%labetalol	0.1025	0.085	0.11	0.1975	0.12	0.1575	0.2575	0.1625	0.1575	0.1325	0.205	0.0575
bromobenzene%lomustine	0.205	0.16	0.14	0.08	0.1325	0.1325	0.1	0.1125	0.1375	0.0775	0.115	0.11
bromobenzene%mefenamic acid	0.095	0.165	0.1225	0.16	0.115	0.13	0.3025	0.1225	0.155	0.1925	0.13	0.0925
bromobenzene%metformin	0.2025	0.11	0.15	0.26	0.1025	0.2075	0.22	0.1725	0.1675	0.195	0.18	0.1325
bromobenzene%methapyrilene	0.145	0.195	0.1775	0.155	0.115	0.245	0.3525	0.1575	0.2725	0.41	0.125	0.165
bromobenzene%methimazole	0.22	0.26	0.235	0.2525	0.285	0.3125	0.365	0.3125	0.37	0.4	0.175	0.32
bromobenzene%methyldopa	0.1525	0.1425	0.15	0.2375	0.16	0.205	0.15	0.09	0.09	0.215	0.1075	0.1025
bromobenzene%methyltestosterone	0.1775	0.1975	0.1725	0.2175	0.1425	0.2225	0.195	0.1725	0.1675	0.305	0.1125	0.17
bromobenzene%mexiletine	0.18	0.1125	0.2175	0.335	0.1475	0.18	0.25	0.0725	0.1275	0.1	0.075	0.0925
bromobenzene%moxisylyte	0.1675	0.1575	0.23	0.2925	0.1425	0.2	0.1675	0.125	0.1375	0.1025	0.1625	0.0975
bromobenzene%naphthyl isothiocyanate	0.26	0.1725	0.215	0.35	0.135	0.28	0.2875	0.1575	0.19	0.28	0.15	0.09
bromobenzene%nicotinic acid	0.145	0.1325	0.1775	0.24	0.11	0.1625	0.16	0.1325	0.13	0.08	0.15	0.1075
bromobenzene%nifedipine	0.1925	0.0875	0.1825	0.3175	0.1275	0.175	0.2175	0.1475	0.1375	0.34	0.11	0.2625
bromobenzene%nimesulide	0.205	0.1075	0.225	0.365	0.1175	0.21	0.3475	0.2075	0.29	0.4575	0.0875	0.305
bromobenzene%nitrofurantoin	0.185	0.1375	0.165	0.3175	0.145	0.205	0.2375	0.1075	0.1625	0.1275	0.13	0.1275
bromobenzene%nitrofurazone	0.17	0.1725	0.1775	0.1975	0.2575	0.3925	0.39	0.2575	0.44	0.4775	0.135	0.24
bromobenzene%omeprazole	0.22	0.2	0.2425	0.1825	0.29	0.4125	0.355	0.2075	0.33	0.4475	0.1175	0.2375
bromobenzene%papaverine	0.1975	0.13	0.1575	0.2025	0.1775	0.17	0.19	0.1525	0.1275	0.105	0.175	0.1325
bromobenzene%pemoline	0.2125	0.1925	0.1675	0.15	0.1075	0.165	0.235	0.18	0.05	0.095	0.105	0.1075
bromobenzene%penicillamine	0.1	0.12	0.17	0.09	0.16	0.18	0.1625	0.09	0.1075	0.085	0.1	0.1075
bromobenzene%perhexiline	0.17	0.1925	0.18	0.26	0.075	0.2	0.125	0.185	0.115	0.0875	0.22	0.1
bromobenzene%phenacetin	0.205	0.1375	0.21	0.425	0.1525	0.2175	0.36	0.0875	0.185	0.415	0.12	0.295
bromobenzene%phenobarbital	0.1725	0.12	0.175	0.2275	0.09	0.1725	0.24	0.1375	0.185	0.3575	0.115	0.205
bromobenzene%phenylanthranilic acid	0.1025	0.2125	0.15	0.155	0.1475	0.195	0.165	0.0925	0.2225	0.26	0.1	0.16
bromobenzene%phenylbutazone	0.24	0.1325	0.1825	0.235	0.1625	0.1625	0.2825	0.1375	0.1425	0.315	0.135	0.1375
bromobenzene%phenytoin	0.26	0.1275	0.23	0.2575	0.1975	0.1775	0.2575	0.15	0.23	0.3175	0.095	0.25
bromobenzene%promethazine	0.22	0.1275	0.265	0.28	0.1125	0.1525	0.2275	0.12	0.09	0.1175	0.1325	0.14
bromobenzene%propylthiouracil	0.2725	0.225	0.2725	0.17	0.13	0.2975	0.385	0.2475	0.3325	0.2725	0.16	0.2325
bromobenzene%quinidine	0.1275	0.18	0.19	0.29	0.19	0.1075	0.235	0.14	0.1525	0.09	0.1375	0.035
bromobenzene%ranitidine	0.1625	0.11	0.2175	0.185	0.135	0.175	0.1525	0.205	0.17	0.1125	0.16	0.1325
bromobenzene%rifampicin	0.1875	0.145	0.19	0.2425	0.105	0.1425	0.14	0.0675	0.09	0.125	0.13	0.0925
bromobenzene%simvastatin	0.18	0.1625	0.1475	0.225	0.105	0.185	0.2225	0.0825	0.155	0.145	0.105	0.07
bromobenzene%sulfasalazine	0.155	0.115	0.205	0.235	0.13	0.1325	0.24	0.22	0.13	0.1775	0.1375	0.1225
bromobenzene%sulindac	0.1275	0.16	0.18	0.19	0.1025	0.1325	0.16	0.2025	0.0975	0.2475	0.1125	0.0625
bromobenzene%sulpiride	0.18	0.15	0.1725	0.2825	0.185	0.1475	0.125	0.09	0.0575	0.065	0.1025	0.13
bromobenzene%tacrine	0.19	0.1775	0.215	0.3075	0.1975	0.1425	0.2425	0.2	0.145	0.125	0.145	0.125
bromobenzene%tamoxifen	0.155	0.1175	0.095	0.12	0.13	0.175	0.1325	0.095	0.1325	0.195	0.1175	0.1425
bromobenzene%tannic acid	0.2075	0.2125	0.2325	0.1825	0.085	0.22	0.205	0.1025	0.16	0.105	0.165	0.0775
bromobenzene%terbinafine	0.2375	0.1875	0.1925	0.2525	0.265	0.24	0.2775	0.125	0.175	0.3	0.13	0.205
bromobenzene%tetracycline	0.1925	0.1275	0.1725	0.1675	0.135	0.17	0.095	0.17	0.0725	0.0925	0.1075	0.0775
bromobenzene%theophylline	0.1775	0.15	0.205	0.31	0.1525	0.1225	0.14	0.1125	0.0925	0.1225	0.095	0.1275
bromobenzene%thioacetamide	0.135	0.155	0.16	0.1375	0.145	0.185	0.22	0.0675	0.29	0.3625	0.125	0.215
bromobenzene%thioridazine	0.1775	0.2275	0.1475	0.225	0.15	0.1275	0.225	0.1825	0.1025	0.1725	0.285	0.2325
bromobenzene%ticlopidine	0.1975	0.15	0.1675	0.2175	0.3025	0.2175	0.345	0.385	0.3225	0.5325	0.16	0.4075
bromobenzene%tiopronin	0.165	0.135	0.1775	0.2425	0.1025	0.09	0.1625	0.105	0.0925	0.195	0.1375	0.1375
bromobenzene%tolbutamide	0.17	0.125	0.1825	0.17	0.1075	0.135	0.1925	0.125	0.0925	0.145	0.16	0.1325
bromobenzene%triamterene	0.17	0.1325	0.1925	0.135	0.1125	0.1775	0.125	0.09	0.0925	0.0775	0.1375	0.14
bromobenzene%triazolam	0.2	0.1375	0.28	0.295	0.155	0.2025	0.3375	0.135	0.2175	0.135	0.0775	0.12
bromobenzene%trimethadione	0.1475	0.195	0.16	0.2175	0.1825	0.1225	0.1675	0.1425	0.0875	0.3275	0.1375	0.1125
bromobenzene%valproic acid	0.12	0.1925	0.2275	0.11	0.1475	0.19	0.195	0.175	0.1425	0.0975	0.1675	0.125
bromobenzene%vitamin A	0.15	0.1575	0.2	0.165	0.1225	0.1475	0.09	0.105	0.1	0.1075	0.145	0.1025
bromoethylamine%bucetin	0.365	0.15	0.295	0.44	0.1775	0.2025	0.4775	0.2	0.2225	0.37	0.15	0.185
bromoethylamine%caffeine	0.415	0.1225	0.27	0.395	0.2225	0.21	0.4025	0.085	0.1425	0.3125	0.1425	0.1775
bromoethylamine%captopril	0.1525	0.18	0.1325	0.1475	0.2025	0.1525	0.1975	0.1575	0.1425	0.2525	0.1175	0.1325
bromoethylamine%carbamazepine	0.23	0.1475	0.1925	0.2375	0.1775	0.2175	0.1425	0.1575	0.17	0.23	0.1075	0.1375
bromoethylamine%carboplatin	0.17	0.1425	0.14	0.215	0.1775	0.245	0.1225	0.1025	0.115	0.24	0.1525	0.1525
bromoethylamine%cephalothin	0.2875	0.235	0.1775	0.215	0.1025	0.2075	0.19	0.12	0.1325	0.2625	0.195	0.1775
bromoethylamine%chloramphenicol	0.21	0.1475	0.2175	0.2325	0.1575	0.1875	0.225	0.14	0.26	0.2675	0.18	0.2175
bromoethylamine%chlormadinone	0.3775	0.2125	0.355	0.34	0.16	0.22	0.295	0.1175	0.19	0.2425	0.185	0.2125
bromoethylamine%chlormezanone	0.215	0.155	0.1475	0.395	0.2	0.2175	0.25	0.135	0.1325	0.24	0.1	0.125
bromoethylamine%chlorpheniramine	0.2275	0.175	0.14	0.1625	0.14	0.1525	0.145	0.1675	0.165	0.3575	0.1625	0.2
bromoethylamine%chlorpropamide	0.16	0.2	0.1225	0.1975	0.2275	0.12	0.15	0.145	0.1425	0.2825	0.14	0.11
bromoethylamine%cimetidine	0.0875	0.13	0.1875	0.225	0.155	0.2	0.1775	0.135	0.21	0.2375	0.1725	0.215
bromoethylamine%ciprofloxacin	0.2175	0.19	0.22	0.1	0.1	0.09	0.1725	0.1225	0.11	0.205	0.16	0.205
bromoethylamine%cisplatin	0.1525	0.15	0.0975	0.2325	0.25	0.2175	0.1625	0.12	0.1375	0.2625	0.2175	0.155
bromoethylamine%clofibrate	0.1625	0.13	0.1825	0.1975	0.125	0.2025	0.2725	0.1575	0.1725	0.1875	0.1175	0.15
bromoethylamine%clomipramine	0.1075	0.17	0.1325	0.165	0.2375	0.1975	0.1975	0.0775	0.145	0.285	0.235	0.245
bromoethylamine%colchicine	0.2425	0.1675	0.255	0.15	0.1825	0.175	0.165	0.1075	0.14	0.155	0.215	0.2
bromoethylamine%coumarin	0.22	0.14	0.2225	0.2925	0.18	0.25	0.26	0.1325	0.18	0.2225	0.18	0.1775
bromoethylamine%cyclophosphamide	0.2875	0.2125	0.21	0.2775	0.24	0.2125	0.2925	0.14	0.17	0.37	0.0925	0.1775
bromoethylamine%cyclosporine A	0.14	0.1375	0.2025	0.1625	0.1375	0.1475	0.1175	0.0975	0.095	0.31	0.225	0.185
bromoethylamine%danazol	0.2	0.14	0.2175	0.1875	0.1575	0.1725	0.1675	0.17	0.185	0.165	0.1025	0.1825
bromoethylamine%dantrolene	0.44	0.1875	0.36	0.46	0.135	0.19	0.4225	0.195	0.255	0.345	0.1525	0.1575
bromoethylamine%diazepam	0.33	0.1275	0.32	0.265	0.18	0.1725	0.225	0.1325	0.1325	0.23	0.1625	0.16
bromoethylamine%diclofenac	0.0925	0.105	0.1325	0.175	0.18	0.2225	0.14	0.1275	0.195	0.1975	0.1475	0.31
bromoethylamine%diltiazem	0.3225	0.2075	0.205	0.17	0.1625	0.205	0.1875	0.175	0.1825	0.18	0.1125	0.17
bromoethylamine%disopyramide	0.37	0.125	0.265	0.535	0.19	0.2575	0.2325	0.1025	0.16	0.3175	0.1725	0.14
bromoethylamine%disulfiram	0.2675	0.215	0.3	0.335	0.1525	0.225	0.345	0.17	0.28	0.205	0.1775	0.19
bromoethylamine%doxorubicin	0.2125	0.2025	0.29	0.175	0.1325	0.195	0.2575	0.1425	0.1225	0.3775	0.115	0.22
bromoethylamine%enalapril	0.31	0.165	0.1625	0.2325	0.165	0.1	0.2225	0.1625	0.2175	0.1525	0.1075	0.1025
bromoethylamine%erythromycin ethylsuccinate	0.275	0.15	0.13	0.145	0.185	0.175	0.2	0.115	0.21	0.23	0.18	0.245
bromoethylamine%ethambutol	0.34	0.21	0.2675	0.2275	0.11	0.185	0.1775	0.1175	0.26	0.275	0.1825	0.27
bromoethylamine%ethanol	0.22	0.205	0.16	0.265	0.155	0.1325	0.215	0.12	0.17	0.215	0.1675	0.115
bromoethylamine%ethinylestradiol	0.185	0.1325	0.1575	0.21	0.1325	0.185	0.1575	0.145	0.185	0.1825	0.165	0.17
bromoethylamine%ethionine	0.2175	0.1875	0.135	0.1	0.125	0.125	0.1	0.0625	0.0675	0.0825	0.0875	0.0775
bromoethylamine%etoposide	0.05	0.0825	0.0575	0.1625	0.2475	0.2275	0.0675	0.095	0.0925	0.155	0.0875	0.135
bromoethylamine%famotidine	0.065	0.1875	0.1525	0.235	0.1725	0.2	0.12	0.14	0.145	0.3225	0.1775	0.165
bromoethylamine%fenofibrate	0.1825	0.1875	0.15	0.2125	0.175	0.1325	0.1875	0.1225	0.1025	0.185	0.155	0.15
bromoethylamine%fluphenazine	0.375	0.2475	0.2925	0.3125	0.13	0.145	0.3425	0.1375	0.21	0.3725	0.1325	0.14
bromoethylamine%flutamide	0.305	0.15	0.2575	0.425	0.2525	0.2275	0.335	0.13	0.1825	0.2725	0.2275	0.1325
bromoethylamine%furosemide	0.255	0.185	0.1675	0.32	0.145	0.2025	0.265	0.1	0.1525	0.3325	0.2025	0.15
bromoethylamine%gemfibrozil	0.19	0.15	0.14	0.205	0.1125	0.16	0.2075	0.13	0.1725	0.2175	0.1625	0.175
bromoethylamine%gentamicin	0.285	0.21	0.1525	0.1475	0.145	0.1575	0.0925	0.1	0.1075	0.1875	0.18	0.26
bromoethylamine%glibenclamide	0.11	0.1375	0.16	0.1775	0.1375	0.2	0.11	0.13	0.1075	0.19	0.1425	0.165
bromoethylamine%griseofulvin	0.1325	0.115	0.1125	0.2175	0.2375	0.25	0.15	0.1425	0.205	0.135	0.1825	0.19
bromoethylamine%haloperidol	0.3875	0.1625	0.265	0.33	0.1225	0.15	0.305	0.165	0.175	0.32	0.1775	0.1125
bromoethylamine%hexachlorobenzene	0.11	0.235	0.0625	0.1875	0.1775	0.195	0.1575	0.1025	0.115	0.0825	0.1775	0.1625
bromoethylamine%hydroxyzine	0.1875	0.125	0.15	0.16	0.195	0.14	0.135	0.1225	0.1375	0.25	0.1575	0.1825
bromoethylamine%ibuprofen	0.1425	0.135	0.22	0.3375	0.1375	0.225	0.23	0.1175	0.1275	0.24	0.13	0.215
bromoethylamine%imipramine	0.175	0.125	0.11	0.21	0.1675	0.21	0.1825	0.125	0.135	0.3525	0.1525	0.155
bromoethylamine%iproniazid	0.31	0.2	0.12	0.33	0.1925	0.285	0.195	0.1225	0.0925	0.285	0.14	0.205
bromoethylamine%isoniazid	0.4525	0.22	0.37	0.5125	0.135	0.2275	0.36	0.1075	0.2175	0.2075	0.1575	0.13
bromoethylamine%ketoconazole	0.1025	0.1525	0.1975	0.175	0.2325	0.225	0.1175	0.0525	0.135	0.205	0.1375	0.2325
bromoethylamine%labetalol	0.145	0.1025	0.1225	0.19	0.1625	0.17	0.1925	0.1025	0.175	0.26	0.23	0.23
bromoethylamine%lomustine	0.18	0.1825	0.155	0.07	0.1625	0.115	0.1175	0.14	0.15	0.15	0.13	0.175
bromoethylamine%mefenamic acid	0.125	0.1525	0.095	0.21	0.1825	0.16	0.1725	0.2025	0.2325	0.2275	0.1	0.1275
bromoethylamine%metformin	0.2325	0.11	0.15	0.26	0.1225	0.1575	0.2225	0.1125	0.2225	0.31	0.2375	0.1575
bromoethylamine%methapyrilene	0.1925	0.18	0.1575	0.21	0.2225	0.235	0.175	0.21	0.24	0.195	0.23	0.2375
bromoethylamine%methimazole	0.3875	0.2475	0.2725	0.3525	0.23	0.345	0.26	0.16	0.275	0.27	0.2375	0.2425
bromoethylamine%methyldopa	0.1475	0.135	0.2	0.2525	0.1525	0.185	0.195	0.1025	0.1025	0.3775	0.13	0.155
bromoethylamine%methyltestosterone	0.225	0.2075	0.1725	0.2025	0.15	0.26	0.1775	0.1575	0.17	0.18	0.1525	0.1475
bromoethylamine%mexiletine	0.465	0.185	0.3925	0.3825	0.2375	0.23	0.325	0.13	0.245	0.235	0.1025	0.125
bromoethylamine%moxisylyte	0.445	0.22	0.37	0.3375	0.1975	0.2575	0.1675	0.1	0.18	0.1625	0.2225	0.1075
bromoethylamine%naphthyl isothiocyanate	0.265	0.1375	0.1975	0.315	0.1725	0.2225	0.29	0.105	0.1975	0.275	0.1975	0.21
bromoethylamine%nicotinic acid	0.255	0.2	0.29	0.2675	0.1825	0.1975	0.2075	0.1775	0.2225	0.2025	0.1975	0.225
bromoethylamine%nifedipine	0.3275	0.1725	0.2675	0.395	0.0875	0.1825	0.3175	0.1025	0.1325	0.3275	0.155	0.2075
bromoethylamine%nimesulide	0.3225	0.18	0.315	0.42	0.1825	0.205	0.4475	0.1625	0.2425	0.34	0.1275	0.2075
bromoethylamine%nitrofurantoin	0.1575	0.135	0.2	0.3475	0.1675	0.2375	0.3	0.1675	0.2625	0.345	0.135	0.175
bromoethylamine%nitrofurazone	0.33	0.245	0.2675	0.27	0.2025	0.2775	0.2575	0.145	0.2325	0.19	0.1125	0.1725
bromoethylamine%omeprazole	0.24	0.165	0.205	0.2425	0.1925	0.2425	0.2375	0.1575	0.2075	0.2375	0.1575	0.23
bromoethylamine%papaverine	0.2225	0.1875	0.1775	0.2025	0.26	0.2	0.1975	0.06	0.1	0.1825	0.115	0.195
bromoethylamine%pemoline	0.1375	0.1975	0.0925	0.1625	0.15	0.15	0.2525	0.145	0.0725	0.365	0.105	0.1775
bromoethylamine%penicillamine	0.1125	0.1125	0.1125	0.13	0.1825	0.1475	0.2225	0.1625	0.1725	0.16	0.105	0.1625
bromoethylamine%perhexiline	0.2325	0.175	0.13	0.32	0.1825	0.2075	0.125	0.1425	0.1325	0.1875	0.1925	0.1375
bromoethylamine%phenacetin	0.3675	0.1675	0.33	0.4725	0.11	0.185	0.5325	0.1275	0.1575	0.355	0.155	0.1625
bromoethylamine%phenobarbital	0.135	0.1175	0.145	0.1425	0.105	0.125	0.275	0.115	0.1675	0.2875	0.12	0.1475
bromoethylamine%phenylanthranilic acid	0.14	0.1175	0.1125	0.15	0.1475	0.1425	0.135	0.115	0.115	0.28	0.12	0.1775
bromoethylamine%phenylbutazone	0.235	0.11	0.165	0.2625	0.1675	0.125	0.2025	0.1375	0.19	0.2925	0.1225	0.14
bromoethylamine%phenytoin	0.235	0.1875	0.2925	0.2425	0.1675	0.21	0.2925	0.1425	0.2375	0.3475	0.135	0.225
bromoethylamine%promethazine	0.425	0.295	0.385	0.3225	0.21	0.2275	0.345	0.0825	0.1825	0.315	0.14	0.1775
bromoethylamine%propylthiouracil	0.2275	0.19	0.155	0.2375	0.155	0.19	0.2725	0.2275	0.31	0.1925	0.125	0.18
bromoethylamine%quinidine	0.25	0.1475	0.15	0.29	0.24	0.2075	0.2275	0.13	0.1475	0.15	0.13	0.2075
bromoethylamine%ranitidine	0.275	0.12	0.2475	0.195	0.1825	0.2425	0.1175	0.13	0.13	0.1875	0.2275	0.12
bromoethylamine%rifampicin	0.2725	0.2025	0.2	0.2775	0.185	0.17	0.16	0.2025	0.135	0.345	0.18	0.16
bromoethylamine%simvastatin	0.21	0.1725	0.1425	0.2375	0.1475	0.1925	0.18	0.0625	0.155	0.245	0.1225	0.175
bromoethylamine%sulfasalazine	0.175	0.19	0.2525	0.17	0.1525	0.1275	0.1875	0.18	0.1675	0.425	0.1525	0.19
bromoethylamine%sulindac	0.1025	0.1425	0.12	0.23	0.15	0.15	0.125	0.0725	0.0725	0.1925	0.1825	0.275
bromoethylamine%sulpiride	0.12	0.17	0.18	0.295	0.2025	0.185	0.16	0.1475	0.1375	0.225	0.13	0.085
bromoethylamine%tacrine	0.4025	0.1875	0.2875	0.445	0.2025	0.2175	0.385	0.185	0.1975	0.3525	0.215	0.19
bromoethylamine%tamoxifen	0.1075	0.115	0.075	0.0975	0.1325	0.16	0.155	0.14	0.1275	0.23	0.1825	0.1625
bromoethylamine%tannic acid	0.1775	0.18	0.185	0.135	0.1875	0.17	0.1575	0.2025	0.185	0.275	0.1675	0.12
bromoethylamine%terbinafine	0.3225	0.275	0.2225	0.2425	0.2325	0.2525	0.2275	0.11	0.1625	0.285	0.195	0.1775
bromoethylamine%tetracycline	0.155	0.135	0.1825	0.1725	0.175	0.165	0.085	0.075	0.105	0.1925	0.165	0.19
bromoethylamine%theophylline	0.4675	0.245	0.355	0.445	0.2525	0.1825	0.2925	0.155	0.1275	0.2325	0.1425	0.2075
bromoethylamine%thioacetamide	0.1125	0.1625	0.1	0.16	0.1075	0.1525	0.12	0.0675	0.0975	0.1425	0.085	0.1225
bromoethylamine%thioridazine	0.2125	0.16	0.1	0.2175	0.145	0.17	0.3475	0.15	0.1525	0.2625	0.1475	0.1525
bromoethylamine%ticlopidine	0.2625	0.1525	0.1275	0.2875	0.18	0.255	0.205	0.1575	0.165	0.2225	0.1725	0.1975
bromoethylamine%tiopronin	0.285	0.175	0.2325	0.2225	0.1875	0.175	0.19	0.1225	0.1575	0.1925	0.1525	0.25
bromoethylamine%tolbutamide	0.2475	0.2075	0.1925	0.1425	0.1275	0.1625	0.21	0.1425	0.0975	0.2025	0.1925	0.1925
bromoethylamine%triamterene	0.13	0.1625	0.175	0.1425	0.1275	0.195	0.125	0.0925	0.1175	0.255	0.1275	0.1175
bromoethylamine%triazolam	0.205	0.1625	0.38	0.265	0.15	0.225	0.2875	0.16	0.2575	0.2875	0.1225	0.1225
bromoethylamine%trimethadione	0.1475	0.14	0.1225	0.1825	0.1675	0.115	0.08	0.135	0.15	0.2	0.19	0.15
bromoethylamine%valproic acid	0.12	0.0925	0.2525	0.17	0.13	0.1525	0.1975	0.1275	0.125	0.17	0.2075	0.1825
bromoethylamine%vitamin A	0.22	0.1575	0.1525	0.1825	0.2075	0.2	0.1625	0.0925	0.1125	0.1225	0.18	0.195
bucetin%caffeine	0.355	0.1375	0.1975	0.3675	0.2475	0.2025	0.3225	0.0925	0.0775	0.2625	0.1725	0.1275
bucetin%captopril	0.145	0.1375	0.1275	0.145	0.2225	0.1675	0.2225	0.2575	0.13	0.2125	0.1175	0.1075
bucetin%carbamazepine	0.29	0.1825	0.1925	0.245	0.185	0.1725	0.1275	0.1825	0.1925	0.4025	0.2025	0.215
bucetin%carboplatin	0.1525	0.13	0.1525	0.2	0.11	0.1	0.19	0.16	0.21	0.165	0.25	0.1075
bucetin%cephalothin	0.26	0.175	0.155	0.13	0.1025	0.0625	0.13	0.175	0.1125	0.175	0.1125	0.185
bucetin%chloramphenicol	0.245	0.185	0.24	0.2325	0.145	0.135	0.2425	0.275	0.1875	0.325	0.13	0.225
bucetin%chlormadinone	0.3325	0.2225	0.27	0.295	0.21	0.265	0.2925	0.2525	0.3775	0.1925	0.1525	0.2075
bucetin%chlormezanone	0.24	0.125	0.18	0.3975	0.1275	0.1575	0.285	0.115	0.1575	0.4	0.165	0.215
bucetin%chlorpheniramine	0.225	0.1675	0.1875	0.1575	0.1425	0.13	0.165	0.1125	0.165	0.285	0.1225	0.21
bucetin%chlorpropamide	0.17	0.18	0.165	0.1325	0.135	0.155	0.185	0.2475	0.1625	0.1775	0.2	0.145
bucetin%cimetidine	0.18	0.1725	0.2525	0.2125	0.135	0.235	0.175	0.1825	0.14	0.2325	0.2575	0.1175
bucetin%ciprofloxacin	0.255	0.15	0.265	0.1425	0.185	0.08	0.21	0.1	0.13	0.13	0.095	0.18
bucetin%cisplatin	0.155	0.16	0.0675	0.225	0.1625	0.185	0.1525	0.175	0.0925	0.1425	0.14	0.08
bucetin%clofibrate	0.14	0.1275	0.165	0.18	0.165	0.08	0.1825	0.145	0.195	0.1675	0.1575	0.13
bucetin%clomipramine	0.1325	0.13	0.1775	0.2275	0.13	0.095	0.275	0.135	0.1825	0.2925	0.13	0.2175
bucetin%colchicine	0.2275	0.165	0.2225	0.125	0.1825	0.165	0.15	0.1275	0.1225	0.1625	0.1625	0.155
bucetin%coumarin	0.275	0.215	0.2	0.25	0.1	0.1475	0.2375	0.26	0.1875	0.3275	0.1925	0.1825
bucetin%cyclophosphamide	0.235	0.19	0.165	0.27	0.23	0.225	0.36	0.2225	0.18	0.3075	0.15	0.1775
bucetin%cyclosporine A	0.2075	0.1775	0.1825	0.155	0.19	0.13	0.15	0.125	0.13	0.2375	0.1125	0.2275
bucetin%danazol	0.22	0.14	0.24	0.165	0.1975	0.1675	0.1925	0.29	0.205	0.2675	0.155	0.2525
bucetin%dantrolene	0.46	0.2475	0.35	0.5275	0.2275	0.2875	0.39	0.2325	0.3575	0.4475	0.1925	0.41
bucetin%diazepam	0.335	0.175	0.285	0.215	0.0875	0.0775	0.2875	0.145	0.1825	0.2625	0.1825	0.2175
bucetin%diclofenac	0.16	0.135	0.1875	0.1725	0.1725	0.1075	0.1525	0.195	0.2425	0.145	0.165	0.185
bucetin%diltiazem	0.285	0.2375	0.23	0.1625	0.1425	0.0975	0.18	0.1325	0.09	0.2775	0.205	0.2575
bucetin%disopyramide	0.3575	0.1725	0.26	0.4125	0.165	0.1475	0.235	0.11	0.185	0.2375	0.2025	0.0975
bucetin%disulfiram	0.245	0.18	0.2325	0.285	0.175	0.29	0.32	0.255	0.2475	0.2875	0.15	0.265
bucetin%doxorubicin	0.1825	0.145	0.155	0.1375	0.1125	0.1875	0.23	0.1825	0.2525	0.2325	0.1175	0.09
bucetin%enalapril	0.305	0.135	0.165	0.2275	0.1475	0.11	0.2425	0.19	0.145	0.1225	0.1325	0.0575
bucetin%erythromycin ethylsuccinate	0.295	0.1725	0.125	0.1575	0.105	0.1025	0.2425	0.1825	0.3175	0.1325	0.135	0.1275
bucetin%ethambutol	0.2975	0.13	0.185	0.175	0.145	0.2325	0.1775	0.185	0.1475	0.2925	0.13	0.13
bucetin%ethanol	0.2875	0.205	0.1725	0.2575	0.205	0.195	0.195	0.095	0.1425	0.16	0.1025	0.1275
bucetin%ethinylestradiol	0.2025	0.1425	0.205	0.245	0.1525	0.165	0.2	0.1925	0.135	0.21	0.1575	0.24
bucetin%ethionine	0.2125	0.17	0.1225	0.11	0.11	0.1575	0.1	0.105	0.0675	0.1325	0.1325	0.1
bucetin%etoposide	0.075	0.0975	0.07	0.17	0.2325	0.1225	0.075	0.1	0.1075	0.11	0.2175	0.0525
bucetin%famotidine	0.095	0.165	0.1875	0.225	0.2525	0.1525	0.14	0.2525	0.18	0.2325	0.165	0.1475
bucetin%fenofibrate	0.175	0.13	0.145	0.2525	0.1675	0.1275	0.1375	0.1875	0.185	0.17	0.1225	0.1675
bucetin%fluphenazine	0.38	0.22	0.295	0.26	0.1025	0.1025	0.3375	0.155	0.335	0.2725	0.2025	0.205
bucetin%flutamide	0.26	0.145	0.26	0.4125	0.195	0.225	0.385	0.24	0.3475	0.515	0.1475	0.345
bucetin%furosemide	0.265	0.19	0.1575	0.295	0.1425	0.2125	0.2425	0.15	0.2175	0.2	0.125	0.1275
bucetin%gemfibrozil	0.235	0.13	0.1575	0.1725	0.11	0.175	0.1725	0.215	0.2375	0.1975	0.1	0.22
bucetin%gentamicin	0.33	0.1925	0.16	0.1775	0.1725	0.155	0.1025	0.165	0.2	0.13	0.1725	0.13
bucetin%glibenclamide	0.1475	0.14	0.165	0.1575	0.1225	0.07	0.12	0.1075	0.125	0.16	0.145	0.135
bucetin%griseofulvin	0.1225	0.08	0.0975	0.195	0.15	0.125	0.1425	0.24	0.1575	0.0875	0.1425	0.1075
bucetin%haloperidol	0.3475	0.16	0.225	0.33	0.17	0.195	0.305	0.1825	0.2375	0.2725	0.1475	0.1975
bucetin%hexachlorobenzene	0.1325	0.185	0.0675	0.18	0.1375	0.1725	0.1875	0.185	0.1725	0.09	0.1875	0.09
bucetin%hydroxyzine	0.2325	0.0975	0.13	0.225	0.1725	0.1275	0.15	0.1375	0.13	0.3025	0.1425	0.115
bucetin%ibuprofen	0.17	0.1625	0.1825	0.2975	0.1675	0.2	0.1575	0.13	0.175	0.11	0.1775	0.1275
bucetin%imipramine	0.1525	0.1875	0.185	0.245	0.24	0.31	0.2625	0.1575	0.16	0.2875	0.1375	0.1975
bucetin%iproniazid	0.2625	0.11	0.135	0.345	0.2225	0.2475	0.225	0.085	0.155	0.1775	0.1325	0.1475
bucetin%isoniazid	0.42	0.195	0.2925	0.495	0.225	0.23	0.3875	0.2	0.345	0.3025	0.0925	0.245
bucetin%ketoconazole	0.1175	0.16	0.18	0.14	0.23	0.2275	0.12	0.0875	0.1425	0.15	0.13	0.11
bucetin%labetalol	0.1625	0.19	0.155	0.1975	0.2375	0.2125	0.2275	0.235	0.2425	0.1725	0.115	0.0925
bucetin%lomustine	0.2075	0.1775	0.15	0.0675	0.1575	0.1125	0.0775	0.0575	0.095	0.1125	0.14	0.1
bucetin%mefenamic acid	0.0725	0.1075	0.1225	0.1975	0.1625	0.1475	0.255	0.255	0.235	0.15	0.275	0.1
bucetin%metformin	0.2775	0.135	0.185	0.2775	0.16	0.1575	0.2675	0.16	0.2875	0.2075	0.1175	0.1375
bucetin%methapyrilene	0.2125	0.1375	0.1625	0.1675	0.18	0.1325	0.1775	0.22	0.155	0.23	0.14	0.13
bucetin%methimazole	0.3675	0.235	0.2675	0.255	0.1475	0.2525	0.2625	0.2775	0.3375	0.305	0.135	0.31
bucetin%methyldopa	0.1775	0.125	0.1875	0.2675	0.155	0.2025	0.2275	0.0875	0.205	0.365	0.1575	0.15
bucetin%methyltestosterone	0.22	0.16	0.22	0.2275	0.2225	0.265	0.1825	0.255	0.26	0.2325	0.1975	0.125
bucetin%mexiletine	0.3725	0.1375	0.27	0.4025	0.1475	0.33	0.3175	0.13	0.2725	0.2125	0.105	0.09
bucetin%moxisylyte	0.4025	0.22	0.225	0.245	0.225	0.225	0.205	0.25	0.1825	0.115	0.17	0.0875
bucetin%naphthyl isothiocyanate	0.275	0.2175	0.185	0.3425	0.1525	0.225	0.345	0.2275	0.2475	0.2825	0.1025	0.2
bucetin%nicotinic acid	0.2075	0.2125	0.23	0.2475	0.1875	0.2975	0.2875	0.1675	0.205	0.165	0.1125	0.1375
bucetin%nifedipine	0.325	0.1925	0.275	0.3875	0.1875	0.2625	0.3	0.185	0.29	0.485	0.13	0.4375
bucetin%nimesulide	0.3675	0.19	0.345	0.4125	0.18	0.2975	0.385	0.2325	0.3575	0.495	0.2725	0.3425
bucetin%nitrofurantoin	0.225	0.185	0.1625	0.4	0.225	0.225	0.35	0.2225	0.3475	0.275	0.105	0.1725
bucetin%nitrofurazone	0.2825	0.2225	0.26	0.185	0.0975	0.145	0.2325	0.2525	0.1875	0.3425	0.1875	0.1825
bucetin%omeprazole	0.2675	0.16	0.1375	0.18	0.1725	0.14	0.25	0.22	0.2	0.3675	0.1425	0.285
bucetin%papaverine	0.22	0.1575	0.1575	0.1625	0.1975	0.1725	0.2525	0.145	0.1375	0.1525	0.15	0.135
bucetin%pemoline	0.165	0.1575	0.17	0.1675	0.0925	0.1275	0.2675	0.0675	0.0825	0.2225	0.1375	0.1325
bucetin%penicillamine	0.14	0.1475	0.12	0.155	0.22	0.165	0.2125	0.1825	0.08	0.1175	0.1225	0.11
bucetin%perhexiline	0.235	0.1275	0.1325	0.315	0.1875	0.2325	0.125	0.1725	0.0625	0.19	0.2225	0.0975
bucetin%phenacetin	0.43	0.1975	0.265	0.4275	0.1775	0.28	0.4175	0.265	0.45	0.615	0.1075	0.5775
bucetin%phenobarbital	0.185	0.185	0.195	0.195	0.13	0.1225	0.305	0.2175	0.285	0.4525	0.1325	0.275
bucetin%phenylanthranilic acid	0.1725	0.155	0.16	0.1575	0.0975	0.1225	0.1175	0.09	0.1625	0.2725	0.205	0.195
bucetin%phenylbutazone	0.2825	0.2025	0.195	0.2425	0.13	0.2325	0.2275	0.105	0.1625	0.335	0.2725	0.15
bucetin%phenytoin	0.2625	0.2175	0.29	0.255	0.18	0.245	0.34	0.2275	0.2575	0.5	0.135	0.41
bucetin%promethazine	0.3675	0.1275	0.2675	0.285	0.23	0.28	0.345	0.17	0.23	0.275	0.1225	0.175
bucetin%propylthiouracil	0.25	0.1575	0.1675	0.205	0.26	0.125	0.2625	0.24	0.1525	0.2225	0.1925	0.1375
bucetin%quinidine	0.2225	0.11	0.17	0.2475	0.1025	0.1975	0.27	0.0875	0.2075	0.13	0.1	0.0925
bucetin%ranitidine	0.2675	0.1575	0.265	0.185	0.245	0.2675	0.17	0.105	0.1225	0.16	0.13	0.09
bucetin%rifampicin	0.2975	0.2125	0.2225	0.275	0.2175	0.1725	0.2125	0.1425	0.155	0.235	0.1	0.155
bucetin%simvastatin	0.245	0.18	0.125	0.2125	0.1225	0.115	0.1675	0.125	0.1225	0.1525	0.1075	0.0625
bucetin%sulfasalazine	0.12	0.095	0.185	0.2225	0.14	0.1025	0.2125	0.155	0.285	0.37	0.1125	0.165
bucetin%sulindac	0.13	0.13	0.1375	0.2	0.2725	0.105	0.14	0.1075	0.12	0.195	0.1825	0.0775
bucetin%sulpiride	0.1275	0.1525	0.1525	0.2375	0.1575	0.105	0.1225	0.215	0.21	0.1625	0.125	0.135
bucetin%tacrine	0.4	0.1625	0.24	0.365	0.22	0.1925	0.3225	0.21	0.155	0.26	0.115	0.16
bucetin%tamoxifen	0.15	0.155	0.1125	0.07	0.1025	0.14	0.195	0.21	0.265	0.205	0.1475	0.135
bucetin%tannic acid	0.145	0.1525	0.145	0.2125	0.1225	0.225	0.225	0.1625	0.19	0.21	0.205	0.105
bucetin%terbinafine	0.335	0.22	0.1825	0.2525	0.185	0.2375	0.2075	0.225	0.225	0.3425	0.12	0.17
bucetin%tetracycline	0.1375	0.1625	0.245	0.2125	0.2625	0.185	0.1075	0.165	0.16	0.1425	0.07	0.1375
bucetin%theophylline	0.415	0.19	0.3	0.355	0.17	0.1575	0.2825	0.265	0.205	0.215	0.135	0.14
bucetin%thioacetamide	0.1275	0.1475	0.1525	0.1475	0.0625	0.09	0.1075	0.0575	0.1175	0.1925	0.1725	0.2375
bucetin%thioridazine	0.28	0.135	0.1275	0.2	0.1275	0.1725	0.43	0.21	0.275	0.25	0.1925	0.125
bucetin%ticlopidine	0.2275	0.1375	0.1275	0.2475	0.1175	0.1725	0.2375	0.2475	0.1425	0.4325	0.1525	0.4325
bucetin%tiopronin	0.28	0.1575	0.13	0.22	0.1675	0.22	0.21	0.2325	0.165	0.2275	0.1725	0.1725
bucetin%tolbutamide	0.225	0.18	0.22	0.1725	0.0975	0.0925	0.225	0.125	0.115	0.185	0.1875	0.155
bucetin%triamterene	0.1525	0.1725	0.16	0.125	0.1575	0.145	0.14	0.0825	0.0725	0.21	0.2025	0.2125
bucetin%triazolam	0.285	0.2175	0.2875	0.265	0.1975	0.1825	0.2975	0.2725	0.24	0.26	0.2025	0.1425
bucetin%trimethadione	0.1625	0.1875	0.1675	0.21	0.145	0.14	0.1025	0.1	0.0975	0.24	0.155	0.1425
bucetin%valproic acid	0.095	0.125	0.2475	0.1025	0.135	0.1375	0.1725	0.2675	0.2975	0.115	0.125	0.125
[truncated: 5,152 more rows]

## Sheet: InVirto
drug_pairs	Dice's coefficient
[truncated: 7,141 more rows]
