# Supplementary material for: Transcriptional Responses Reveal Similarities Between Preclinical Rat Liver Testing Systems
Source: Front Genet. 2018 Mar 20;9:74. doi: 10.3389/fgene.2018.00074 (PMC5870427; doi:10.3389/fgene.2018.00074)
Supplement: TABLE S4 — Impact of time and dose for correction between assay systems base on N-way ANOVA analysis. [file Table_4.XLSX]

## Sheet: Sheet1
Source	Sum Sq.	d.f.	Singular?	Mean Sq.	F	Prob>F
dose	0.217028	2	0	0.108514	1.6177	0.216994
duration	0.116289	2	0	0.0581443	0.866801	0.431663
dose*duration	0.0690265	4	0	0.0172566	0.257258	0.902661
Error	1.81114	27	0	0.0670791
Total	2.18823	35	0
